# Supplementary material for: An Evolutionarily Conserved Laterally Acquired Toolkit Enables Microbiota Targeting by Trichomonas
Source: Mol Biol Evol. 2025 Oct 30;42(11):msaf276. doi: 10.1093/molbev/msaf276 (PMC12612818; doi:10.1093/molbev/msaf276)
Supplement: msaf276_Supplementary_Data [file msaf276_supplementary_data.zip]

Archive with 3 entries (3 files):
- Hart_etal_Supplementary_Figures_Tables_180425_R1.docx
- Table_S4_RNAseq_master_table.xlsx
- Table_S5_Coculture_Cell_Tracking.xlsx
