# Supplementary material for: An Evolutionarily Conserved Laterally Acquired Toolkit Enables Microbiota Targeting by Trichomonas
Source: Mol Biol Evol. 2025 Oct 30;42(11):msaf276. doi: 10.1093/molbev/msaf276 (PMC12612818; doi:10.1093/molbev/msaf276)
Supplement: msaf276_Supplementary_Data [file msaf276_supplementary_data.zip › Table_S4_RNAseq_master_table.xlsx]

## Sheet: Sheet1
GeneID	Gene Length (kb)	Annotation	CC1	CC1 RPK	CC1 TPM	CC2	CC2 RPK	CC2 TPM	CC3	CC3 RPK	CC3 TPM	Tg1	Tg1 RPK	Tg1 TPM	Tg2	Tg2 RPK	Tg2 TPM	Tg3	Tg3 RPK	Tg3 TPM	log2FC	log2CPM	LR	PValue
TGA_002214900	0.729	TPR Domain containing protein	45	61.7284	2.32531	40	54.8697	2.15104	54	74.0741	2.55873	3269	4484.22	115.623	4275	5864.2	158.36	5461	7491.08	173.03	-6.72194	6.44305	334.178	1.1824e-74
TGA_001672100	1.041	hypothetical protein, conserved	12	11.5274	0.434237	4	3.84246	0.150635	9	8.64553	0.298641	2549	2448.61	63.1361	3021	2902.02	78.3679	1979	1901.06	43.9107	-8.42598	5.69162	283.708	1.16818e-63
TGA_000674100	1.221	hypothetical protein, conserved	30	24.57	0.925554	40	32.76	1.28428	48	39.312	1.35795	1245	1019.66	26.2913	1479	1211.3	32.7108	1516	1241.61	28.6787	-5.36747	4.86724	278.009	2.03978e-62
TGA_001952700	2.619	Na+ driven multidrug efflux pump, putative	9351	3570.45	134.499	13496	5153.11	202.016	12946	4943.11	170.749	145	55.3646	1.42755	191	72.9286	1.96941	169	64.5284	1.49048	5.94518	7.73214	272.151	3.85528e-61
TGA_001735200	0.924	GP63-like	47	50.8658	1.91612	47	50.8658	1.99408	54	58.4416	2.01874	4363	4721.86	121.751	4328	4683.98	126.489	3208	3471.86	80.1933	-6.54898	6.36493	265.921	8.7871e-60
TGA_001742300	0.963	Protein tyrosine kinase/Protein kinase domain/Kinase-like, putative	27	28.0374	1.05617	38	39.46	1.54694	30	31.1526	1.0761	1188	1233.64	31.8089	1813	1882.66	50.8405	2546	2643.82	61.0672	-6.01929	5.2088	242.742	9.92767e-55
TGA_001861600	1.224	STE family protein kinase	32	26.1438	0.984838	32	26.1438	1.02491	28	22.8758	0.790196	819	669.118	17.2529	960	784.314	21.1801	916	748.366	17.2858	-5.05691	4.22795	242.602	1.06527e-54
TGA_001344600	0.465	hypothetical protein	48	103.226	3.88852	46	98.9247	3.87812	40	86.0215	2.97143	2233	4802.15	123.821	3257	7004.3	189.148	2180	4688.17	108.288	-6.0248	5.71818	240.405	3.209e-54
TGA_000877900	3.168	hypothetical protein, conserved	652	205.808	7.7528	850	268.308	10.5184	709	223.801	7.73071	8	2.52525	0.0651123	15	4.73485	0.127863	17	5.36616	0.123948	5.603	3.74309	237.449	1.41553e-53
TGA_000088600	2.457	equilibrative nucleoside transporter, putative	47	19.129	0.720591	30	12.21	0.478666	57	23.199	0.801361	3269	1330.48	34.3059	2654	1080.18	29.1698	2668	1085.88	25.0817	-6.22562	5.89702	232.817	1.44913e-52
TGA_000563400	2.025	serine/threonine protein kinase, putative	619	305.679	11.5149	725	358.025	14.0355	844	416.79	14.3971	16	7.90123	0.203729	24	11.8519	0.320055	28	13.8272	0.319381	4.81162	3.73577	230.595	4.42157e-52
TGA_002156100	1.05	CAMK family protein kinase	99	94.2857	3.55175	119	113.333	4.44298	169	160.952	5.55976	6834	6508.57	167.82	9975	9500	256.544	6155	5861.9	135.399	-6.11555	7.30184	226.299	3.82402e-51
TGA_000697400	0.249	Bap-like	319	1281.12	48.26	514	2064.26	80.9245	507	2036.14	70.3343	4	16.0643	0.414209	8	32.1285	0.867618	6	24.0964	0.55658	5.99071	3.00377	220.458	7.18722e-50
TGA_000587700	1.626	hypothetical protein, conserved	428	263.223	9.91561	883	543.05	21.2891	1022	628.536	21.7114	3	1.84502	0.0475728	4	2.46002	0.066432	5	3.07503	0.0710273	7.34467	3.76459	219.299	1.2864e-49
TGA_002091300	0.411	HMG (high mobility group) box, putative	932	2267.64	85.4221	992	2413.63	94.6207	1516	3688.56	127.414	25	60.8273	1.5684	38	92.4574	2.49678	44	107.056	2.47279	4.80419	4.37327	209.616	1.66615e-47
TGA_001905800	1.95	nuclear lim interactor-interacting factor, putative	16	8.20513	0.309088	18	9.23077	0.361871	26	13.3333	0.460572	426	218.462	5.63292	430	220.513	5.95487	446	228.718	5.28294	-4.64474	3.20041	207.346	5.2121e-47
TGA_000073000	1.365	Myb-like DNA-binding domain containing protein, putative	10	7.32601	0.275971	3	2.1978	0.0861598	6	4.3956	0.151837	1122	821.978	21.1943	1261	923.81	24.9471	714	523.077	12.0821	-7.53475	4.42116	205.713	1.1838e-46
TGA_000960800	0.654	protein phosphatase, caeel, putative	854	1305.81	49.19	774	1183.49	46.3959	1006	1538.23	53.1347	32	48.9297	1.26163	43	65.7492	1.77553	44	67.2783	1.554	4.27465	4.02969	201.116	1.19226e-45
TGA_001483200	0.951	AGC family protein kinase	725	762.355	28.718	942	990.536	38.8317	1104	1160.88	40.1002	8	8.4122	0.216904	15	15.7729	0.42594	30	31.5457	0.728646	5.52771	4.04963	199.439	2.76808e-45
TGA_001516100	0.924	EamA-like transporter family, putative	26	28.1385	1.05998	36	38.961	1.52738	38	41.1255	1.42059	714	772.727	19.9244	631	682.9	18.4415	692	748.918	17.2986	-4.55979	3.85318	198.755	3.90361e-45
TGA_001749500	0.48	hypothetical protein, conserved	3727	7764.58	292.492	4070	8479.17	332.406	4952	10316.7	356.367	129	268.75	6.92958	143	297.917	8.04513	219	456.25	10.5385	4.51462	6.28158	196.889	9.97196e-45
TGA_000277600	1.236	hypothetical protein, conserved	7687	6219.26	234.28	6261	5065.53	198.583	7954	6435.28	222.293	117	94.6602	2.44076	167	135.113	3.64868	94	76.0518	1.75665	5.65008	7.04059	196.881	1.00128e-44
TGA_001883100	0.9	Protein tyrosine kinase/Protein kinase domain containing protein, putative	255	283.333	10.6732	237	263.333	10.3234	420	466.667	16.12	2	2.22222	0.0572989	4	4.44444	0.120021	1	1.11111	0.0256645	6.73958	2.43931	194.769	2.89333e-44
TGA_002134700	1.944	Calcineurin-like phosphoesterase, putative	1038	533.951	20.114	1308	672.84	26.3771	1127	579.733	20.0256	44	22.6337	0.583599	33	16.9753	0.458412	46	23.6626	0.546559	4.6194	4.41902	194.613	3.12995e-44
TGA_000370900	0.231	TLC domain containing protein, putative	431	1865.8	70.2848	693	3000	117.608	630	2727.27	94.2078	18563	80359.3	2072.02	15677	67865.8	1832.69	26663	115424	2666.08	-5.31096	8.70314	194.444	3.40744e-44
TGA_001419700	0.723	r2r3-MYB transcription factor, putative	76	105.118	3.95979	89	123.098	4.82579	111	153.527	5.30326	1994	2757.95	71.1124	2810	3886.58	104.956	1887	2609.96	60.285	-4.81302	5.55164	192.84	7.62956e-44
TGA_000923600	1.566	hypothetical protein, conserved	13	8.3014	0.312714	3	1.91571	0.075101	13	8.3014	0.286754	1134	724.138	18.6715	1832	1169.86	31.5916	975	622.605	14.381	-7.27531	4.74977	190.694	2.24344e-43
TGA_001517500	0.324	hypothetical protein	351	1083.33	40.8092	444	1370.37	53.7223	412	1271.6	43.9249	8	24.6914	0.636654	17	52.4691	1.41691	14	43.2099	0.998065	4.75685	2.89688	190.459	2.52481e-43
TGA_000948400	3.069	cyclin D, putative	10	3.25839	0.122744	16	5.21342	0.20438	34	11.0785	0.382684	538	175.301	4.52006	604	196.807	5.31469	725	236.233	5.45653	-5.17202	3.68579	189.402	4.29303e-43
TGA_001491500	1.047	hypothetical protein	5	4.77555	0.179895	2	1.91022	0.0748858	0	0	0	162	154.728	3.98958	194	185.291	5.00372	195	186.246	4.30193	-6.40194	1.92253	187.773	9.73568e-43
TGA_000488800	0.537	hypothetical protein, conserved	177	329.609	12.4164	144	268.156	10.5125	174	324.022	11.1927	2358	4391.06	113.221	2701	5029.8	135.828	2961	5513.97	127.362	-4.20241	5.82628	187.738	9.90972e-43
TGA_000114900	0.255	RING-like zinc finger/Ring finger domain/zinc-RING finger domain/Zinc finger, C3HC4 type (RING finger) containing protein, putative	22	86.2745	3.24997	43	168.627	6.61066	45	176.471	6.0958	919	3603.92	92.9253	837	3282.35	88.6387	866	3396.08	78.4428	-4.79777	4.20867	187.008	1.43061e-42
TGA_001963400	0.948	leucine-rich repeat protein, BspA family	1646	1736.29	65.406	1746	1841.77	72.2025	1706	1799.58	62.1626	64	67.5105	1.74072	81	85.443	2.30736	55	58.0169	1.34008	4.46919	4.97797	182.65	1.27887e-41
TGA_001032300	0.534	Clan CA, family C19, ubiquitin hydrolase-like cysteine peptidase	8	14.9813	0.564345	4	7.49064	0.293653	9	16.8539	0.582183	178	333.333	8.59483	278	520.599	14.0586	311	582.397	13.4522	-5.34123	2.39149	182.083	1.70048e-41
TGA_000064100	1.251	Protein of unknown function (DUF563), putative	24	19.1847	0.722687	26	20.7834	0.814765	47	37.5699	1.29777	439	350.919	9.04827	545	435.651	11.7646	576	460.432	10.6351	-4.21141	3.46501	179.758	5.47248e-41
TGA_001622300	0.672	START domain containing protein, putative	31	46.131	1.73776	51	75.8929	2.97521	35	52.0833	1.79911	951	1415.18	36.4896	1009	1501.49	40.5471	826	1229.17	28.3914	-4.77863	4.29916	178.676	9.42934e-41
TGA_000408500	0.936	sugar transporter, putative	4722	5044.87	190.041	5639	6024.57	236.18	4445	4748.93	164.042	132	141.026	3.63627	138	147.436	3.98145	94	100.427	2.31968	5.13681	6.49573	176.631	2.63647e-40
TGA_000036900	0.414	hypothetical protein, conserved	46	111.111	4.18556	54	130.435	5.1134	59	142.512	4.92278	710	1714.98	44.2198	1408	3400.97	91.8418	1160	2801.93	64.7192	-4.54162	4.50454	176.207	3.26328e-40
TGA_001455500	0.861	SNAP190, putative	567	658.537	24.8071	322	373.984	14.6612	599	695.703	24.0316	0	0	0	7	8.13008	0.21955	5	5.8072	0.134135	6.74271	3.15705	176.15	3.35848e-40
TGA_000758100	1.641	Protein tyrosine kinase/Protein kinase domain/Kinase-like, putative	146	88.9701	3.35151	176	107.252	4.20456	166	101.158	3.49428	1809	1102.38	28.4242	2328	1418.65	38.31	2250	1371.12	31.6701	-3.89891	5.51499	175.815	3.97323e-40
TGA_002148100	0.681	Bacterial SH3 domain/Protein of unknown function, DUF261, putative	136	199.706	7.52295	132	193.833	7.59877	175	256.975	8.87665	1746	2563.88	66.1082	1909	2803.23	75.7002	1911	2806.17	64.817	-3.85678	5.32796	174.654	7.12548e-40
TGA_001740100	3.048	Importin-beta N-terminal domain containing protein	994	326.115	12.2848	1032	338.583	13.2734	1301	426.837	14.7442	62	20.3412	0.524488	63	20.6693	0.558166	85	27.8871	0.644139	3.78846	4.3879	173.602	1.20902e-39
TGA_001858500	1.092	hypothetical protein	114	104.396	3.93259	97	88.8278	3.48229	122	111.722	3.85918	2655	2431.32	62.6903	2737	2506.41	67.6847	2001	1832.42	42.3253	-4.6896	5.71627	172.277	2.35396e-39
TGA_000462100	0.354	lipid A export ATP-binding/permease protein msba, putative	350	988.701	37.2444	408	1152.54	45.1828	505	1426.55	49.2773	11820	33389.8	860.94	11753	33200.6	896.569	8410	23757.1	548.742	-4.89798	7.82488	168.625	1.47752e-38
TGA_001241100	0.987	hypothetical protein, conserved	407	412.361	15.5337	499	505.572	19.8198	542	549.139	18.9688	28	28.3688	0.731475	31	31.4083	0.848169	31	31.4083	0.725471	3.80144	3.19672	168.484	1.58611e-38
TGA_000154000	1.395	hypothetical protein	615	440.86	16.6072	614	440.143	17.2548	843	604.301	20.8743	28	20.0717	0.517538	45	32.2581	0.871117	30	21.5054	0.496733	4.1207	3.68591	167.599	2.47524e-38
TGA_001829400	2.052	Cullin family, putative	38	18.5185	0.697594	29	14.1326	0.554035	37	18.0312	0.622849	376	183.236	4.72464	465	226.608	6.11947	460	224.172	5.17793	-3.82939	3.23116	166.256	4.86374e-38
TGA_001940200	0.996	ADP-ribosylation factor, arf, putative	394	395.582	14.9016	435	436.747	17.1217	486	487.952	16.8553	6179	6203.82	159.962	5837	5860.44	158.259	6551	6577.31	151.923	-4.02602	7.05803	165.719	6.37071e-38
TGA_000844600	0.423	UBA/TS-N domain containing protein	91	215.13	8.10396	112	264.775	10.3799	134	316.785	10.9427	1002	2368.79	61.0781	1347	3184.4	85.9934	1337	3160.76	73.0074	-3.64782	4.73582	164.583	1.12822e-37
TGA_001672800	0.396	hypothetical protein, conserved	458	1156.57	43.5679	384	969.697	38.0148	499	1260.1	43.5275	13640	34444.4	888.132	15804	39909.1	1077.73	9651	24371.2	562.928	-5.08513	8.10591	163.782	1.68787e-37
TGA_000266800	0.789	PAS fold/PAS domain containing protein, putative	5	6.33714	0.23872	6	7.60456	0.29812	9	11.4068	0.394025	226	286.439	7.38567	254	321.926	8.6935	192	243.346	5.62082	-5.26445	2.24199	163.457	1.98791e-37
TGA_000623300	0.927	gaba permease, putative	48	51.7799	1.95055	36	38.835	1.52244	49	52.8587	1.82589	4850	5231.93	134.903	4374	4718.45	127.42	2128	2295.58	53.0234	-6.65579	6.32113	162.24	3.66714e-37
TGA_001816500	1.701	Wnt and FGF inhibitory regulator, putative	351	206.349	7.77319	517	303.939	11.9152	498	292.769	10.1131	13472	7920.05	204.214	13039	7665.49	207.004	9469	5566.73	128.581	-4.9521	7.99418	162.205	3.73073e-37
TGA_001793300	4.317	MYB45, putative	361	83.6229	3.15008	321	74.3572	2.915	454	105.166	3.63272	7	1.6215	0.0418094	13	3.01135	0.0813204	22	5.09613	0.117711	4.57132	2.80989	161.923	4.30044e-37
TGA_001200800	1.641	endoplasmic reticulum mannosyl-oligosaccharide 1,2-alpha-mannosidase, putative	100	60.9385	2.29556	131	79.8294	3.12953	117	71.298	2.46284	1312	799.512	20.615	1252	762.949	20.6032	1541	939.062	21.6905	-3.75521	4.89333	161.36	5.70952e-37
TGA_001206200	0.507	HMG-box domain/HMG (high mobility group) box, putative	1191	2349.11	88.4912	1608	3171.6	124.335	1436	2832.35	97.8374	81	159.763	4.11941	99	195.266	5.27309	102	201.183	4.64695	3.71607	4.74689	160.391	9.29571e-37
TGA_000559700	0.42	Clan CA, family C19, ubiquitin hydrolase-like cysteine peptidase	353	840.476	31.6608	320	761.905	29.8687	467	1111.9	38.4084	17	40.4762	1.04366	23	54.7619	1.47882	18	42.8571	0.989917	4.08495	2.83607	159.489	1.46313e-36
TGA_001275900	1.104	CAMK family protein kinase	33	29.8913	1.12601	10	9.05797	0.355097	18	16.3043	0.563199	651	589.674	15.2044	831	752.717	20.3268	1010	914.855	21.1314	-5.49752	4.08539	158.75	2.12213e-36
TGA_000608700	1.86	hypothetical protein, conserved	271	145.699	5.48849	258	138.71	5.4378	283	152.151	5.25572	7	3.76344	0.0970384	14	7.52688	0.203261	8	4.30108	0.0993465	4.60438	2.34374	157.973	3.1377e-36
TGA_000348200	1.761	neuroendocrine convertase 2 precursor, putative	3011	1709.82	64.4092	4826	2740.49	107.435	5224	2966.5	102.471	105	59.6252	1.53741	149	84.611	2.28489	227	128.904	2.97743	4.58264	6.30337	157.705	3.59091e-36
TGA_001275000	2.334	hypothetical protein, conserved	183	78.4062	2.95357	195	83.5476	3.27529	302	129.392	4.46956	2942	1260.5	32.5013	2867	1228.36	33.1715	3181	1362.9	31.4803	-3.94595	6.01535	157.702	3.59507e-36
TGA_002084600	1.929	prokaryotic DNA topoisomerase, putative	1852	960.083	36.1664	1936	1003.63	39.345	1966	1019.18	35.2054	94	48.7299	1.25648	149	77.2421	2.08589	131	67.9108	1.56861	3.76225	5.18916	157.531	3.91776e-36
TGA_001656400	0.99	Clan CA, family C19, ubiquitin hydrolase-like cysteine peptidase	66	66.6667	2.51134	101	102.02	3.99947	94	94.9495	3.27983	1040	1050.51	27.0867	1062	1072.73	28.9686	1044	1054.55	24.358	-3.80164	4.5152	155.827	9.23473e-36
TGA_001910300	0.504	Redoxin/AhpC/TSA family, putative	6795	13482.1	507.873	8933	17724.2	694.837	9323	18498	638.974	127351	252681	6515.24	112808	223825	6044.32	138344	274492	6340.24	-4.12758	11.4006	155.361	1.16791e-35
TGA_000156600	2.523	Protein kinase domain/Protein tyrosine kinase/Kinase-like, putative	1970	780.816	29.4134	1854	734.839	28.8077	2685	1064.21	36.7608	89	35.2755	0.90956	144	57.0749	1.54129	99	39.239	0.906345	4.08652	5.33112	155.148	1.30005e-35
TGA_000266900	1.65	Adenylate and Guanylate cyclase catalytic domain containing protein	2	1.21212	0.0456607	5	3.0303	0.118796	1	0.606061	0.0209351	118	71.5152	1.84398	168	101.818	2.74956	144	87.2727	2.01583	-5.86805	1.57516	154.861	1.50154e-35
TGA_000423500	0.759	hypothetical protein	16	21.0804	0.794099	21	27.668	1.08466	17	22.3979	0.773687	395	520.422	13.4188	308	405.797	10.9584	334	440.053	10.1644	-4.4695	2.89625	154.278	2.01328e-35
TGA_001797100	0.984	Elongation factor G C-terminus, putative	279	283.537	10.6808	234	237.805	9.3226	248	252.033	8.70593	12072	12268.3	316.332	7682	7806.91	210.823	7562	7684.96	177.508	-5.39223	7.59939	154.01	2.304e-35
TGA_001163200	1.266	hypothetical protein	30	23.6967	0.892655	48	37.9147	1.48636	54	42.654	1.47339	506	399.684	10.3056	550	434.439	11.7319	891	703.791	16.2562	-4.06563	3.77485	151.47	8.27226e-35
TGA_000619000	1.302	Cys/Met metabolism PLP-dependent enzyme/Methionine gamma-lyase/Aminotransferase class-V/Aminotransferase class I and II, putative	2094	1608.29	60.5846	7091	5446.24	213.507	4490	3448.54	119.122	44	33.7942	0.871365	38	29.1859	0.788153	43	33.0261	0.762839	6.54874	6.32943	151.181	9.56877e-35
TGA_001484300	1.533	aspartate aminotransferase, putative	254	165.688	6.24148	265	172.864	6.77673	235	153.294	5.29522	8842	5767.78	148.719	7584	4947.16	133.596	5369	3502.28	80.896	-5.0762	7.27713	150.673	1.23549e-34
TGA_001454100	0.48	hypothetical protein, conserved	105	218.75	8.24033	99	206.25	8.08556	125	260.417	8.99554	968	2016.67	51.9987	960	2000	54.0092	1252	2608.33	60.2475	-3.46525	4.54147	150.637	1.25815e-34
TGA_002164500	0.36	Clan CA, family C19, ubiquitin hydrolase-like cysteine peptidase	28	77.7778	2.92989	22	61.1111	2.39572	32	88.8889	3.07048	346	961.111	24.7818	430	1194.44	32.2555	337	936.111	21.6224	-3.96309	3.01004	150.414	1.40766e-34
TGA_001440800	1.158	Protein kinase domain/Protein tyrosine kinase/RIO1 family/Kinase-like, putative	1395	1204.66	45.3797	1454	1255.61	49.2235	1802	1556.13	53.7532	101	87.2193	2.24891	114	98.4456	2.65849	155	133.851	3.09171	3.46288	4.89432	149.453	2.28283e-34
TGA_001001600	0.369	profilin	1411	3823.85	144.045	965	2615.18	102.522	1610	4363.14	150.715	60109	162897	4200.22	49377	133813	3613.57	35756	96899.7	2238.2	-5.42719	10.0063	148.837	3.1129e-34
TGA_001083300	1.23	Transmembrane amino acid transporter protein, putative	1036	842.276	31.7286	1070	869.919	34.1032	1376	1118.7	38.6431	81	65.8537	1.698	88	71.5447	1.93204	116	94.3089	2.17835	3.4158	4.48055	148.675	3.37707e-34
TGA_000130500	4.794	adenylate cyclase type, putative	266	55.486	2.09016	608	126.825	4.97189	523	109.095	3.76844	10720	2236.13	57.6574	11663	2432.83	65.6977	18362	3830.2	88.4703	-5.05698	8.11794	148.606	3.49706e-34
TGA_001739800	0.654	PLAC8 family, putative	676	1033.64	38.9372	525	802.752	31.4701	651	995.413	34.3844	13	19.8777	0.512536	10	15.2905	0.412915	32	48.9297	1.13018	4.90721	3.51019	148.53	3.63282e-34
TGA_000688500	0.252	hypothetical protein	38	150.794	5.68041	43	170.635	6.68935	43	170.635	5.89422	350	1388.89	35.8118	371	1472.22	39.7568	492	1952.38	45.0962	-3.47189	3.15021	148.239	4.20613e-34
TGA_000745200	0.498	Glycine rich protein, putative	2344	4706.83	177.306	1640	3293.17	129.101	2263	4544.18	156.969	35	70.2811	1.81216	58	116.466	3.14512	21	42.1687	0.974015	5.56588	5.23851	147.853	5.10899e-34
TGA_000449300	2.826	GTPase-activator protein	470	166.313	6.26501	452	159.943	6.27022	485	171.621	5.92827	32	11.3234	0.291969	22	7.78485	0.210227	25	8.84643	0.204335	3.9442	3.15908	147.84	5.14133e-34
TGA_001846700	0.369	hypothetical protein, conserved	30	81.3008	3.06261	24	65.0407	2.54977	40	108.401	3.74448	434	1176.15	30.3265	570	1544.72	41.7145	402	1089.43	25.1637	-4.11181	3.33845	147.797	5.25533e-34
TGA_000771500	4.506	hypothetical protein	1776	394.141	14.8473	2828	627.608	24.6039	2533	562.139	19.4179	73454	16301.4	420.323	47203	10475.6	282.889	59901	13293.6	307.057	-4.89255	10.322	147.796	5.25798e-34
TGA_000626000	2.136	leucine-rich repeat protein, BspA family	15	7.02247	0.264537	9	4.21348	0.16518	22	10.2996	0.355779	213	99.7191	2.57121	245	114.7	3.09744	273	127.809	2.95214	-4.18045	2.38207	147.142	7.30766e-34
TGA_001214800	1.134	PQ loop repeat, putative	18	15.873	0.597937	9	7.93651	0.311133	15	13.2275	0.456916	256	225.75	5.82084	264	232.804	6.28679	461	406.526	9.38995	-4.69839	2.76154	147.057	7.62746e-34
TGA_001729700	2.562	hypothetical protein, conserved	527	205.699	7.74868	982	383.294	15.0262	841	328.259	11.339	14939	5830.99	150.349	14469	5647.54	152.51	14606	5701.01	131.682	-4.44576	8.28618	146.879	8.34237e-34
TGA_000313600	0.381	SCAMP family, putative	228	598.425	22.5427	188	493.438	19.3441	366	960.63	33.1829	3867	10149.6	261.702	4527	11881.9	320.866	7250	19028.9	439.53	-4.5109	6.75081	146.812	8.6274e-34
TGA_001791800	2.457	Gelsolin repeat, putative	249	101.343	3.8176	123	50.0611	1.96253	182	74.0741	2.55873	5257	2139.6	55.1685	4683	1905.98	51.4703	5595	2277.17	52.5982	-4.99041	6.76008	146.721	9.02858e-34
TGA_001731700	1.929	hypothetical protein	39	20.2177	0.761603	21	10.8865	0.426779	21	10.8865	0.37605	411	213.064	5.49374	601	311.56	8.41357	631	327.112	7.55567	-4.49009	3.51818	146.685	9.19517e-34
TGA_001122400	0.981	hypothetical protein, conserved	120	122.324	4.60796	50	50.9684	1.9981	55	56.0652	1.93665	7258	7398.57	190.768	6543	6669.72	180.113	5385	5489.3	126.792	-6.59098	7.05491	146.43	1.04532e-33
TGA_000528300	0.321	Cytidylyltransferase-like, putative	206	641.745	24.1746	293	912.773	35.7832	312	971.963	33.5744	3113	9697.82	250.053	2748	8560.75	231.18	3903	12158.9	280.847	-3.7944	6.13601	145.522	1.65125e-33
TGA_000757000	0.963	leucine-rich repeat protein, BspA family	14	14.5379	0.547644	19	19.73	0.77347	23	23.8837	0.825011	309	320.872	8.27353	234	242.991	6.56187	372	386.293	8.92262	-4.22843	2.70728	145.018	2.12828e-33
TGA_000184300	1.695	Glycine rich protein, putative	20	11.7994	0.444484	22	12.9794	0.508826	15	8.84956	0.305689	208	122.714	3.16411	300	176.991	4.77958	318	187.611	4.33344	-4.01795	2.55638	144.201	3.21071e-33
TGA_001141500	0.615	hypothetical protein	293	476.423	17.9469	695	1130.08	44.3023	497	808.13	27.9151	7	11.3821	0.293482	3	4.87805	0.13173	11	17.8862	0.413136	5.92538	3.15405	144.118	3.3477e-33
TGA_000267100	0.726	Protein kinase domain/Protein tyrosine kinase, putative	9	12.3967	0.466984	1	1.37741	0.0539982	6	8.26446	0.285478	252	347.107	8.94999	314	432.507	11.6797	208	286.501	6.61763	-5.76754	2.43372	143.643	4.25247e-33
TGA_000581100	1.566	ABC transporter, putative	40	25.5428	0.962198	36	22.9885	0.901212	31	19.7957	0.683799	337	215.198	5.54877	435	277.778	7.50128	410	261.814	6.04739	-3.64123	3.10693	142.791	6.52977e-33
TGA_001050800	1.437	protein disulfide isomerase, putative	1980	1377.87	51.9045	1675	1165.62	45.6956	1990	1384.83	47.836	28448	19796.8	510.45	27566	19183	518.03	25806	17958.2	414.801	-4.06302	9.20391	142.709	6.80572e-33
TGA_000712300	2.139	TPR repeat-containing protein T20B12.1, putative	893	417.485	15.7267	856	400.187	15.6884	1032	482.468	16.6658	10301	4815.8	124.173	9810	4586.26	123.85	11795	5514.26	127.369	-3.71963	7.85386	142.672	6.93471e-33
TGA_001732500	0.996	Clan CA, family C1, cathepsin L or K-like cysteine peptidase	9528	9566.27	360.362	8810	8845.38	346.763	10453	10495	362.527	217591	218465	5633	170528	171213	4623.54	157866	158500	3661.04	-4.47119	11.9378	142.658	6.98113e-33
TGA_001816700	1.305	amino acid transporter, putative	57	43.6782	1.64536	109	83.5249	3.2744	98	75.0958	2.59402	1422	1089.66	28.0962	1423	1090.42	29.4464	1219	934.1	21.5759	-4.16951	4.87087	142.189	8.8437e-33
TGA_002021500	1.824	hypothetical protein, conserved	206	112.939	4.2544	230	126.096	4.94333	251	137.61	4.75343	9	4.93421	0.127226	11	6.0307	0.162857	16	8.77193	0.202615	4.05562	2.12534	142.179	8.88554e-33
TGA_001205800	3.15	ATPase, class VI, type 11C, putative	166	52.6984	1.98515	225	71.4286	2.80019	154	48.8889	1.68876	3295	1046.03	26.9714	3304	1048.89	28.3248	2712	860.952	19.8863	-4.29799	6.06161	140.995	1.61321e-32
TGA_002183000	0.474	hypothetical protein, conserved	23	48.5232	1.82787	14	29.5359	1.15789	19	40.0844	1.38463	221	466.245	12.0219	299	630.802	17.0346	423	892.405	20.6128	-4.22489	2.7223	140.967	1.6355e-32
TGA_002181400	1.398	hypothetical protein, conserved	118	84.4063	3.17959	108	77.2532	3.02854	159	113.734	3.9287	1149	821.888	21.192	1308	935.622	25.2661	1197	856.223	19.7771	-3.45706	4.75327	140.662	1.9079e-32
TGA_001791500	2.604	Myb-like DNA-binding domain containing protein, putative	15	5.76037	0.216993	5	1.92012	0.0752741	4	1.5361	0.0530612	247	94.8541	2.44576	290	111.367	3.00743	266	102.151	2.35948	-5.21441	2.48757	140.33	2.2545e-32
TGA_001758100	0.657	hypothetical protein	11	16.7428	0.630701	14	21.309	0.83537	21	31.9635	1.10411	178	270.928	6.98575	204	310.502	8.385	227	345.51	7.98061	-3.91965	2.13624	139.396	3.60759e-32
TGA_000999600	0.996	hypothetical protein, conserved	117	117.47	4.4251	204	204.819	8.02947	230	230.924	7.97677	4519	4537.15	116.988	3862	3877.51	104.711	3165	3177.71	73.399	-4.6388	6.3683	138.895	4.64263e-32
TGA_001464400	1.203	Membrane transport protein, putative	1599	1329.18	50.0702	2225	1849.54	72.5071	2583	2147.13	74.1681	20	16.6251	0.42867	55	45.719	1.23463	83	68.9942	1.59363	5.18343	5.25978	137.661	8.64263e-32
TGA_000758200	0.645	Hexuronate transporter, putative	390	604.651	22.7772	544	843.411	33.064	591	916.279	31.6509	4802	7444.96	191.964	5057	7840.31	211.725	6108	9469.77	218.733	-3.59159	6.8576	137.603	8.90106e-32
TGA_000266100	1.536	Tubulin-tyrosine ligase family, putative	312	203.125	7.65173	324	210.938	8.26932	487	317.057	10.9521	24	15.625	0.402883	18	11.7188	0.31646	27	17.5781	0.406021	3.80462	2.82347	137.498	9.38568e-32
TGA_000304300	4.251	hypothetical protein	8	1.88191	0.0708917	10	2.35239	0.09222	6	1.41143	0.0487549	175	41.1668	1.06146	147	34.5801	0.933822	228	53.6344	1.23885	-4.68151	1.95569	137.47	9.5186e-32
TGA_001420000	0.93	CAMK family protein kinase	30	32.2581	1.21516	56	60.2151	2.36059	77	82.7957	2.86	611	656.989	16.9401	724	778.495	21.023	744	800	18.4785	-3.89238	3.9005	137.442	9.65119e-32
TGA_000130400	1.725	Amidohydrolase family/Adenine deaminase C-terminal domain containing protein, putative	174	100.87	3.79976	231	133.913	5.24976	331	191.884	6.62823	2735	1585.51	40.8815	2830	1640.58	44.3032	2827	1638.84	37.854	-3.73959	5.93145	137.37	1.00086e-31
TGA_002030200	0.525	leucine-rich repeat protein, BspA family	73	139.048	5.23793	68	129.524	5.07769	87	165.714	5.72425	518	986.667	25.4407	584	1112.38	30.0394	704	1340.95	30.9734	-3.17395	3.75038	137.081	1.15748e-31
TGA_002207400	0.459	hypothetical protein, conserved	220	479.303	18.0554	232	505.447	19.8149	311	677.56	23.4049	13	28.3224	0.730279	17	37.037	1.00017	17	37.037	0.855484	3.81045	2.28022	136.75	1.36763e-31
TGA_000081900	1.662	AGC family protein kinase	1151	692.539	26.088	1638	985.56	38.6366	1735	1043.92	36.0601	119	71.6005	1.84618	115	69.1937	1.86855	119	71.6005	1.65383	3.46273	4.84969	135.666	2.36092e-31
TGA_000950800	1.278	Protein of unknown function (DUF563), putative	53	41.471	1.56222	62	48.5133	1.90185	50	39.1236	1.35144	496	388.106	10.0071	467	365.415	9.86789	607	474.961	10.9707	-3.43407	3.5328	135.445	2.63898e-31
TGA_000916000	0.231	101 kDa malaria antigen, putative	472	2043.29	76.9709	734	3177.49	124.566	549	2376.62	82.0954	36	155.844	4.01836	30	129.87	3.50709	39	168.831	3.89967	3.86321	3.47698	135.325	2.80316e-31
TGA_002207100	0.951	CAMK family protein kinase	796	837.014	31.5304	928	975.815	38.2546	1218	1280.76	44.241	39	41.0095	1.05741	77	80.9674	2.18649	83	87.2766	2.01592	3.70098	4.2092	135.236	2.9319e-31
TGA_001522400	1.404	succinate semialdehyde dehydrogenase, putative	102	72.6496	2.73671	67	47.7208	1.87079	111	79.0598	2.73095	825	587.607	15.1511	1110	790.598	21.3498	1445	1029.2	23.7726	-3.76399	4.58749	134.997	3.30656e-31
TGA_001694400	1.563	Inner membrane component domain/Sodium/calcium exchanger protein, putative	25	15.9949	0.602528	28	17.9143	0.702288	43	27.5112	0.950316	476	304.543	7.85247	400	255.918	6.91097	382	244.402	5.64521	-3.94284	3.20211	133.644	6.53642e-31
TGA_000401300	0.45	NADH:flavin oxidoreductase, putative	305	677.778	25.5319	263	584.444	22.9118	443	984.444	34.0055	9512	21137.8	545.027	10326	22946.7	619.666	5777	12837.8	296.528	-4.90784	7.50961	133.528	6.93023e-31
TGA_001015600	0.306	DNA-binding protein reb1, putative	937	3062.09	115.349	552	1803.92	70.7186	798	2607.84	90.0824	4	13.0719	0.337052	23	75.1634	2.02976	15	49.0196	1.13226	5.60553	3.80062	133.137	8.43757e-31
TGA_000758000	0.846	hypothetical protein, conserved	234	276.596	10.4194	180	212.766	8.34101	222	262.411	9.06444	2512	2969.27	76.561	3947	4665.48	125.99	2619	3095.74	71.5057	-4.02414	6.02111	132.87	9.6532e-31
TGA_000833600	0.294	TKL family protein kinase	247	840.136	31.648	503	1710.88	67.0713	705	2397.96	82.8324	7	23.8095	0.613916	14	47.619	1.28593	12	40.8163	0.942778	5.22456	3.10869	132.656	1.07535e-30
TGA_001622000	0.48	hypothetical protein, conserved	22	45.8333	1.72654	20	41.6667	1.63345	26	54.1667	1.87107	205	427.083	11.0121	395	822.917	22.2226	452	941.667	21.7507	-4.10693	2.87782	132.541	1.13947e-30
TGA_001242600	1.815	hypothetical protein, conserved	798	439.669	16.5624	442	243.526	9.54689	690	380.165	13.132	21	11.5702	0.298333	22	12.1212	0.327329	36	19.8347	0.458143	4.43921	3.59191	132.429	1.2056e-30
TGA_001187400	2.934	Glycine rich protein, putative	19	6.4758	0.243944	38	12.9516	0.507738	28	9.54329	0.329652	417	142.127	3.66467	348	118.609	3.203	395	134.628	3.10966	-3.97956	3.07474	132.207	1.34813e-30
TGA_001386300	0.525	DNA-binding protein eta2, putative	47	89.5238	3.37237	70	133.333	5.22703	114	217.143	7.50074	803	1529.52	39.438	1152	2194.29	59.2559	1020	1942.86	44.8762	-3.90714	4.41152	131.898	1.57545e-30
TGA_001040600	0.783	abca9, putative	27520	35146.9	1323.98	31088	39703.7	1556.49	28021	35786.7	1236.18	973	1242.66	32.0413	1311	1674.33	45.2146	2113	2698.6	62.3323	4.14915	9.0772	131.872	1.59551e-30
TGA_000891600	1.482	CK1 family protein kinase	646	435.897	16.4203	845	570.175	22.3524	1075	725.371	25.0564	53	35.7625	0.922117	82	55.3306	1.49418	76	51.2821	1.18452	3.39933	4.03359	131.712	1.72999e-30
TGA_000716200	1.596	Bap-like	69	43.2331	1.62859	57	35.7143	1.4001	57	35.7143	1.23367	484	303.258	7.81935	787	493.108	13.3162	945	592.105	13.6765	-3.74801	3.97533	131.508	1.91727e-30
TGA_002178600	0.957	hypothetical protein, conserved	6665	6964.47	262.352	11612	12133.8	475.676	13508	14114.9	487.571	37	38.6625	0.996892	35	36.5726	0.98763	142	148.38	3.4273	7.06039	7.52973	130.526	3.14382e-30
TGA_001733100	0.747	leucine-rich repeat protein, BspA family	1474	1973.23	74.3316	1551	2076.31	81.3968	1708	2286.48	78.9815	125	167.336	4.31467	173	231.593	6.25408	149	199.465	4.60724	3.21056	4.94859	130.331	3.46901e-30
TGA_002055500	0.81	Glycine rich protein, putative	55	67.9012	2.55784	76	93.8272	3.67828	67	82.716	2.85725	525	648.148	16.7122	640	790.123	21.337	1006	1241.98	28.6872	-3.61958	3.95569	130.124	3.85015e-30
TGA_002189800	1.029	Domain of unknown function (DUF4209), putative	22	21.38	0.805385	17	16.5209	0.647664	28	27.2109	0.939942	207	201.166	5.18697	225	218.659	5.9048	266	258.503	5.97093	-3.57041	2.35574	129.722	4.71497e-30
TGA_002063600	0.762	hypothetical protein	41	53.8058	2.02687	37	48.5564	1.90354	33	43.3071	1.49595	481	631.234	16.276	524	687.664	18.5701	394	517.06	11.9431	-3.85379	3.3559	129.474	5.34159e-30
TGA_001973900	0.423	Nitroreductase family, putative	231	546.099	20.5716	136	321.513	12.6042	184	434.988	15.0257	3643	8612.29	222.064	3268	7725.77	208.631	2948	6969.27	160.977	-4.36259	6.1438	129.198	6.13867e-30
TGA_000488500	3.222	Ankyrin repeats (many copies)/Ankyrin repeats (3 copies), putative	37	11.4836	0.432586	22	6.82806	0.267678	15	4.65549	0.160814	434	134.699	3.47314	549	170.391	4.60135	788	244.569	5.64906	-4.70851	3.6081	128.903	7.1228e-30
TGA_002172000	1.107	Transcription-initiator DNA-binding domain IBD, putative	1630	1472.45	55.4672	1180	1065.94	41.7879	1961	1771.45	61.1911	33	29.8103	0.768643	85	76.7841	2.07353	44	39.7471	0.91808	4.6874	4.86205	127.856	1.20682e-29
TGA_000533300	0.396	hypothetical protein, conserved	48	121.212	4.56607	56	141.414	5.54382	90	227.273	7.85065	462	1166.67	30.0819	589	1487.37	40.166	609	1537.88	35.522	-3.30461	3.61716	127.813	1.23316e-29
TGA_001451700	2.508	hypothetical protein	2419	964.514	36.3333	2245	895.136	35.0918	2422	965.71	33.3584	107	42.6635	1.10006	211	84.1308	2.27192	171	68.1818	1.57487	3.68624	5.49662	127.585	1.38333e-29
TGA_000330800	5.088	Bap-like	8128	1597.48	60.1773	10635	2090.21	81.942	9646	1895.83	65.4875	550	108.097	2.78724	740	145.44	3.92756	550	108.097	2.49684	3.74681	7.48672	127.191	1.68718e-29
TGA_001402900	1.314	WW domain containing protein, putative	470	357.686	13.4741	512	389.65	15.2753	535	407.154	14.0643	48	36.5297	0.941899	46	35.0076	0.945367	60	45.6621	1.05471	3.10634	3.32814	126.987	1.8704e-29
TGA_001222200	3.414	hypothetical protein, conserved	381	111.599	4.20395	409	119.801	4.69652	631	184.827	6.38446	3790	1110.13	28.6243	4663	1365.85	36.8842	5919	1733.74	40.0461	-3.53722	6.69691	126.774	2.08174e-29
TGA_001977900	1.197	histidinol-phosphate aminotransferase, putative	47	39.2648	1.47911	121	101.086	3.96285	93	77.6942	2.68378	1776	1483.71	38.2567	1570	1311.61	35.4196	3066	2561.4	59.1635	-4.80424	5.45928	126.462	2.43608e-29
TGA_000955300	1.32	1-O-acylceramide synthase, putative	286	216.667	8.16185	392	296.97	11.642	415	314.394	10.8601	3900	2954.55	76.1814	3251	2462.88	66.5091	3867	2929.55	67.6668	-3.55178	6.34298	126.37	2.55229e-29
TGA_001294900	0.669	Protein kinase domain/Protein tyrosine kinase, putative	242	361.734	13.6265	154	230.194	9.02424	191	285.501	9.86201	2196	3282.51	84.6379	3705	5538.12	149.555	2897	4330.34	100.023	-4.07297	5.96108	126.302	2.64082e-29
TGA_001455800	1.032	Leucine rich repeats (6 copies), putative	21	20.3488	0.766542	21	20.3488	0.79773	22	21.3178	0.736379	177	171.512	4.42234	207	200.581	5.41662	260	251.938	5.81928	-3.50527	2.23881	126.188	2.79755e-29
TGA_002153300	0.768	cdc25c, putative	1666	2169.27	81.7166	1644	2140.62	83.9183	2255	2936.2	101.425	153	199.219	5.13675	198	257.812	6.96213	204	265.625	6.13542	3.1274	5.18003	126.074	2.96188e-29
TGA_000094500	0.795	protein phosphatase-2B, putative	141	177.358	6.68111	111	139.623	5.47359	119	149.686	5.17057	897	1128.3	29.0927	1151	1447.8	39.0973	1229	1545.91	35.7076	-3.3141	4.59311	126.013	3.05506e-29
TGA_001353700	1.191	hypothetical protein, conserved	33	27.7078	1.04375	37	31.0663	1.21788	39	32.7456	1.13113	265	222.502	5.7371	404	339.211	9.16026	325	272.88	6.303	-3.37665	2.87771	125.382	4.1975e-29
TGA_001177900	1.098	CC2D2A N-terminal C2 domain containing protein, putative	634	577.413	21.7512	794	723.133	28.3488	732	666.667	23.0286	68	61.9308	1.59685	64	58.2878	1.57404	64	58.2878	1.34634	3.25612	3.81995	125.335	4.29782e-29
TGA_001108200	0.348	30S/40S ribosomal protein, putative	212	609.195	22.9484	266	764.368	29.9653	274	787.356	27.1975	2626	7545.98	194.569	2572	7390.8	199.586	2194	6304.6	145.624	-3.51731	5.77767	124.995	5.10252e-29
TGA_001134200	0.537	Membrane transport protein, putative	415	772.812	29.1119	781	1454.38	57.0155	812	1512.1	52.2324	29	54.0037	1.39246	36	67.0391	1.81037	52	96.8343	2.23668	3.89975	3.64244	124.962	5.18864e-29
TGA_000440500	1.032	Myb-like DNA-binding domain containing protein, putative	127	123.062	4.63575	113	109.496	4.29255	203	196.705	6.79477	1145	1109.5	28.6078	1408	1364.34	36.8435	1405	1361.43	31.4465	-3.3704	4.86602	124.922	5.29228e-29
TGA_001612100	0.951	Gelsolin repeat, putative	3768	3962.15	149.254	4597	4833.86	189.5	5757	6053.63	209.11	74303	78131.4	2014.58	65279	68642.5	1853.66	55084	57922.2	1337.89	-4.0244	10.4691	124.708	5.89735e-29
TGA_000440800	1.497	Protein kinase domain/Protein tyrosine kinase/Kinase-like, putative	503	336.005	12.6573	690	460.922	18.0694	1007	672.679	23.2362	7143	4771.54	123.032	9402	6280.56	169.604	8869	5924.52	136.845	-3.74978	7.51599	124.526	6.46276e-29
TGA_000928000	1.077	Transcription-initiator DNA-binding domain IBD, putative	27	25.0696	0.944375	22	20.4271	0.800798	34	31.5692	1.09049	254	235.84	6.08102	356	330.548	8.92632	271	251.625	5.81205	-3.60595	2.69332	123.999	8.42777e-29
TGA_000917800	0.9	CAMK family protein kinase	354	393.333	14.8169	648	720	28.226	882	980	33.852	23	25.5556	0.658937	16	17.7778	0.480082	32	35.5556	0.821265	4.49887	3.50685	123.801	9.3123e-29
TGA_000713700	1.515	hypothetical protein, conserved	115	75.9076	2.85944	119	78.5479	3.07929	162	106.931	3.69369	985	650.165	16.7642	925	610.561	16.488	1076	710.231	16.405	-3.12573	4.49271	123.745	9.57981e-29
TGA_001996400	0.501	hypothetical protein, conserved	7	13.9721	0.526328	15	29.9401	1.17373	22	43.9122	1.51685	168	335.329	8.64629	201	401.198	10.8342	244	487.026	11.2494	-3.99447	2.13352	123.34	1.17513e-28
TGA_002086300	1.26	hypothetical protein, conserved	50	39.6825	1.49484	109	86.5079	3.39135	87	69.0476	2.3851	868	688.889	17.7626	872	692.063	18.6889	1082	858.73	19.835	-3.72215	4.35185	123.205	1.25731e-28
TGA_000787100	2.217	hypothetical protein, conserved	575	259.359	9.77009	404	182.228	7.14384	412	185.837	6.41933	22267	10043.8	258.973	15099	6810.55	183.916	11722	5287.33	122.127	-5.36412	8.4533	123.169	1.28065e-28
TGA_000326200	1.23	phospholipase A-2-activating protein, putative	737	599.187	22.5714	900	731.707	28.6849	1080	878.049	30.3303	8260	6715.45	173.154	7496	6094.31	164.575	9955	8093.5	186.944	-3.45029	7.56048	122.953	1.42794e-28
TGA_000299000	2.313	alcohol dehydrogenase, iron-containing family protein	3	1.29702	0.0488587	4	1.72936	0.0677955	4	1.72936	0.0597369	121	52.313	1.34886	107	46.2603	1.24924	106	45.8279	1.05854	-5.09081	1.25387	122.681	1.63775e-28
TGA_001859500	0.519	Methyltransferase FkbM domain containing protein, putative	13	25.0482	0.943566	21	40.4624	1.58624	17	32.7553	1.13146	275	529.865	13.6623	291	560.694	15.1413	212	408.478	9.43505	-4.14097	2.49994	122.578	1.72476e-28
TGA_001825100	0.963	hypothetical protein, conserved	224	232.606	8.7623	439	455.867	17.8712	524	544.133	18.7959	7765	8063.34	207.909	7013	7282.45	196.66	6315	6557.63	151.469	-4.4008	7.23844	121.972	2.34094e-28
TGA_001508200	1.494	Thioredoxin, putative	10	6.69344	0.252142	10	6.69344	0.262401	7	4.68541	0.161847	152	101.74	2.62332	325	217.537	5.8745	211	141.232	3.26218	-4.82456	2.26142	121.898	2.43048e-28
TGA_000376700	1.284	hypothetical protein, conserved	148	115.265	4.34203	114	88.785	3.48062	121	94.2368	3.25521	955	743.769	19.1777	1301	1013.24	27.3622	1223	952.492	22.0007	-3.3561	4.67873	121.836	2.50733e-28
TGA_001357900	0.375	hypothetical protein	13	34.6667	1.3059	18	48	1.88173	22	58.6667	2.02651	148	394.667	10.1763	244	650.667	17.571	249	664	15.3371	-3.77216	2.20362	121.629	2.78265e-28
TGA_000686200	0.225	60S ribosomal protein L38, putative	155	688.889	25.9505	146	648.889	25.4382	210	933.333	32.24	1322	5875.56	151.498	1176	5226.67	141.144	1598	7102.22	164.048	-3.20772	4.93411	121.514	2.9491e-28
TGA_001047500	1.23	Clan MA, family M48, Ste24 endopeptidase-like metallopeptidase	70	56.9106	2.14382	81	65.8537	2.58164	100	81.3008	2.80836	680	552.846	14.2548	557	452.846	12.2289	808	656.911	15.1734	-3.2318	3.93349	121.151	3.54186e-28
TGA_001065700	1.155	Protein of unknown function (DUF563), putative	58	50.2165	1.89166	119	103.03	4.03907	77	66.6667	2.30286	821	710.823	18.3282	1143	989.61	26.7241	1104	955.844	22.0782	-3.77924	4.46173	121.043	3.73844e-28
TGA_000190100	0.9	TM2 domain containing protein, putative	565	627.778	23.6484	783	870	34.1064	748	831.111	28.709	50	55.5556	1.43247	41	45.5556	1.23021	77	85.5556	1.97617	3.451	3.75286	120.681	4.48693e-28
TGA_000249100	0.666	CAMK family protein kinase	788	1183.18	44.5706	810	1216.22	47.679	1211	1818.32	62.8099	58	87.0871	2.2455	85	127.628	3.44654	51	76.5766	1.76877	3.63258	4.14654	120.538	4.8232e-28
TGA_001601400	1.611	hypothetical protein, conserved	1941	1204.84	45.3865	1429	887.027	34.7739	1768	1097.45	37.9092	34492	21410.3	552.054	34204	21231.5	573.35	23074	14322.8	330.829	-4.37459	9.36884	120.47	4.99126e-28
TGA_000855000	5.205	Immuno-dominant variable surface antigen-like	15	2.88184	0.108559	6	1.15274	0.0451905	16	3.07397	0.106184	163	31.316	0.807468	267	51.2968	1.38525	218	41.8828	0.967412	-4.30506	2.19987	120.419	5.12237e-28
TGA_002206900	0.825	hypothetical protein, conserved	9	10.9091	0.410946	7	8.48485	0.332629	4	4.84848	0.167481	125	151.515	3.90674	119	144.242	3.89521	158	191.515	4.42363	-4.48309	1.51999	120.292	5.46083e-28
TGA_000437000	1.185	myosin heavy chain, clone, putative	450	379.747	14.3051	426	359.494	14.0931	685	578.059	19.9678	36	30.3797	0.783326	52	43.8819	1.18501	54	45.5696	1.05257	3.25473	3.33599	119.927	6.56339e-28
TGA_000747800	3.393	Arylsulfotransferase (ASST), putative	51	15.0309	0.566217	67	19.7465	0.774118	77	22.6938	0.783908	533	157.088	4.05044	450	132.626	3.58151	745	219.57	5.07164	-3.34284	3.67054	119.846	6.83675e-28
TGA_002128700	0.756	Transcription-initiator DNA-binding domain IBD, putative	106	140.212	5.28178	137	181.217	7.1042	247	326.72	11.2858	1628	2153.44	55.5253	1809	2392.86	64.6182	1968	2603.17	60.1283	-3.69316	5.29084	119.715	7.30271e-28
TGA_001921300	2.673	hypothetical protein, conserved	278	104.003	3.9178	219	81.9304	3.2119	207	77.4411	2.67504	9	3.367	0.0868164	11	4.11523	0.11113	6	2.24467	0.0518475	4.55953	2.1604	119.607	7.71322e-28
TGA_001122500	0.9	hypothetical protein, conserved	502	557.778	21.0115	139	154.444	6.05464	320	355.556	12.2819	40318	44797.8	1155.09	41280	45866.7	1238.61	24515	27238.9	629.166	-6.98585	9.5254	119.544	7.95928e-28
TGA_001187600	1.608	Peptidase M60, enhancin and enhancin-like, putative	504	313.433	11.807	533	331.468	12.9944	575	357.587	12.3521	48	29.8507	0.769686	30	18.6567	0.503818	54	33.5821	0.775681	3.4087	3.38657	119.355	8.7567e-28
TGA_000450900	0.552	sphingomyelin phosphodiesterase, putative	130	235.507	8.87157	164	297.101	11.6472	249	451.087	15.5818	1701	3081.52	79.4554	1610	2916.67	78.7635	1691	3063.41	70.7588	-3.4355	5.21223	119.076	1.00769e-27
TGA_001866800	0.327	translation factor, putative	680	2079.51	78.3353	1109	3391.44	132.954	1168	3571.87	123.382	12799	39140.7	1009.22	10987	33599.4	907.339	11710	35810.4	827.151	-3.81566	8.01562	118.937	1.08121e-27
TGA_000374100	0.279	Clan CA, family C1, papain-like cysteine peptidase	6207	22247.3	838.058	3781	13552	531.274	5123	18362	634.276	106712	382480	9862.06	94019	336986	9100.17	80033	286857	6625.83	-4.42299	10.9765	118.641	1.25517e-27
TGA_001323700	0.915	serine/threonine protein phosphatase, putative	33	36.0656	1.35859	13	14.2077	0.556979	25	27.3224	0.943794	340	371.585	9.58112	569	621.858	16.793	403	440.437	10.1732	-4.37949	3.21185	118.606	1.27771e-27
TGA_000073400	0.309	Leucine rich repeats (6 copies), putative	18	58.2524	2.19437	18	58.2524	2.28365	12	38.835	1.34147	322	1042.07	26.8693	396	1281.55	34.6079	231	747.573	17.2675	-4.49792	2.76848	118.605	1.27776e-27
TGA_001679500	1.314	hypothetical protein, conserved	212	161.339	6.07767	94	71.5373	2.80446	216	164.384	5.67828	2617	1991.63	51.3531	2995	2279.3	61.5516	3959	3012.94	69.593	-4.37435	6.06171	118.592	1.28676e-27
TGA_000549900	0.384	surface antigen repeat-containing protein	299	778.646	29.3316	278	723.958	28.3811	317	825.521	28.5159	20	52.0833	1.34294	28	72.9167	1.96909	33	85.9375	1.98499	3.28031	2.55972	118.051	1.69011e-27
TGA_001925100	5.01	hypothetical protein, conserved	456	91.018	3.42865	529	105.589	4.13937	434	86.6267	2.99234	34	6.78643	0.174985	50	9.98004	0.269507	45	8.98204	0.207468	3.27864	3.22546	117.959	1.77049e-27
TGA_001778300	0.699	hypothetical protein, conserved	2	2.86123	0.107783	3	4.29185	0.168252	2	2.86123	0.0988351	63	90.1288	2.32392	105	150.215	4.05649	111	158.798	3.66793	-5.41383	0.957362	117.901	1.82277e-27
TGA_001081600	1.419	Myb-like DNA-binding domain containing protein, putative	2459	1732.91	65.2788	2683	1890.77	74.1233	2754	1940.8	67.0409	183	128.964	3.32527	302	212.826	5.74728	267	188.161	4.34615	3.21207	5.68715	117.752	1.96495e-27
TGA_000903400	1.137	actin, putative	253	222.515	8.38217	286	251.539	9.86102	421	370.273	12.7903	18	15.8311	0.408198	23	20.2287	0.546268	33	29.0237	0.670392	3.49304	2.61956	117.316	2.44827e-27
TGA_001102100	1.632	Nitroreductase family, putative	77	47.1814	1.77733	79	48.4069	1.89768	94	57.598	1.9896	622	381.127	9.82717	642	393.382	10.6231	575	352.328	8.13811	-3.08995	3.80717	117.012	2.85368e-27
TGA_001060300	0.627	Cadherin domain containing protein	1167	1861.24	70.1132	1279	2039.87	79.9686	1431	2282.3	78.8371	9794	15620.4	402.764	10664	17008	459.294	11049	17622	407.034	-3.22395	7.8764	116.847	3.10138e-27
TGA_001258200	0.465	hypothetical protein, conserved	28	60.2151	2.2683	35	75.2688	2.95074	23	49.4624	1.70857	220	473.118	12.1991	382	821.505	22.1844	413	888.172	20.5151	-3.71242	2.85975	116.777	3.21238e-27
TGA_001941800	0.924	leucine-rich repeat protein, BspA family	1397	1511.9	56.9535	1360	1471.86	57.701	1478	1599.57	55.2536	62	67.0996	1.73013	128	138.528	3.7409	69	74.6753	1.72486	3.8419	4.74276	116.62	3.47715e-27
TGA_000395500	1.416	Calcineurin-like phosphoesterase, putative	80	56.4972	2.12825	139	98.1638	3.84829	100	70.6215	2.43947	1065	752.119	19.393	924	652.542	17.6217	1201	848.164	19.5909	-3.52038	4.5509	116.555	3.59295e-27
TGA_000551800	1.854	MYB37, putative	2372	1279.4	48.1949	2853	1538.83	60.3265	3053	1646.71	56.8821	69	37.2168	0.959617	71	38.2956	1.03416	192	103.56	2.39203	4.48784	5.66348	116.47	3.75087e-27
TGA_000106800	0.372	hypothetical protein, conserved	113	303.763	11.4428	147	395.161	15.4914	139	373.656	12.9071	937	2518.82	64.9464	1321	3551.08	95.8954	997	2680.11	61.9053	-3.22712	4.60385	116.429	3.82884e-27
TGA_001107200	1.326	LBP / BPI / CETP family, N-terminal domain/Paraquat-inducible protein A, putative	1300	980.392	36.9314	1901	1433.63	56.2024	1658	1250.38	43.1916	129	97.2851	2.50845	169	127.451	3.44177	187	141.026	3.25742	3.1381	4.99146	116.372	3.9403e-27
TGA_000606200	0.57	hypothetical protein, conserved	297	521.053	19.6281	497	871.93	34.182	504	884.211	30.5432	4402	7722.81	199.129	4087	7170.18	193.628	7100	12456.1	287.713	-3.77868	6.79519	115.866	5.08551e-27
TGA_000402700	0.333	hypothetical protein, conserved	165	495.495	18.6653	171	513.514	20.1311	154	462.462	15.9748	965	2897.9	74.7208	1185	3558.56	96.0975	1403	4213.21	97.3171	-3.02994	4.73475	115.733	5.43909e-27
TGA_000140000	0.339	hypothetical protein, conserved	264	778.761	29.336	220	648.968	25.4413	424	1250.74	43.2041	2829	8345.13	215.175	2723	8032.45	216.913	4001	11802.4	272.612	-3.60216	6.1101	115.621	5.75357e-27
TGA_001446400	1.287	sphingomyelin phosphodiesterase, putative	56	43.512	1.6391	77	59.8291	2.34546	81	62.9371	2.17403	383	297.591	7.67324	569	442.113	11.9391	551	428.127	9.88892	-3.00087	3.49998	115.582	5.86957e-27
TGA_002156200	0.48	60S ribosomal protein L21, putative	1134	2362.5	88.9955	1142	2379.17	93.2698	1626	3387.5	117.014	15798	32912.5	848.632	12569	26185.4	707.127	13677	28493.8	658.151	-3.6604	8.27498	115.547	5.97401e-27
TGA_001387400	0.912	leucine-rich repeat protein, BspA family	99	108.553	4.08918	157	172.149	6.74871	148	162.281	5.60564	881	966.009	24.908	993	1088.82	29.4031	1066	1168.86	26.9984	-3.06499	4.46915	115.482	6.17081e-27
TGA_000648000	5.97	ankyrin repeat-containing protein, putative	729	122.111	4.59991	715	119.765	4.69513	1041	174.372	6.0233	84	14.0704	0.362797	92	15.4104	0.416152	94	15.7454	0.363688	2.99053	4.03319	115.437	6.31389e-27
TGA_001649800	0.921	Aldo/keto reductase family, putative	371	402.823	15.1744	361	391.965	15.3661	658	714.441	24.6788	4677	5078.18	130.938	4641	5039.09	136.079	4899	5319.22	122.864	-3.58417	6.70274	115.403	6.4223e-27
TGA_001270500	0.903	Domain of unknown function (DUF3447)/Ankyrin repeats (3 copies)/Ankyrin repeats (many copies)/Ankyrin repeat, putative	39	43.1894	1.62695	46	50.9413	1.99704	48	53.1561	1.83617	251	277.962	7.16712	352	389.812	10.5267	336	372.093	8.59463	-3.00579	2.82909	115.385	6.48197e-27
TGA_000300100	1.068	hypothetical protein, conserved	557	521.536	19.6463	434	406.367	15.9307	630	589.888	20.3764	31	29.0262	0.748426	11	10.2996	0.278137	28	26.2172	0.605567	4.31436	3.33462	115.348	6.60437e-27
TGA_001075500	1.113	hypothetical protein	838	752.92	28.3625	712	639.712	25.0785	847	761.006	26.2873	7300	6558.85	169.117	11911	10701.7	288.996	8186	7354.9	169.884	-3.70277	7.63079	115.197	7.12694e-27
TGA_000197000	0.324	Integral membrane protein	374	1154.32	43.4833	616	1901.23	74.5336	524	1617.28	55.8656	13	40.1235	1.03456	28	86.4198	2.33373	8	24.6914	0.570323	4.72976	3.21536	115.154	7.28291e-27
TGA_000967300	0.393	Leucine rich repeats (6 copies), putative	31	78.8804	2.97143	39	99.2366	3.89035	38	96.6921	3.34002	211	536.896	13.8436	336	854.962	23.0879	350	890.585	20.5708	-3.22706	2.72923	114.876	8.37813e-27
TGA_001205000	0.966	Intraflagellar transport complex B protein 46 C terminal, putative	323	334.369	12.5957	226	233.954	9.17165	511	528.986	18.2727	12	12.4224	0.320304	8	8.28157	0.223641	19	19.6687	0.45431	4.54522	2.69728	114.843	8.51985e-27
TGA_001064800	0.234	EF hand/EF-hand domain pair/EF-hand domain containing protein, putative	213	910.256	34.2894	257	1098.29	43.056	354	1512.82	52.2572	1739	7431.62	191.621	2185	9337.61	252.159	3073	13132.5	303.335	-3.27543	5.6743	114.645	9.41404e-27
TGA_002096900	1.368	EamA-like transporter family, putative	1179	861.842	32.4656	1585	1158.63	45.4213	1089	796.053	27.4979	18886	13805.6	355.969	14324	10470.8	282.759	18826	13761.7	317.869	-3.95155	8.55517	114.591	9.67228e-27
TGA_001890800	1.512	leucine-rich repeat protein, BspA family	23	15.2116	0.573023	8	5.29101	0.207422	14	9.25926	0.319841	200	132.275	3.41065	237	156.746	4.23287	260	171.958	3.97189	-4.11563	2.31784	114.469	1.02845e-26
TGA_001522000	0.825	Ankyrin repeats (3 copies)/Ankyrin repeats (many copies)/Ankyrin repeat, putative	33	40	1.5068	29	35.1515	1.37804	28	33.9394	1.17236	200	242.424	6.25078	335	406.061	10.9655	356	431.515	9.96717	-3.4647	2.69514	114.348	1.09355e-26
TGA_000565100	1.326	Ubiquitin-conjugating enzyme, putative	287	216.44	8.15332	280	211.161	8.2781	397	299.397	10.342	2333	1759.43	45.3659	2238	1687.78	45.5779	3549	2676.47	61.8213	-3.26593	5.89973	114.307	1.11626e-26
TGA_001381700	0.978	hypothetical protein	46	47.0348	1.7718	40	40.8998	1.60338	23	23.5174	0.812358	447	457.055	11.7849	640	654.397	17.6717	498	509.202	11.7616	-4.02357	3.50644	114.258	1.14389e-26
TGA_001027000	0.585	GyrI-like small molecule binding domain containing protein, putative	1801	3078.63	115.972	1883	3218.8	126.186	2229	3810.26	131.617	147	251.282	6.47918	242	413.675	11.1711	232	396.581	9.16026	3.06836	5.27927	114.179	1.19063e-26
TGA_000053800	1.86	Bap-like	41	22.043	0.830362	30	16.129	0.632302	18	9.67742	0.334286	350	188.172	4.85192	514	276.344	7.46257	476	255.914	5.91112	-4.05976	3.25322	114.087	1.24702e-26
TGA_001230100	0.579	Clan MA, family M8, leishmanolysin-like metallopeptidase	575	993.092	37.4098	709	1224.53	48.0047	669	1155.44	39.9122	4853	8381.69	216.118	6467	11169.3	301.622	5406	9336.79	215.662	-3.29403	6.95499	113.982	1.31468e-26
TGA_000162500	0.909	CMGC family protein kinase	246	270.627	10.1945	268	294.829	11.5581	359	394.939	13.6423	9	9.90099	0.255292	19	20.9021	0.564453	29	31.9032	0.736902	3.75216	2.47198	113.708	1.50987e-26
TGA_000304200	1.032	hypothetical protein	16	15.5039	0.584032	13	12.5969	0.493833	9	8.72093	0.301246	152	147.287	3.79771	164	158.915	4.29143	251	243.217	5.61784	-4.04726	2.01482	113.641	1.56191e-26
TGA_000341100	5.739	Acetyl-CoA hydrolase/transferase C-terminal domain containing protein, putative	116606	20318.2	765.387	129129	22500.3	882.072	112148	19541.4	675.015	6786	1182.44	30.4885	5228	910.96	24.6001	9801	1707.79	39.4466	3.8614	11.1434	113.353	1.80588e-26
TGA_001463200	0.342	thioredoxin, putative	934	2730.99	102.877	822	2403.51	94.2241	1028	3005.85	103.831	10	29.2398	0.753932	46	134.503	3.6322	44	128.655	2.97168	4.64766	4.09633	113.175	1.97533e-26
TGA_000106300	0.33	programmed cell death, putative	306	927.273	34.9304	412	1248.48	48.944	505	1530.3	52.8611	3012	9127.27	235.342	2873	8706.06	235.104	3983	12069.7	278.787	-3.21914	6.19416	113.069	2.08438e-26
TGA_000298900	1.419	hypothetical protein	227	159.972	6.02615	201	141.649	5.55303	239	168.428	5.818	4080	2875.26	74.1372	4223	2976.04	80.3668	2370	1670.19	38.5782	-4.22834	6.27776	113.046	2.1078e-26
TGA_000504100	0.717	leucine-rich repeat protein, BspA family	78	108.787	4.098	127	177.127	6.94386	105	146.444	5.05858	625	871.688	22.476	844	1177.13	31.7879	886	1235.7	28.5424	-3.11121	4.13499	112.99	2.16815e-26
TGA_000410700	0.78	WD repeat domain, putative	203	260.256	9.80387	269	344.872	13.5199	323	414.103	14.3043	1651	2116.67	54.5772	1762	2258.97	61.0027	2033	2606.41	60.203	-2.98405	5.36539	112.821	2.36195e-26
TGA_000710800	1.101	lipase containing protein, putative	374	339.691	12.7962	397	360.581	14.1358	445	404.178	13.9615	46	41.7802	1.07728	46	41.7802	1.12826	51	46.3215	1.06994	2.8869	3.03404	112.669	2.55018e-26
TGA_001366700	1.866	hypothetical protein, conserved	264	141.479	5.32953	331	177.385	6.95397	366	196.141	6.77529	17	9.1104	0.234907	32	17.149	0.463102	37	19.8285	0.458	3.29576	2.64883	112.223	3.19309e-26
TGA_000917200	0.258	Interferon-related developmental regulator (IFRD), putative	2553	9895.35	372.758	3787	14678.3	575.429	3495	13546.5	467.935	30264	117302	3024.58	27789	107709	2908.65	34528	133829	3091.2	-3.43992	9.41274	112.106	3.38763e-26
TGA_001122300	0.744	E2F/DP family winged-helix DNA-binding domain containing protein, putative	690	927.419	34.9359	886	1190.86	46.685	1229	1651.88	57.0607	56	75.2688	1.94077	48	64.5161	1.74223	99	133.065	3.07353	3.58875	4.14164	111.886	3.78509e-26
TGA_000376200	0.534	EF-1 guanine nucleotide exchange domain containing protein, putative	2829	5297.75	199.567	4104	7685.39	301.288	4564	8546.82	295.232	29150	54588	1407.52	32381	60638.6	1637.52	42700	79962.5	1846.98	-3.37854	9.57233	111.8	3.95295e-26
TGA_000401500	0.951	hypothetical protein, conserved	49	51.5247	1.94094	37	38.9064	1.52524	39	41.0095	1.41658	378	397.476	10.2487	447	470.032	12.693	348	365.931	8.45229	-3.42139	3.12838	111.708	4.14001e-26
TGA_001301500	0.975	BTB/POZ domain containing protein, putative	378	387.692	14.6044	413	423.59	16.6059	644	660.513	22.816	3666	3760	96.9497	3888	3987.69	107.686	4070	4174.36	96.4196	-3.23947	6.43795	111.154	5.47368e-26
TGA_001924500	0.807	BTB/POZ domain containing protein, putative	519	643.123	24.2265	378	468.401	18.3626	629	779.43	26.9237	3729	4620.82	119.145	4470	5539.03	149.579	5388	6676.58	154.216	-3.34322	6.63707	111.139	5.5171e-26
TGA_000899500	1.032	Lipase (class 3), putative	373	361.434	13.6152	534	517.442	20.2851	704	682.171	23.5641	4655	4510.66	116.305	4405	4268.41	115.267	5371	5204.46	120.213	-3.38554	6.73536	111.1	5.62478e-26
TGA_002103600	3.993	caldesmon, putative	596	149.261	5.62268	751	188.079	7.37321	643	161.032	5.5625	61	15.2767	0.393903	79	19.7846	0.534276	63	15.7776	0.364432	3.09748	3.72152	110.821	6.47534e-26
TGA_000947700	3.765	hypothetical protein	22	5.84329	0.220117	22	5.84329	0.229073	15	3.98406	0.137621	217	57.6361	1.48612	239	63.4794	1.71424	207	54.9801	1.26993	-3.67451	2.29064	110.495	7.63419e-26
TGA_001793400	1.731	Leucine rich repeats (6 copies), putative	268	154.824	5.83222	222	128.25	5.02773	282	162.912	5.62743	1492	861.93	22.2244	2067	1194.11	32.2464	1949	1125.94	26.007	-3.01917	5.3726	110.471	7.72671e-26
TGA_000037600	0.435	hypothetical protein	1478	3397.7	127.992	2309	5308.05	208.09	3539	8135.63	281.028	103	236.782	6.10529	81	186.207	5.02845	168	386.207	8.92063	4.16264	5.47067	110.408	7.9751e-26
TGA_000255000	1.02	hypothetical protein, conserved	498	488.235	18.3919	616	603.922	23.6754	524	513.725	17.7456	33	32.3529	0.834204	45	44.1176	1.19138	71	69.6078	1.60781	3.2941	3.42401	110.136	9.15079e-26
TGA_000740600	5.895	Ras of Complex, Roc, domain of DAPkinase/ADP-ribosylation factor family/Ras family/Gtr1/RagA G protein conserved region/Signal recognition particle receptor beta subunit, putative	12	2.03562	0.0766821	23	3.90161	0.152954	15	2.54453	0.0878953	193	32.7396	0.844174	378	64.1221	1.73159	585	99.2366	2.29217	-4.66227	2.97073	110.07	9.45803e-26
TGA_001344500	0.57	RNA recognition motif. (a.k.a. RRM, RBD, or RNP domain)/RNA recognition motif (a.k.a. RRM, RBD, or RNP domain), putative	927	1626.32	61.2634	1115	1956.14	76.686	1212	2126.32	73.449	10482	18389.5	474.163	8453	14829.8	400.474	10064	17656.1	407.823	-3.37262	7.75596	109.852	1.05579e-25
TGA_000122300	3.387	MYB-1, putative	67	19.7815	0.745171	91	26.8674	1.05328	87	25.6864	0.887284	0	0	0	1	0.295247	0.00797302	2	0.590493	0.0136392	6.00813	0.632237	109.69	1.14563e-25
TGA_000185100	2.115	leucine-rich repeat protein, BspA family	40	18.9125	0.712436	40	18.9125	0.741423	25	11.8203	0.408308	274	129.551	3.3404	409	193.381	5.22217	381	180.142	4.16093	-3.50038	2.9594	109.681	1.15086e-25
TGA_000904900	0.297	Protein tyrosine kinase/Protein kinase domain/Kinase-like, putative	175	589.226	22.1962	173	582.492	22.8353	293	986.532	34.0776	12	40.404	1.0418	14	47.138	1.27295	13	43.771	1.01103	3.81092	2.02444	109.416	1.31588e-25
TGA_001664800	0.711	hypothetical protein	570	801.688	30.1996	727	1022.5	40.0849	571	803.094	27.7412	33	46.4135	1.19675	58	81.5752	2.20291	71	99.8594	2.30656	3.36606	3.60836	109.386	1.33599e-25
TGA_001479600	1.386	kif-17, putative	40	28.86	1.08716	97	69.9856	2.74363	106	76.4791	2.64181	948	683.983	17.6361	904	652.237	17.6134	1041	751.082	17.3485	-3.80162	4.38993	109.373	1.34417e-25
TGA_001645700	2.223	leucine-rich repeat protein, BspA family	128	57.5798	2.16904	142	63.8776	2.50418	141	63.4278	2.19098	740	332.883	8.58323	790	355.376	9.59678	955	429.6	9.92292	-2.78329	4.25689	109.237	1.43961e-25
TGA_001629700	3.912	Antigenic protein P1, putative	3259	833.078	31.3821	4145	1059.56	41.5377	3481	889.826	30.7371	339	86.6564	2.23439	374	95.6033	2.58173	355	90.7464	2.09607	3.15302	6.15933	109.001	1.6217e-25
TGA_001162600	1.698	hypothetical protein, conserved	278	163.722	6.16742	309	181.979	7.13406	382	224.971	7.77113	1664	979.976	25.2682	2239	1318.61	35.6086	2253	1326.86	30.6478	-2.86245	5.5491	108.599	1.98677e-25
TGA_000691600	0.273	Clan CA, family C19, ubiquitin hydrolase-like cysteine peptidase	2	7.32601	0.275971	7	25.641	1.0052	5	18.315	0.632653	81	296.703	7.65034	95	347.985	9.39721	136	498.168	11.5067	-4.62276	1.13975	108.352	2.24994e-25
TGA_000874800	0.813	adenylate cyclase, type VII, putative	25442	31294	1178.85	34291	42178.4	1653.51	29501	36286.6	1253.44	271	333.333	8.59483	651	800.738	21.6236	1178	1448.95	33.468	5.28679	9.07179	108.047	2.6253e-25
TGA_000929700	0.942	Leucine rich repeats (6 copies), putative	45	47.7707	1.79953	71	75.3715	2.95477	35	37.155	1.28344	436	462.845	11.9342	651	691.083	18.6624	722	766.454	17.7036	-3.73715	3.69354	108.021	2.65966e-25
TGA_000555100	1.239	Protein of unknown function (DUF563), putative	14	11.2994	0.42565	11	8.87813	0.348047	19	15.3349	0.529713	133	107.345	2.76783	169	136.4	3.68344	156	125.908	2.90823	-3.56991	1.75883	108.014	2.66895e-25
TGA_000458900	1.752	MYB119, putative	168	95.8904	3.6122	195	111.301	4.36332	310	176.941	6.11204	2014	1149.54	29.6404	1694	966.895	26.1106	2025	1155.82	26.6973	-3.32317	5.41944	108.01	2.67423e-25
TGA_001996300	3.957	leucine-rich repeat protein, BspA family	204	51.5542	1.94205	143	36.1385	1.41673	162	40.9401	1.41419	1160	293.151	7.55876	1817	459.186	12.4002	1677	423.806	9.7891	-3.35633	5.09038	107.811	2.95622e-25
TGA_001083400	0.438	hypothetical protein, conserved	3	6.84932	0.258014	1	2.28311	0.0895039	3	6.84932	0.236595	165	376.712	9.71333	225	513.699	13.8722	96	219.178	5.06259	-6.26546	1.77237	107.722	3.09303e-25
TGA_000170100	1.122	hypothetical protein, conserved	203	180.927	6.81553	221	196.97	7.72175	276	245.989	8.49718	1165	1038.32	26.7727	1833	1633.69	44.1172	1704	1518.72	35.0794	-2.93714	5.14697	107.512	3.43901e-25
TGA_001229000	0.99	Histone-binding protein RBBP4 or subunit C of CAF1 complex/WD domain, G-beta repeat, putative	740	747.475	28.1574	1008	1018.18	39.9155	1105	1116.16	38.5554	9286	9379.8	241.853	7930	8010.1	216.31	8381	8465.66	195.54	-3.39123	7.57724	107.485	3.48532e-25
TGA_001587800	0.498	Phospholipid methyltransferase, putative	113	226.908	8.54762	120	240.964	9.44644	155	311.245	10.7513	824	1654.62	42.6635	773	1552.21	41.9168	1307	2624.5	60.6208	-3.09034	4.43335	107.455	3.53917e-25
TGA_001856200	0.606	leucine-rich repeat protein, BspA family	15	24.7525	0.932427	23	37.9538	1.48789	15	24.7525	0.855021	176	290.429	7.48856	170	280.528	7.57555	198	326.733	7.54689	-3.54483	2.01069	107.289	3.84765e-25
TGA_000321400	0.615	amylase, putative	4917	7995.12	301.177	9114	14819.5	580.965	6603	10736.6	370.872	97	157.724	4.06682	155	252.033	6.80604	333	541.463	12.5068	5.0032	6.96375	107.179	4.06672e-25
TGA_001227400	1.89	hypothetical protein, conserved	340	179.894	6.77662	382	202.116	7.92351	487	257.672	8.90073	2492	1318.52	33.9973	3394	1795.77	48.494	2765	1462.96	33.7916	-3.04708	6.02897	107.134	4.16142e-25
TGA_000203500	0.447	Clan CA, family C19, ubiquitin hydrolase-like cysteine peptidase	58	129.754	4.88784	51	114.094	4.47279	73	163.311	5.64123	315	704.698	18.1703	414	926.174	25.011	565	1263.98	29.1955	-3.00413	3.27306	106.784	4.96464e-25
TGA_001495800	1.515	GTP-binding protein-animal, putative	389	256.766	9.67238	562	370.957	14.5425	632	417.162	14.41	4733	3124.09	80.5531	4042	2667.99	72.048	4625	3052.81	70.5139	-3.30624	6.64668	106.765	5.01289e-25
TGA_001950800	0.552	hypothetical protein, conserved	484	876.812	33.0295	677	1226.45	48.0802	582	1054.35	36.4202	26	47.1014	1.21449	62	112.319	3.03313	39	70.6522	1.63193	3.59368	3.48263	106.697	5.18641e-25
TGA_001906400	0.813	RNA recognition motif. (a.k.a. RRM, RBD, or RNP domain)/RNA recognition motif (a.k.a. RRM, RBD, or RNP domain), putative	54	66.4207	2.50207	74	91.0209	3.56827	78	95.941	3.31408	824	1013.53	26.1334	620	762.608	20.5939	586	720.787	16.6488	-3.53592	3.9273	106.394	6.04332e-25
TGA_001855600	1.326	purine nucleoside phosphorylase, putative	128	96.5309	3.63633	124	93.5143	3.66602	210	158.371	5.47059	1216	917.044	23.6455	1382	1042.23	28.1451	1120	844.646	19.5097	-3.23662	4.80444	106.378	6.09364e-25
TGA_000186800	0.318	hypothetical protein	260	817.61	30.7994	381	1198.11	46.9693	307	965.409	33.348	5	15.7233	0.405416	18	56.6038	1.52856	24	75.4717	1.74325	4.16983	2.57858	106.334	6.22898e-25
TGA_000534500	0.591	SNAP190, putative	1074	1817.26	68.4563	1263	2137.06	83.7784	1530	2588.83	89.4257	67	113.367	2.92311	133	225.042	6.07718	69	116.751	2.69673	3.63762	4.61107	106.175	6.74888e-25
TGA_000334600	3.489	hypothetical protein, conserved	40	11.4646	0.431872	52	14.904	0.584277	63	18.0567	0.623732	265	75.953	1.95841	320	91.7168	2.47678	410	117.512	2.7143	-2.87091	2.9201	105.901	7.74967e-25
TGA_000924300	0.972	Domain of unknown function (DUF3447), putative	46	47.3251	1.78274	26	26.749	1.04863	33	33.9506	1.17275	272	279.835	7.21541	523	538.066	14.5303	500	514.403	11.8817	-3.77227	3.20574	105.889	7.79852e-25
TGA_000904600	0.837	Domain of unknown function (DUF1963), putative	580	692.951	26.1035	646	771.804	30.2568	878	1048.98	36.2349	76	90.8005	2.34124	87	103.943	2.80693	72	86.0215	1.98693	2.94187	3.79834	105.798	8.16283e-25
TGA_000191100	0.762	Transcription-initiator DNA-binding domain IBD, putative	21	27.5591	1.03815	41	53.8058	2.10933	48	62.9921	2.17593	347	455.381	11.7418	445	583.99	15.7704	321	421.26	9.73029	-3.56231	3.03909	105.66	8.75404e-25
TGA_000447400	1.839	MYB45, putative	280	152.257	5.73552	408	221.86	8.69751	336	182.708	6.31126	20	10.8755	0.280419	35	19.0321	0.513954	37	20.1196	0.464725	3.29545	2.74852	105.394	1.00126e-24
TGA_000724400	3.06	Raptor N-terminal CASPase like domain containing protein, putative	416	135.948	5.12116	517	168.954	6.62347	493	161.111	5.56524	20	6.53595	0.168526	20	6.53595	0.176501	53	17.3203	0.400065	3.77465	3.18197	105.386	1.00538e-24
TGA_000802200	6.24	Proteasome stabiliser, putative	1513	242.468	9.13378	2119	339.583	13.3126	1689	270.673	9.34982	16880	2705.13	69.7503	17160	2750	74.2627	15805	2532.85	58.504	-3.43291	8.53046	105.363	1.01692e-24
TGA_001367500	1.245	ankyrin repeat-containing protein, putative	112	89.9598	3.38879	116	93.1727	3.65262	115	92.3695	3.19071	3	2.40964	0.0621313	7	5.62249	0.151833	4	3.21285	0.0742107	4.39716	1.14476	105.344	1.0265e-24
TGA_000322000	0.969	hypothetical protein, conserved	75	77.3994	2.91564	108	111.455	4.36934	87	89.7833	3.10137	474	489.164	12.6128	673	694.53	18.7555	820	846.233	19.5464	-3.03401	3.87319	105.306	1.04669e-24
TGA_001501300	1.503	CAMK family protein kinase	889	591.484	22.2812	1505	1001.33	39.2549	1142	759.814	26.2461	101	67.1989	1.73269	88	58.5496	1.58111	121	80.5057	1.85953	3.31378	4.51914	105.192	1.10881e-24
TGA_002149400	0.576	rubrerythrin, putative	1573	2730.9	102.873	3423	5942.71	232.97	3762	6531.25	225.608	38240	66388.9	1711.8	35017	60793.4	1641.7	50926	88413.2	2042.17	-4.04571	9.78437	105.167	1.12253e-24
TGA_001217300	1.011	Ankyrin repeats (3 copies)/Ankyrin repeats (many copies)/Ankyrin repeat, putative	57	56.3798	2.12383	86	85.0643	3.33475	67	66.271	2.28919	381	376.855	9.717	628	621.167	16.7744	672	664.688	15.353	-3.1685	3.63219	105.155	1.12956e-24
TGA_001767800	0.927	sugar transporter, putative	2468	2662.35	100.291	11089	11962.2	468.953	7203	7770.23	268.406	65	70.1187	1.80797	80	86.2999	2.3305	131	141.316	3.26413	6.04388	6.92934	105.103	1.15924e-24
TGA_000631300	1.179	Heterogeneous nuclear ribonucleoprotein A1, putative	234	198.473	7.4765	319	270.568	10.607	292	247.668	8.55515	3393	2877.86	74.2042	3291	2791.35	75.3793	2302	1952.5	45.099	-3.63895	6.06051	104.891	1.29061e-24
TGA_001424200	0.753	hypothetical protein, conserved	111	147.41	5.55296	81	107.57	4.21703	182	241.7	8.34901	1076	1428.95	36.8448	1566	2079.68	56.161	1213	1610.89	37.2084	-3.58311	4.81333	104.856	1.31316e-24
TGA_001411400	1.134	nucleostemin, putative	599	528.219	19.898	622	548.501	21.5027	808	712.522	24.6126	5488	4839.51	124.784	5012	4419.75	119.354	5124	4518.52	104.369	-3.1651	6.88349	104.855	1.31433e-24
TGA_000864400	1.518	hypothetical protein, conserved	285	187.747	7.07244	366	241.107	9.45204	422	277.997	9.60283	32	21.0804	0.543546	29	19.1041	0.515899	50	32.9381	0.760806	3.07445	2.82448	104.677	1.43785e-24
TGA_001346200	0.231	Ribosomal L29e protein family, putative	218	943.723	35.5501	209	904.762	35.4691	241	1043.29	36.0382	1256	5437.23	140.196	1255	5432.9	146.713	1829	7917.75	182.885	-2.88136	5.04061	104.652	1.45596e-24
TGA_001625100	0.903	hypothetical protein, conserved	221	244.74	9.21936	260	287.929	11.2876	387	428.571	14.8041	2143	2373.2	61.1917	2526	2797.34	75.5412	2065	2286.82	52.8212	-3.18354	5.66276	104.533	1.54583e-24
TGA_001289300	1.053	alpha chimerin, putative	366	347.578	13.0933	441	418.803	16.4182	515	489.079	16.8942	3131	2973.41	76.6678	2663	2528.96	68.2937	3561	3381.77	78.1123	-3.03264	6.1467	104.522	1.55465e-24
TGA_000251600	0.741	hypothetical protein	204	275.304	10.3707	179	241.565	9.47002	233	314.44	10.8617	2	2.69906	0.0695937	15	20.2429	0.546652	11	14.8448	0.342886	4.27297	1.96109	104.52	1.55622e-24
TGA_001991700	0.789	Leucine rich repeats (6 copies), putative	92	116.603	4.39245	104	131.812	5.16741	79	100.127	3.45866	689	873.257	22.5165	636	806.084	21.768	713	903.676	20.8732	-3.07946	3.95154	104.264	1.77051e-24
TGA_001490300	1.194	GTP-binding protein alpha subunit, gna, putative	756	633.166	23.8514	1112	931.323	36.5104	1146	959.799	33.1542	9005	7541.88	194.463	8750	7328.31	197.898	8204	6871.02	158.707	-3.32971	7.60057	104.262	1.77246e-24
TGA_000948100	1.239	CMGC family protein kinase	260	209.847	7.90494	311	251.009	9.84023	331	267.151	9.22816	1435	1158.19	29.8634	2090	1686.84	45.5526	2122	1712.67	39.5594	-2.83099	5.4233	104.143	1.88189e-24
TGA_001832500	0.591	Rab9, putative	115	194.585	7.33005	153	258.883	10.1489	227	384.095	13.2677	6	10.1523	0.261771	9	15.2284	0.411238	9	15.2284	0.351747	4.13321	1.6378	104.138	1.88686e-24
TGA_000950300	1.419	30S/40S ribosomal protein, putative	398	280.479	10.5657	524	369.274	14.4766	640	451.022	15.5796	4933	3476.39	89.637	4507	3176.18	85.7715	4071	2868.92	66.2665	-3.34687	6.66356	104.042	1.98091e-24
TGA_001685700	0.726	HMG (high mobility group) box/HMG-box domain containing protein, putative	748	1030.3	38.8116	536	738.292	28.9431	783	1078.51	37.2549	5197	7158.4	184.576	5803	7993.11	215.851	8942	12316.8	284.494	-3.43975	7.17158	104.015	2.00786e-24
TGA_001047000	4.641	tankyrase, putative	636	137.039	5.16228	343	73.9065	2.89734	414	89.2049	3.08139	6213	1338.72	34.5182	9487	2044.17	55.2021	6995	1507.22	34.8138	-4.19103	7.32994	103.965	2.05878e-24
TGA_000198000	0.801	protein disulfide isomerase, putative	272	339.576	12.7918	292	364.544	14.2911	358	446.941	15.4386	16	19.975	0.515046	17	21.2235	0.573132	39	48.6891	1.12462	3.49827	2.5739	103.921	2.10533e-24
TGA_000699800	2.538	Cullin family, putative	1459	574.862	21.6551	2086	821.907	32.221	2604	1026	35.4411	17621	6942.87	179.018	17915	7058.71	190.618	17615	6940.5	160.312	-3.33914	8.62762	103.892	2.13697e-24
TGA_001946600	2.433	hypothetical protein, conserved	378	155.364	5.85256	466	191.533	7.50862	624	256.473	8.85933	3286	1350.6	34.8244	3316	1362.93	36.8053	3616	1486.23	34.3291	-3.01811	6.27582	103.848	2.18418e-24
TGA_000440100	0.462	hypothetical protein, conserved	12	25.974	0.978443	10	21.645	0.848544	22	47.619	1.6449	128	277.056	7.14375	152	329.004	8.88464	188	406.926	9.39921	-3.59846	1.7759	103.676	2.38208e-24
TGA_001866000	0.213	hypothetical protein, conserved	429	2014.08	75.8707	486	2281.69	89.4485	704	3305.16	114.17	3802	17849.8	460.247	3598	16892	456.163	4396	20638.5	476.709	-3.08268	6.47363	103.655	2.40817e-24
TGA_000733200	0.372	hypothetical protein, conserved	106	284.946	10.7339	118	317.204	12.4353	171	459.677	15.8786	755	2029.57	52.3314	1055	2836.02	76.5857	853	2293.01	52.9641	-2.96474	4.33928	103.542	2.54914e-24
TGA_000118400	0.717	Protein tyrosine kinase/Protein kinase domain/Kinase-like, putative	1028	1433.75	54.0095	658	917.713	35.9768	973	1357.04	46.8762	19	26.4993	0.683271	61	85.0767	2.29746	34	47.4198	1.09531	4.37331	4.04919	103.524	2.57299e-24
TGA_001100000	1.641	methionine sulfoxide reductase, putative	366	223.035	8.40173	327	199.269	7.81188	742	452.163	15.619	4494	2738.57	70.6127	5459	3326.63	89.8344	7347	4477.15	103.413	-3.80325	6.94218	103.467	2.64726e-24
TGA_001230900	1.017	Myb-like DNA-binding domain containing protein, putative	96	94.3953	3.55588	96	94.3953	3.70055	146	143.559	4.95896	560	550.639	14.1979	975	958.702	25.8894	967	950.836	21.9625	-3.07401	4.21437	103.225	2.99225e-24
TGA_000744100	1.461	centrosomal protein of 135 kDa, putative	494	338.125	12.7372	329	225.188	8.82799	346	236.824	8.18058	26	17.796	0.458861	28	19.165	0.517542	23	15.7426	0.363625	3.73956	2.92664	103.203	3.02467e-24
TGA_000242900	1.617	Protein of unknown function (DUF563), putative	49	30.303	1.14152	43	26.5925	1.0425	37	22.8819	0.790406	276	170.686	4.40106	328	202.845	5.47775	488	301.793	6.97085	-3.23479	3.0075	103.203	3.02503e-24
TGA_000658000	0.942	Protein kinase domain/Protein tyrosine kinase, putative	45	47.7707	1.79953	48	50.9554	1.99759	54	57.3248	1.98016	574	609.342	15.7116	631	669.851	18.0891	374	397.028	9.17057	-3.64943	3.55392	103.201	3.02824e-24
TGA_001785500	1.308	ADP-ribosylation factor family/50S ribosome-binding GTPase/Ras of Complex, Roc, domain of DAPkinase/Gtr1/RagA G protein conserved region/Ras family, putative	106	81.0398	3.05277	173	132.263	5.18507	237	181.193	6.25891	1324	1012.23	26.0999	1333	1019.11	27.5208	2046	1564.22	36.1305	-3.39721	5.09954	103.099	3.18781e-24
TGA_001920700	0.414	hypothetical protein, conserved	10	24.1546	0.909905	9	21.7391	0.852233	6	14.4928	0.500621	95	229.469	5.91673	129	311.594	8.41448	121	292.271	6.75088	-3.94647	1.32883	103.076	3.22581e-24
TGA_002170900	1.005	hypothetical protein, conserved	129	128.358	4.83526	140	139.303	5.46108	197	196.02	6.77109	9	8.95522	0.230906	9	8.95522	0.241832	13	12.9353	0.298781	3.6926	1.59056	103.062	3.2481e-24
TGA_000864100	0.792	WD domain, G-beta repeat/Eukaryotic translation initiation factor eIF2A, putative	165	208.333	7.84793	243	306.818	12.0281	248	313.131	10.8165	1751	2210.86	57.0058	1484	1873.74	50.5996	1630	2058.08	47.5377	-3.11279	5.20781	102.983	3.38018e-24
TGA_001004600	3.081	plasma membrane calcium-transporting ATPase, putative	8422	2733.53	102.972	10123	3285.62	128.805	7641	2480.04	85.6677	629	204.154	5.26402	503	163.259	4.40874	841	272.963	6.30493	3.55387	7.39688	102.866	3.58549e-24
TGA_002160100	0.897	hypothetical protein, conserved	176	196.21	7.39123	188	209.588	8.2164	244	272.018	9.39628	17	18.9521	0.488669	20	22.2965	0.60211	16	17.8372	0.412006	3.30375	2.00013	102.824	3.66231e-24
TGA_002169600	0.831	hypothetical protein, conserved	243	292.419	11.0154	470	565.584	22.1724	402	483.755	16.7103	4069	4896.51	126.254	3886	4676.29	126.282	3558	4281.59	98.8964	-3.59395	6.40846	102.782	3.74102e-24
TGA_002221900	1.029	hypothetical protein, conserved	3086	2999.03	112.974	2889	2807.58	110.065	3688	3584.06	123.804	292	283.771	7.31688	284	275.996	7.45317	456	443.149	10.2359	3.04394	5.99019	102.68	3.93997e-24
TGA_001840100	1.041	CAMK family protein kinase	773	742.555	27.9721	1480	1421.71	55.7349	1741	1672.43	57.7705	43	41.3064	1.06507	63	60.5187	1.63429	110	105.668	2.44072	4.02227	4.61366	102.562	4.1801e-24
TGA_001349800	1.323	guanosine-diphosphatase, putative	99	74.8299	2.81885	178	134.543	5.27444	196	148.148	5.11746	1214	917.611	23.6601	1188	897.959	24.249	1287	972.789	22.4695	-3.18676	4.79226	102.553	4.19907e-24
TGA_001705300	0.462	kinesin eg-5, putative	845	1829	68.8987	965	2088.74	81.8845	1165	2521.65	87.1048	120	259.74	6.69727	90	194.805	5.26064	119	257.576	5.9495	2.95925	4.29888	102.475	4.36922e-24
TGA_000774500	1.101	n6-adenosine-methyltransferase ime4, putative	57	51.7711	1.95022	116	105.359	4.13035	139	126.249	4.361	922	837.421	21.5925	921	836.512	22.5897	995	903.724	20.8743	-3.41439	4.39225	102.352	4.64828e-24
TGA_002178000	3.015	coiled-coil domain-containing protein, putative	275	91.2106	3.43591	218	72.3051	2.83456	214	70.9784	2.4518	17	5.63847	0.145385	14	4.64345	0.125395	13	4.31177	0.0995937	3.80856	2.20291	102.208	4.99873e-24
TGA_000581000	0.474	ABC transporter family protein	9	18.9873	0.715254	15	31.6456	1.24059	13	27.4262	0.947378	124	261.603	6.74531	123	259.494	7.00753	143	301.688	6.9684	-3.58548	1.53248	102.181	5.06734e-24
TGA_000877100	0.537	protein ad-004, putative	368	685.289	25.8149	418	778.399	30.5153	739	1376.16	47.5366	3746	6975.79	179.867	4488	8357.54	225.692	4724	8797.02	203.194	-3.30961	6.57962	102.079	5.33393e-24
TGA_002149200	0.444	hypothetical protein	149	335.586	12.6415	278	626.126	24.5459	288	648.649	22.4062	2010	4527.03	116.727	1906	4292.79	115.925	2096	4720.72	109.04	-3.29582	5.48694	101.941	5.71885e-24
TGA_001692400	0.42	hypothetical protein	633	1507.14	56.7742	752	1790.48	70.1915	831	1978.57	68.3455	4219	10045.2	259.011	5660	13476.2	363.919	5102	12147.6	280.587	-2.95545	6.82655	101.89	5.87042e-24
TGA_000904100	0.798	Arb2 domain containing protein, putative	71	88.9724	3.3516	56	70.1754	2.75107	113	141.604	4.89141	489	612.782	15.8003	636	796.992	21.5225	622	779.449	18.0038	-3.07109	3.71564	101.843	6.0111e-24
TGA_002109400	1.056	hypothetical protein, conserved	73	69.1288	2.60409	42	39.7727	1.5592	70	66.2879	2.28977	407	385.417	9.93777	604	571.97	15.4458	532	503.788	11.6365	-3.24034	3.51829	101.836	6.03156e-24
TGA_002077300	1.968	amylase, putative	980	497.967	18.7585	1966	998.984	39.1629	1460	741.87	25.6263	68	34.5528	0.890927	100	50.813	1.37219	140	71.1382	1.64316	3.66559	4.80107	101.831	6.04805e-24
TGA_002018700	1.251	hypothetical protein, conserved	68	54.3565	2.04761	67	53.5572	2.09959	89	71.1431	2.45749	365	291.767	7.52305	390	311.751	8.41871	507	405.276	9.36109	-2.68538	3.29143	101.713	6.41752e-24
TGA_000549800	1.656	hypothetical protein, conserved	150	90.5797	3.41214	142	85.7488	3.36159	194	117.15	4.04669	12	7.24638	0.186844	7	4.22705	0.11415	13	7.85024	0.181325	3.70777	1.65645	101.646	6.63778e-24
TGA_001443500	1.767	hypothetical protein	2276	1288.06	48.5213	3202	1812.11	71.0397	4009	2268.82	78.3714	34765	19674.6	507.299	35310	19983	539.634	27051	15309	353.608	-3.59634	9.48944	101.535	7.02009e-24
TGA_001261900	0.852	N-myristoyl transferase, putative	572	671.362	25.2902	806	946.009	37.0861	862	1011.74	34.9483	8157	9573.94	246.859	6267	7355.63	198.636	6643	7796.95	180.094	-3.46674	7.29743	101.527	7.05089e-24
TGA_001381800	2.418	viral A-type inclusion protein	518	214.227	8.06993	486	200.993	7.87946	471	194.789	6.72857	34	14.0612	0.362561	63	26.0546	0.703594	42	17.3697	0.401207	3.22717	3.28688	101.472	7.24826e-24
TGA_000563700	0.579	hypothetical protein, conserved	113	195.164	7.35184	159	274.611	10.7655	169	291.883	10.0825	837	1445.6	37.2739	797	1376.51	37.1722	1046	1806.56	41.7281	-2.80612	4.36524	101.219	8.2358e-24
TGA_001803100	1.254	Chlamydia polymorphic membrane protein (Chlamydia_PMP) repeat, putative	351	279.904	10.544	379	302.233	11.8484	426	339.713	11.7347	43	34.2903	0.884157	47	37.4801	1.01213	64	51.0367	1.17885	2.71838	2.98106	101.121	8.65232e-24
TGA_002111100	1.896	Bap-like	48	25.3165	0.953672	38	20.0422	0.785709	28	14.7679	0.510127	795	419.304	10.8115	776	409.283	11.0525	465	245.253	5.66487	-4.36016	3.88519	100.783	1.02654e-23
TGA_001896900	0.642	DNAse2-prov protein, putative	854	1330.22	50.1094	1296	2018.69	79.1382	1500	2336.45	80.7076	126	196.262	5.06051	127	197.819	5.34204	158	246.106	5.68457	2.93785	4.58472	100.654	1.09547e-23
TGA_000682300	1.194	r2r3-MYB transcription factor, putative	5	4.1876	0.157747	6	5.02513	0.196999	16	13.4003	0.462886	106	88.7772	2.28907	182	152.429	4.11628	235	196.817	4.5461	-4.44391	1.86279	100.575	1.14013e-23
TGA_000114800	2.484	CAMK family protein kinase	1465	589.775	22.2168	2732	1099.84	43.1167	3765	1515.7	52.3566	68	27.3752	0.705855	61	24.5572	0.663157	159	64.0097	1.4785	4.59378	5.57024	100.282	1.32142e-23
TGA_000716600	1.275	Clan MH, family M20, peptidase T-like metallopeptidase	2287	1793.73	67.5697	2585	2027.45	79.4816	3165	2482.35	85.7476	32982	25868.2	666.999	25524	20018.8	540.601	23368	18327.8	423.338	-3.58793	9.25366	100.237	1.35235e-23
TGA_002067700	0.906	Clan MP, family M67, Poh1-like metallopeptidase	527	581.678	21.9118	850	938.19	36.7796	1266	1397.35	48.2685	8252	9108.17	234.849	8590	9481.24	256.037	9882	10907.3	251.937	-3.56973	7.60579	100	1.52395e-23
TGA_001263500	0.582	AGC family protein kinase	246	422.68	15.9224	288	494.845	19.3993	387	664.948	22.9692	33	56.701	1.46201	24	41.2371	1.11359	34	58.4192	1.34937	3.11794	2.5993	99.6679	1.80221e-23
TGA_000539500	0.606	MYB72, putative	172	283.828	10.6918	188	310.231	12.1619	350	577.558	19.9505	9	14.8515	0.382938	14	23.1023	0.623869	18	29.703	0.686081	3.89285	2.15267	99.042	2.47197e-23
TGA_001451600	1.032	Beta-lactamase superfamily domain containing protein, putative	347	336.24	12.6662	343	332.364	13.0296	441	427.326	14.7611	24	23.2558	0.599639	31	30.0388	0.811185	57	55.2326	1.27577	3.1606	2.89559	98.9585	2.57845e-23
TGA_000208500	1.788	hypothetical protein, conserved	1057	591.163	22.2692	1140	637.584	24.995	1232	689.038	23.8013	108	60.4027	1.55745	120	67.1141	1.81239	192	107.383	2.48033	2.85495	4.52347	98.9461	2.59474e-23
TGA_000667300	0.816	f-actin capping protein beta subunit, putative	523	640.931	24.1439	825	1011.03	39.6351	1051	1287.99	44.4909	7153	8765.93	226.025	7054	8644.61	233.444	6930	8492.65	196.164	-3.37378	7.29659	98.9162	2.63413e-23
TGA_001729300	0.963	serine/threonine protein kinase, putative	300	311.526	11.7352	829	860.852	33.7477	985	1022.85	35.332	4	4.15369	0.107101	10	10.3842	0.280422	22	22.8453	0.527682	5.67818	3.6315	98.8187	2.7671e-23
TGA_001145700	0.687	hypothetical protein, conserved	776	1129.55	42.5502	1174	1708.88	66.9927	918	1336.24	46.1577	11724	17065.5	440.025	10299	14991.3	404.833	8683	12639	291.937	-3.64288	7.83001	98.792	2.80463e-23
TGA_000574400	2.346	ABC transporter, putative	346	147.485	5.55577	606	258.312	10.1265	498	212.276	7.33263	3623	1544.33	39.8198	3537	1507.67	40.7141	4548	1938.62	44.7783	-3.21226	6.44445	98.6596	2.99861e-23
TGA_001590800	0.546	ADP-ribosylation factor, arf, putative	214	391.941	14.7645	308	564.103	22.1144	292	534.799	18.4735	1762	3227.11	83.2093	2106	3857.14	104.161	1701	3115.38	71.9594	-2.98522	5.4097	98.5118	3.23097e-23
TGA_002206000	1.071	CAMK family protein kinase	150	140.056	5.27592	79	73.7628	2.8917	118	110.177	3.80584	937	874.883	22.5584	1381	1289.45	34.8211	1169	1091.5	25.2116	-3.50076	4.67043	98.4553	3.32451e-23
TGA_001087600	1.062	polymorphic repeat outer membrane protein, partial	24	22.5989	0.851301	61	57.4388	2.25176	74	69.6798	2.40694	434	408.663	10.5372	630	593.22	16.0197	632	595.104	13.7457	-3.62677	3.61506	98.3907	3.4347e-23
TGA_001685400	0.444	surface antigen BspA-like	43	96.8468	3.64823	71	159.91	6.2689	56	126.126	4.35676	318	716.216	18.4673	347	781.532	21.105	445	1002.25	23.1501	-2.892	3.08082	98.2168	3.75e-23
TGA_002051200	2.715	Adenylate and Guanylate cyclase catalytic domain containing protein	7307	2691.34	101.383	7895	2907.92	113.998	7481	2755.43	95.1805	647	238.306	6.14459	718	264.457	7.14155	1043	384.162	8.8734	3.06548	7.2277	98.1946	3.79219e-23
TGA_002149100	1.137	hypothetical protein	55	48.3729	1.82221	69	60.686	2.37906	61	53.65	1.85322	307	270.009	6.96204	342	300.792	8.12276	385	338.61	7.82125	-2.67016	3.0136	98.1644	3.85053e-23
TGA_001624200	0.837	hypothetical protein, conserved	154	183.99	6.93093	156	186.38	7.3066	235	280.765	9.69842	9	10.7527	0.277253	7	8.3632	0.225845	18	21.5054	0.496733	3.79473	1.80175	98.0933	3.99128e-23
TGA_000183800	0.945	Glycosyltransferase family 17, putative	171	180.952	6.81649	159	168.254	6.59601	166	175.661	6.06785	1513	1601.06	41.2825	1399	1480.42	39.9783	1119	1184.13	27.351	-3.23727	4.93573	98.0729	4.03264e-23
TGA_000226200	0.606	flap endonuclease-1, putative	45	74.2574	2.79728	79	130.363	5.11059	61	100.66	3.47709	462	762.376	19.6575	492	811.881	21.9245	428	706.271	16.3135	-3.11039	3.39382	97.9371	4.31878e-23
TGA_001764100	1.026	hypothetical protein, conserved	96	93.5673	3.52468	95	92.5926	3.62988	116	113.06	3.90543	6	5.84795	0.150786	4	3.89864	0.105281	5	4.87329	0.112564	4.12414	0.99753	97.6938	4.8835e-23
TGA_000377300	0.474	26S protease regulatory subunit S10b, putative	1586	3345.99	126.044	1900	4008.44	157.142	2247	4740.51	163.751	12674	26738.4	689.436	12373	26103.4	704.912	14063	29668.8	685.291	-2.98099	8.21565	97.6691	4.94471e-23
TGA_000565000	0.555	hypothetical protein, conserved	230	414.414	15.611	412	742.342	29.1018	401	722.523	24.958	2731	4920.72	126.878	2431	4380.18	118.285	3072	5535.14	127.851	-3.19673	5.94593	97.6378	5.02368e-23
TGA_001015200	1.626	hypothetical protein, conserved	37	22.7552	0.857191	51	31.3653	1.22961	49	30.1353	1.04096	265	162.977	4.20227	256	157.442	4.25165	315	193.727	4.47472	-2.80602	2.69517	97.46	5.49541e-23
TGA_000643300	3.558	Calcineurin-like phosphoesterase, putative	411	115.514	4.35143	553	155.424	6.09306	618	173.693	5.99986	58	16.3013	0.42032	47	13.2097	0.356722	79	22.2035	0.512858	2.9007	3.3975	97.311	5.92507e-23
TGA_000442600	0.75	hypothetical protein, conserved	70	93.3333	3.51587	68	90.6667	3.55438	164	218.667	7.55337	908	1210.67	31.2164	967	1289.33	34.818	1067	1422.67	32.8609	-3.51879	4.42985	97.2868	5.99784e-23
TGA_000522900	0.243	hypothetical protein, conserved	21	86.4198	3.25544	21	86.4198	3.38789	64	263.374	9.09771	457	1880.66	48.4918	426	1753.09	47.3414	627	2580.25	59.5987	-4.06239	3.42518	97.2007	6.2643e-23
TGA_000048800	1.224	Serine aminopeptidase, S33/Alpha/beta hydrolase family, putative	404	330.065	12.4336	455	371.732	14.5729	560	457.516	15.8039	53	43.3007	1.11649	34	27.7778	0.750128	63	51.4706	1.18887	3.03289	3.23002	97.0058	6.91244e-23
TGA_000893600	1.464	Sulfatase, putative	56	38.2514	1.44093	104	71.0383	2.78489	89	60.7923	2.09994	458	312.842	8.06646	661	451.503	12.1927	618	422.131	9.75041	-2.99579	3.71191	96.9936	6.95501e-23
TGA_002135200	0.492	RNA recognition motif. (a.k.a. RRM, RBD, or RNP domain), putative	188	382.114	14.3943	204	414.634	16.2548	345	701.22	24.2221	1452	2951.22	76.0957	1557	3164.63	85.4597	2090	4247.97	98.1198	-2.99996	5.25931	96.9577	7.0826e-23
TGA_000851900	1.491	hypothetical protein, conserved	254	170.355	6.4173	289	193.83	7.59865	403	270.288	9.33654	28	18.7793	0.484216	42	28.169	0.760694	38	25.4863	0.588683	2.92235	2.65665	96.906	7.26963e-23
TGA_001850100	0.306	heat shock protein 70kD, putative	58	189.542	7.14008	84	274.51	10.7615	86	281.046	9.70813	371	1212.42	31.2616	404	1320.26	35.6532	568	1856.21	42.8748	-2.74571	3.36685	96.7507	7.8629e-23
TGA_000347600	1.371	PHD finger protein, putative	359	261.853	9.86401	430	313.64	12.2955	442	322.392	11.1364	46	33.5522	0.865125	62	45.2225	1.22122	67	48.8694	1.12879	2.62497	3.08338	96.6531	8.26031e-23
TGA_000824400	3.531	YIF1, putative	226	64.0045	2.41105	215	60.8893	2.38703	364	103.087	3.56092	1550	438.969	11.3186	1766	500.142	13.5061	2686	760.691	17.5705	-3.09044	5.47292	96.6403	8.31368e-23
TGA_000716500	0.558	Pre-mRNA-splicing factor of RES complex, putative	17	30.4659	1.14765	40	71.6846	2.81023	35	62.724	2.16667	228	408.602	10.5356	251	449.821	12.1472	277	496.416	11.4662	-3.24064	2.50088	96.6383	8.32247e-23
TGA_000330500	0.417	zinc finger protein DHHC domain containing protein, putative	101	242.206	9.12392	125	299.76	11.7514	164	393.285	13.5852	684	1640.29	42.294	665	1594.72	43.0649	849	2035.97	47.027	-2.7031	4.09339	96.6095	8.44437e-23
TGA_002215300	3.264	hypothetical protein, conserved	634	194.24	7.31704	1315	402.88	15.794	1210	370.711	12.8054	54	16.5441	0.426582	71	21.7525	0.587417	35	10.723	0.247681	4.06464	4.2858	96.6084	8.44873e-23
TGA_000945400	0.489	Myb-like DNA-binding domain containing protein, putative	51	104.294	3.92878	69	141.104	5.53167	62	126.789	4.37967	0	0	0	1	2.04499	0.0552242	0	0	0	6.88774	0.225503	96.5363	8.76246e-23
TGA_001325300	0.657	hypothetical protein	18	27.3973	1.03206	13	19.7869	0.775701	20	30.4414	1.05153	116	176.56	4.55251	164	249.619	6.74088	213	324.201	7.48841	-3.43615	1.852	96.4546	9.13123e-23
TGA_001419000	1.344	Domain of unknown function (DUF4457), putative	736	547.619	20.6288	572	425.595	16.6845	985	732.887	25.316	20	14.881	0.383698	48	35.7143	0.964451	71	52.8274	1.22021	3.88252	3.84307	96.4479	9.16225e-23
TGA_000042600	1.851	ADP-ribosylglycohydrolase, putative	374	202.053	7.61135	320	172.88	6.77735	384	207.455	7.16611	1865	1007.56	25.9795	2098	1133.44	30.6082	2328	1257.7	29.0504	-2.73187	5.60279	96.0361	1.12809e-22
TGA_001503800	0.507	hypothetical protein, conserved	53	104.536	3.9379	54	106.509	4.17544	67	132.15	4.56484	245	483.235	12.46	380	749.507	20.2401	433	854.043	19.7268	-2.77844	3.01204	95.7574	1.29861e-22
TGA_000574200	1.017	Microtubule-binding calmodulin-regulated spectrin-associated, putative	498	489.676	18.4461	527	518.191	20.3145	598	588.004	20.3113	75	73.7463	1.90151	83	81.6126	2.20392	80	78.6627	1.81696	2.56713	3.48733	95.6019	1.40471e-22
TGA_002227700	0.468	BTB/POZ domain containing protein, putative	421	899.573	33.887	501	1070.51	41.967	723	1544.87	53.3643	3158	6747.86	173.99	3543	7570.51	204.439	3774	8064.1	186.265	-2.88686	6.32085	95.527	1.45888e-22
TGA_000365100	1.146	E2F/DP family winged-helix DNA-binding domain containing protein, putative	246	214.66	8.08624	147	128.272	5.02862	261	227.749	7.86709	9	7.8534	0.202496	13	11.3438	0.306335	17	14.8342	0.342641	3.87748	2.06933	95.4814	1.49288e-22
TGA_000476300	1.662	YhhN-like protein, putative	170	102.286	3.85314	129	77.6173	3.04281	181	108.905	3.76189	980	589.651	15.2038	952	572.804	15.4684	1025	616.727	14.2452	-2.82412	4.51509	95.4564	1.51183e-22
TGA_001128100	2.196	MYB119, putative	721	328.324	12.368	677	308.288	12.0857	604	275.046	9.50086	54	24.5902	0.634045	84	38.2514	1.03296	94	42.8051	0.988715	2.94855	3.75705	95.0774	1.83089e-22
TGA_001172100	1.011	Clan CA, family C19, ubiquitin hydrolase-like cysteine peptidase	4	3.95648	0.149041	1	0.98912	0.0387762	2	1.97824	0.0683341	52	51.4342	1.3262	66	65.2819	1.76291	77	76.1622	1.7592	-4.90279	0.481499	94.8674	2.0358e-22
TGA_000963900	0.645	Nuclear transport factor 2 (NTF2) domain containing protein, putative	196	303.876	11.447	207	320.93	12.5813	316	489.922	16.9233	1114	1727.13	44.5332	1493	2314.73	62.5084	1870	2899.22	66.9665	-2.8307	5.08183	94.7321	2.17974e-22
TGA_001514000	0.543	EamA-like transporter family, putative	1341	2469.61	93.0305	1367	2517.5	98.6927	1477	2720.07	93.9591	13535	24926.3	642.713	11567	21302	575.253	10318	19001.8	438.906	-3.3024	8.06318	94.6999	2.21554e-22
TGA_002213800	0.603	60S ribosomal protein L13a, putative	1635	2711.44	102.14	1825	3026.53	118.648	2329	3862.35	133.417	18629	30893.9	796.582	13812	22905.5	618.554	15825	26243.8	606.181	-3.29102	8.50675	94.565	2.37175e-22
TGA_000412600	0.402	leucine rich repeat-containing protein, putative	234	582.09	21.9273	229	569.652	22.3319	310	771.144	26.6375	14	34.8259	0.897967	23	57.2139	1.54504	36	89.5522	2.06848	3.22263	2.34627	94.5551	2.38366e-22
TGA_001577900	0.774	hypothetical protein	58	74.9354	2.82282	53	68.4755	2.68442	57	73.6434	2.54385	254	328.165	8.46157	377	487.08	13.1534	353	456.072	10.5344	-2.72728	2.92785	94.4731	2.48444e-22
TGA_001667800	3.171	hypothetical protein, conserved	142	44.7808	1.6869	171	53.9262	2.11405	173	54.5569	1.88455	754	237.78	6.13103	940	296.436	8.00515	864	272.469	6.29351	-2.59294	4.32942	94.4199	2.55209e-22
TGA_000152600	2.319	hypothetical protein	366	157.827	5.94534	387	166.882	6.54224	628	270.806	9.35443	23	9.91807	0.255732	52	22.4235	0.605537	50	21.561	0.498018	3.26981	3.15348	94.4165	2.55649e-22
TGA_000525000	0.324	leucine-rich repeat protein, BspA family	527	1626.54	61.272	761	2348.77	92.078	662	2043.21	70.5783	15	46.2963	1.19373	33	101.852	2.75047	63	194.444	4.49129	3.9886	3.61439	94.3979	2.58067e-22
TGA_000652800	0.579	sucrose transport protein, putative	641	1107.08	41.7038	1382	2386.87	93.572	1223	2112.26	72.9636	33	56.9948	1.46958	10	17.2712	0.466401	43	74.266	1.7154	5.02039	4.2857	94.1411	2.93819e-22
TGA_002207900	0.66	hypothetical protein	9	13.6364	0.513683	5	7.57576	0.29699	10	15.1515	0.523377	82	124.242	3.20353	97	146.97	3.96886	136	206.061	4.7596	-3.87279	1.19201	93.8479	3.40721e-22
TGA_000853700	0.711	Integral membrane protein	850	1195.5	45.0345	1076	1513.36	59.3279	1131	1590.72	54.9479	8051	11323.5	291.97	6832	9609	259.487	7273	10229.3	236.276	-3.07775	7.39921	93.8341	3.43111e-22
TGA_000664800	0.837	CAMK family protein kinase	1993	2381.12	89.6971	2677	3198.33	125.383	3246	3878.14	133.962	164	195.938	5.05216	134	160.096	4.32332	313	373.955	8.63763	3.51033	5.64525	93.8301	3.43802e-22
TGA_002054700	2.274	hypothetical protein, conserved	915	402.375	15.1575	1196	525.945	20.6185	1140	501.319	17.317	46	20.2287	0.521586	43	18.9094	0.510641	120	52.7704	1.2189	3.80327	4.35858	93.6809	3.7072e-22
TGA_001946900	1.128	ABC transporter, putative	708	627.66	23.644	565	500.887	19.6361	599	531.028	18.3432	5303	4701.24	121.219	5997	5316.49	143.57	4631	4105.5	94.829	-3.285	6.90043	93.5882	3.88507e-22
TGA_001517300	1.101	1-O-acylceramide synthase, putative	1404	1275.2	48.037	2075	1884.65	73.8834	2217	2013.62	69.5563	150	136.24	3.51287	145	131.698	3.55647	271	246.14	5.68536	3.14526	5.20772	93.5576	3.94545e-22
TGA_002027700	0.594	hypothetical protein, conserved	28	47.138	1.77569	46	77.4411	3.0359	38	63.9731	2.20981	264	444.444	11.4598	238	400.673	10.82	277	466.33	10.7713	-3.00093	2.57871	93.4965	4.06912e-22
TGA_000265200	2.919	ankyrin repeat domain protein, putative	911	312.093	11.7566	909	311.408	12.208	1245	426.516	14.7331	132	45.221	1.166	139	47.619	1.28593	173	59.2669	1.36895	2.58625	4.38772	93.4368	4.19383e-22
TGA_001591200	2.796	abca9, putative	3836	1371.96	51.6818	3022	1080.83	42.3715	3407	1218.53	42.0914	244	87.2675	2.25015	426	152.361	4.11444	387	138.412	3.19705	3.11549	6.08587	93.3669	4.34466e-22
TGA_001799800	0.804	Autophagocytosis associated protein (Atg3), N-terminal domain/Autophagocytosis associated protein, active-site domain/Autophagocytosis associated protein C-terminal, putative	629	782.338	29.4707	808	1004.98	39.3978	1298	1614.43	55.767	6264	7791.04	200.888	6768	8417.91	227.322	8810	10957.7	253.102	-3.21451	7.33583	93.1852	4.76237e-22
TGA_001695100	0.429	peptide chain release factor subunit, putative	1511	3522.14	132.679	1481	3452.21	135.336	1749	4076.92	140.829	11296	26331	678.931	9815	22878.8	617.833	11419	26617.7	614.818	-2.98643	7.95617	93.0635	5.0642e-22
TGA_000090000	0.873	BRCA1 C Terminus (BRCT) domain/twin BRCT domain/BRCT domain, a BRCA1 C-terminus domain containing protein, putative	497	569.301	21.4456	490	561.283	22.0038	759	869.416	30.0321	64	73.3104	1.89027	81	92.7835	2.50558	92	105.384	2.43416	2.67758	3.5614	92.9802	5.28195e-22
TGA_000225100	4.776	protein phosphatase 2A, caeel, putative	154	32.2446	1.21465	136	28.4757	1.11633	188	39.3635	1.35973	826	172.948	4.45938	1186	248.325	6.70592	903	189.07	4.36716	-2.80908	4.48951	92.7318	5.98837e-22
TGA_001945900	0.507	Bacteriocin (Lactococcin_972), putative	12	23.6686	0.891599	10	19.7239	0.773229	3	5.91716	0.204396	119	234.714	6.05198	144	284.024	7.66995	135	266.272	6.15037	-4.14375	1.52635	92.701	6.08228e-22
TGA_001165300	1.065	monocyte to macrophage differentiation protein, putative	159	149.296	5.62398	280	262.911	10.3068	282	264.789	9.14656	1446	1357.75	35.0088	1563	1467.61	39.6321	1661	1559.62	36.0243	-2.90868	5.15645	92.552	6.55784e-22
TGA_001937100	2.1	26S protease regulatory subunit S10b, putative	1716	817.143	30.7818	2471	1176.67	46.1285	2557	1217.62	42.0601	17522	8343.81	215.141	14945	7116.67	192.183	17529	8347.14	192.803	-3.10919	8.56372	92.4528	6.89485e-22
TGA_002003200	2.859	Clan CA, family C19, ubiquitin hydrolase-like cysteine peptidase	3	1.04932	0.0395279	4	1.39909	0.0548482	5	1.74886	0.0604107	61	21.3361	0.550141	66	23.085	0.623402	95	33.2284	0.767512	-4.35222	0.679265	92.4367	6.95131e-22
TGA_000662700	1.317	60S ribosomal protein L38, putative	221	167.806	6.32125	327	248.292	9.73371	419	318.147	10.9897	2036	1545.94	39.8612	1909	1449.51	39.1434	2355	1788.15	41.3029	-2.92507	5.58688	92.3405	7.29768e-22
TGA_000572000	1.188	50S ribosomal protein L14, putative	537	452.02	17.0276	651	547.98	21.4823	773	650.673	22.4761	5340	4494.95	115.9	3849	3239.9	87.4922	5388	4535.35	104.758	-3.11439	6.78681	92.3098	7.41172e-22
TGA_001115300	0.645	hypothetical protein, conserved	37	57.3643	2.16092	39	60.4651	2.3704	41	63.5659	2.19575	195	302.326	7.79531	218	337.984	9.12714	258	400	9.23923	-2.70458	2.38736	92.3094	7.413e-22
TGA_000697300	0.45	hypothetical protein, conserved	1	2.22222	0.0837112	0	0	0	0	0	0	64	142.222	3.66713	118	262.222	7.08121	52	115.556	2.66911	-7.58953	0.713202	91.966	8.81799e-22
TGA_001953500	1.515	DHHC palmitoyltransferase, putative	567	374.257	14.0983	875	577.558	22.6418	989	652.805	22.5498	55	36.3036	0.93607	65	42.9043	1.15861	117	77.2277	1.78381	3.17351	3.97649	91.9566	8.85975e-22
TGA_001312400	1.875	60S ribosomal protein L22, putative	2718	1449.6	54.6065	2989	1594.13	62.4944	3173	1692.27	58.4557	25235	13458.7	347.025	17865	9528	257.3	31733	16924.3	390.918	-3.2703	9.11657	91.8017	9.5813e-22
TGA_001635900	1.224	Protein kinase domain/Protein tyrosine kinase, putative	112	91.5033	3.44693	89	72.7124	2.85053	141	115.196	3.9792	5	4.08497	0.105329	3	2.45098	0.0661878	8	6.53595	0.150968	4.1948	1.13814	91.7535	9.81721e-22
TGA_001035400	1.332	hypothetical protein	836	627.628	23.6428	928	696.697	27.3124	1278	959.459	33.1425	94	70.5706	1.81963	148	111.111	3.00051	97	72.8228	1.68207	2.95085	4.32516	91.6974	1.01e-21
TGA_001224800	3.396	hypothetical protein, conserved	217	63.8987	2.40707	199	58.5984	2.29722	252	74.2049	2.56325	11	3.2391	0.0835186	28	8.24499	0.222653	20	5.88928	0.136031	3.31199	2.13887	91.6476	1.0357e-21
TGA_001985600	0.297	STE family protein kinase	1216	4094.28	154.232	1300	4377.1	171.594	1544	5198.65	179.576	140	471.38	12.1543	124	417.508	11.2747	227	764.31	17.6541	2.86335	4.76038	91.6007	1.06058e-21
TGA_001204900	1.104	Clan CA, family C19, ubiquitin hydrolase-like cysteine peptidase	28	25.3623	0.9554	29	26.2681	1.02978	50	45.2899	1.56444	204	184.783	4.76452	252	228.261	6.1641	242	219.203	5.06316	-2.91335	2.4216	91.4699	1.13303e-21
TGA_001108500	0.753	hypothetical protein	200	265.604	10.0053	187	248.34	9.7356	261	346.614	11.973	963	1278.88	32.9754	1267	1682.6	45.4381	1178	1564.41	36.1348	-2.59412	4.7382	91.2987	1.23543e-21
TGA_002181300	0.9	CAMK family protein kinase	729	810	30.5127	728	808.889	31.7106	1042	1157.78	39.993	4547	5052.22	130.269	4829	5365.56	144.895	5628	6253.33	144.44	-2.79194	6.84908	91.2469	1.26818e-21
TGA_001387100	11.961	hypothetical protein, conserved	2744	229.412	8.64197	2371	198.228	7.77106	2574	215.199	7.4336	15609	1304.99	33.6485	21811	1823.51	49.2432	18418	1539.84	35.5673	-3.0432	8.71539	91.1451	1.33513e-21
TGA_000342000	0.423	adenylate cyclase type, putative	3518	8316.78	313.294	5856	13844	542.721	4769	11274.2	389.444	277	654.846	16.8849	260	614.657	16.5986	539	1274.23	29.4323	3.54648	6.49158	91.1288	1.34621e-21
TGA_000032500	0.996	Membrane transport protein, putative	13522	13576.3	511.42	25938	26042.2	1020.92	22690	22781.1	786.925	1483	1488.96	38.392	1481	1486.95	40.1545	2226	2234.94	51.6228	3.38696	8.62999	91.1018	1.36464e-21
TGA_001050100	5.379	threonine dehydratase/deaminase, putative	5001	929.727	35.0229	8480	1576.5	61.8031	7330	1362.71	47.0718	672	124.93	3.22126	542	100.762	2.72105	672	124.93	2.88565	3.2475	7.07044	90.9712	1.45776e-21
TGA_001466800	1.617	Tubulin-tyrosine ligase family, putative	281	173.779	6.54625	277	171.305	6.71562	304	188.002	6.49414	32	19.7897	0.510268	39	24.1187	0.651317	47	29.0662	0.671372	2.68296	2.57336	90.9103	1.50336e-21
TGA_000410900	1.101	E2F/DP family winged-helix DNA-binding domain containing protein, putative	71	64.4868	2.42922	88	79.9273	3.13337	107	97.1844	3.35703	353	320.618	8.26696	598	543.143	14.6674	633	574.932	13.2798	-2.7547	3.59285	90.8382	1.55913e-21
TGA_001687800	0.579	hypothetical protein, conserved	860	1485.32	55.9521	977	1687.39	66.1504	932	1609.67	55.6027	6121	10571.7	272.585	5486	9474.96	255.868	6412	11074.3	255.794	-2.90256	7.11128	90.8178	1.57531e-21
TGA_000593000	0.549	F5/8 type C domain containing protein, putative	48	87.4317	3.29356	54	98.3607	3.85601	86	156.648	5.41109	335	610.2	15.7337	358	652.095	17.6096	578	1052.82	24.3182	-2.94853	3.25563	90.8149	1.57757e-21
TGA_001604700	0.579	Rab9, putative	112	193.437	7.28678	130	224.525	8.80199	228	393.782	13.6024	1289	2226.25	57.4028	1270	2193.44	59.2329	1083	1870.47	43.2042	-3.19931	4.78522	90.7778	1.60745e-21
TGA_001092300	1.134	Domain of unknown function (DUF3447)/Ankyrin repeats (3 copies)/Ankyrin repeats (many copies), putative	30	26.455	0.996562	34	29.9824	1.17539	31	27.3369	0.944294	164	144.621	3.72897	228	201.058	5.4295	215	189.594	4.37926	-2.85606	2.22442	90.7703	1.61359e-21
TGA_001609400	0.45	Sin3 family co-repressor, putative	28	62.2222	2.34391	30	66.6667	2.61352	30	66.6667	2.30286	195	433.333	11.1733	201	446.667	12.0621	191	424.444	9.80385	-2.93645	2.18411	90.7111	1.66259e-21
TGA_001869300	0.93	biotin synthase, putative	144	154.839	5.83278	198	212.903	8.34639	264	283.871	9.80572	2305	2478.49	63.9067	2079	2235.48	60.3684	1448	1556.99	35.9634	-3.52072	5.45153	90.6279	1.73397e-21
TGA_001428600	1.446	CAMK family protein kinase	350	242.047	9.11793	431	298.064	11.6849	400	276.625	9.55543	16	11.065	0.285305	46	31.8119	0.859068	45	31.1203	0.71882	3.2999	2.95182	90.6071	1.75233e-21
TGA_001443800	1.023	CAMK family protein kinase	1880	1837.73	69.2275	3010	2942.33	115.347	3337	3261.97	112.678	238	232.649	5.99874	210	205.279	5.54347	366	357.771	8.26382	3.13647	5.73251	90.6061	1.75322e-21
TGA_000646000	1.506	Ubiquitin-2 like Rad60 SUMO-like/Ubiquitin family/UBA/TS-N domain containing protein, putative	3067	2036.52	76.7159	2275	1510.62	59.2206	2954	1961.49	67.7554	25379	16851.9	434.518	20934	13900.4	375.375	23053	15307.4	353.572	-3.26979	9.02642	90.583	1.77381e-21
TGA_001756400	0.363	hypothetical protein	83	228.65	8.61326	110	303.03	11.8796	107	294.766	10.1821	606	1669.42	43.0452	484	1333.33	36.0062	806	2220.39	51.2866	-2.85262	3.85899	90.5419	1.81105e-21
TGA_000836500	2.547	CMGC family protein kinase	54	21.2014	0.798659	30	11.7786	0.461752	34	13.349	0.461114	258	101.296	2.61186	363	142.521	3.84872	373	146.447	3.38264	-3.23126	2.88407	90.2397	2.10985e-21
TGA_000818300	1.251	ganglioside induced differentiation associated protein, putative	99	79.1367	2.98108	141	112.71	4.41853	174	139.089	4.80452	810	647.482	16.695	715	571.543	15.4343	880	703.437	16.248	-2.75822	4.22446	90.1064	2.25689e-21
TGA_001202100	0.39	C2 domain containing protein, putative	159	407.692	15.3578	198	507.692	19.9029	225	576.923	19.9286	838	2148.72	55.4036	1696	4348.72	117.435	1796	4605.13	106.37	-3.06452	4.99362	89.9355	2.46052e-21
TGA_001460300	0.408	hypothetical protein, conserved	88	215.686	8.12492	93	227.941	8.93592	133	325.98	11.2603	527	1291.67	33.305	488	1196.08	32.2996	633	1551.47	35.836	-2.60011	3.69578	89.8682	2.5457e-21
TGA_002183100	0.957	Loricrin, putative	52	54.3365	2.04686	92	96.1338	3.76871	57	59.5611	2.05741	458	478.579	12.3399	478	499.478	13.4882	493	515.152	11.899	-3.02292	3.44366	89.8363	2.58709e-21
TGA_000162800	2.904	hypothetical protein, conserved	335	115.358	4.34555	356	122.59	4.80584	377	129.821	4.48439	51	17.562	0.452827	40	13.7741	0.371964	53	18.2507	0.421556	2.68829	2.87698	89.513	3.04626e-21
TGA_000616200	1.926	exocyst complex protein exo70, putative	853	442.887	16.6836	870	451.713	17.7084	1276	662.513	22.8851	88	45.6906	1.17811	115	59.7092	1.61243	172	89.3043	2.06276	2.81468	4.32067	89.5126	3.04696e-21
TGA_000823400	0.555	UV excision repair protein rad23, putative	86	154.955	5.83716	83	149.55	5.86275	88	158.559	5.47707	351	632.432	16.3069	418	753.153	20.3386	478	861.261	19.8935	-2.45975	3.30771	89.4878	3.08535e-21
TGA_001337800	0.933	ankyrin repeat domain, putative	5	5.35906	0.201876	16	17.149	0.672287	20	21.4362	0.740469	124	132.905	3.42688	154	165.059	4.45735	163	174.705	4.03535	-3.62767	1.69427	89.4808	3.09628e-21
TGA_000249500	1.035	CAMK family protein kinase	413	399.034	15.0316	384	371.014	14.5448	517	499.517	17.2547	33	31.8841	0.822114	63	60.8696	1.64376	69	66.6667	1.53987	2.81537	3.14797	89.4738	3.10725e-21
TGA_000710500	3.105	Leucine rich repeats (6 copies), putative	114	36.715	1.38306	95	30.5958	1.19944	94	30.2738	1.04574	510	164.251	4.23513	938	302.093	8.15792	759	244.444	5.64619	-3.02814	4.0467	89.4594	3.12989e-21
TGA_002027900	0.438	hypothetical protein, conserved	1344	3068.49	115.59	1290	2945.21	115.46	1438	3283.11	113.408	81	184.932	4.76836	157	358.447	9.67974	199	454.338	10.4943	3.06605	4.75037	89.3986	3.22768e-21
TGA_001616100	0.999	hypothetical protein	9	9.00901	0.33937	23	23.023	0.902565	16	16.016	0.553239	137	137.137	3.53601	288	288.288	7.78512	391	391.391	9.04038	-4.23053	2.49539	89.2859	3.41677e-21
TGA_000715400	1.392	amino acid transporter, putative	68	48.8506	1.8402	55	39.5115	1.54896	80	57.4713	1.98522	280	201.149	5.18653	441	316.81	8.55534	507	364.224	8.41287	-2.76829	3.22561	89.2821	3.42335e-21
TGA_001804000	4.725	1-O-acylceramide synthase, putative	112	23.7037	0.89292	69	14.6032	0.572484	65	13.7566	0.475193	647	136.931	3.5307	711	150.476	4.06355	760	160.847	3.71524	-3.26955	3.97918	89.2338	3.50796e-21
TGA_001450800	0.72	CMGC family protein kinase	191	265.278	9.99303	167	231.944	9.09285	227	315.278	10.8906	17	23.6111	0.6088	22	30.5556	0.825141	25	34.7222	0.802016	2.99621	1.98132	89.2061	3.55744e-21
TGA_001980700	1.215	hypothetical protein, conserved	261	214.815	8.09209	272	223.868	8.77625	282	232.099	8.01736	29	23.8683	0.615432	40	32.9218	0.889041	42	34.5679	0.798452	2.69015	2.49324	89.1783	3.60792e-21
TGA_000280500	2.049	hypothetical protein, conserved	1445	705.222	26.5658	2666	1301.12	51.0075	2325	1134.7	39.1958	18894	9221.08	237.761	17345	8465.1	228.597	18131	8848.71	204.388	-3.29972	8.66759	89.0336	3.88165e-21
TGA_001198500	1.392	Sperm-tail PG-rich repeat, putative	192	137.931	5.19587	170	122.126	4.78769	283	203.305	7.02272	21	15.0862	0.38899	13	9.33908	0.252198	17	12.2126	0.282088	3.42872	2.06782	89.0295	3.88977e-21
TGA_001686200	1.341	Clan CA, family C19, ubiquitin hydrolase-like cysteine peptidase	10	7.45712	0.28091	15	11.1857	0.438509	14	10.44	0.360626	95	70.8427	1.82664	128	95.4512	2.57762	120	89.4855	2.06694	-3.31851	1.36678	88.987	3.9741e-21
TGA_001088900	0.582	60S ribosomal protein L23a, putative	2094	3597.94	135.535	2746	4718.21	184.967	3452	5931.27	204.883	22060	37903.8	977.329	17195	29544.7	797.843	33063	56809.3	1312.18	-3.32535	9.0497	88.9631	4.0224e-21
TGA_000044000	0.663	Clan S-, family S54, Rhomboid-like serine peptidase	330	497.738	18.7498	264	398.19	15.6101	409	616.893	21.3092	13	19.6078	0.505578	37	55.8069	1.50705	35	52.7903	1.21935	3.38367	2.70373	88.9122	4.1274e-21
TGA_001359300	0.864	Maspardin, putative	62	71.7593	2.70318	59	68.287	2.67704	112	129.63	4.47778	688	796.296	20.5321	609	704.861	19.0345	533	616.898	14.2492	-3.21746	3.79853	88.8832	4.1883e-21
TGA_000321000	0.585	Involucrin, putative	248	423.932	15.9695	209	357.265	14.0058	246	420.513	14.5257	21	35.8974	0.925597	23	39.3162	1.06172	12	20.5128	0.473807	3.43549	2.21034	88.882	4.19079e-21
TGA_000232300	0.477	Ubiquitin family, putative	411	861.635	32.4579	502	1052.41	41.2574	664	1392.03	48.0848	2738	5740.04	148.004	4245	8899.37	240.324	3288	6893.08	159.217	-2.91214	6.28626	88.8787	4.19782e-21
TGA_001979500	0.99	AGC family protein kinase	619	625.253	23.5533	888	896.97	35.1637	961	970.707	33.531	98	98.9899	2.5524	86	86.8687	2.34586	135	136.364	3.14974	2.74932	4.05194	88.702	4.58994e-21
TGA_001684100	0.339	Glycine rich protein, putative	146	430.678	16.2237	164	483.776	18.9653	130	383.481	13.2465	1038	3061.95	78.9507	866	2554.57	68.9853	972	2867.26	66.2281	-2.9066	4.47345	88.5063	5.06734e-21
TGA_001251600	1.386	MatE/Polysaccharide biosynthesis C-terminal domain containing protein, putative	193	139.25	5.24554	269	194.084	7.60861	267	192.641	6.65436	1532	1105.34	28.5006	1423	1026.7	27.7255	1370	988.456	22.8314	-2.78827	5.07654	88.5028	5.07628e-21
TGA_001324900	0.36	Transcription-initiator DNA-binding domain IBD, putative	82	227.778	8.5804	61	169.444	6.64268	99	275	9.49929	430	1194.44	30.7981	414	1150	31.0553	498	1383.33	31.9523	-2.67237	3.39275	88.4772	5.14239e-21
TGA_000696700	0.513	Domain of unknown function (DUF3447), putative	72	140.351	5.28703	45	87.7193	3.43884	119	231.969	8.01287	509	992.203	25.5834	730	1423	38.4276	836	1629.63	37.6413	-3.33394	3.92277	88.3974	5.35415e-21
TGA_000842600	0.954	ubiquitin-protein ligase BRE1, putative	266	278.826	10.5034	288	301.887	11.8348	281	294.549	10.1746	25	26.2055	0.675694	34	35.6394	0.962429	47	49.2662	1.13796	2.80239	2.51435	88.1909	5.94327e-21
TGA_000948300	1.95	AGC family protein kinase	24	12.3077	0.463632	17	8.71795	0.341767	18	9.23077	0.318857	158	81.0256	2.0892	156	80	2.16037	164	84.1026	1.94261	-3.20261	1.86122	88.1364	6.10941e-21
TGA_000365500	0.423	hypothetical protein, conserved	227	536.643	20.2154	183	432.624	16.96	257	607.565	20.987	13	30.7329	0.792431	22	52.0095	1.4045	30	70.922	1.63816	3.17947	2.14897	88.1294	6.13111e-21
TGA_001320700	0.945	Translation initiation factor eIF3 subunit, putative	228	241.27	9.08865	206	217.989	8.54578	347	367.196	12.684	1248	1320.63	34.0519	1678	1775.66	47.9511	1564	1655.03	38.2279	-2.73065	5.11515	88.1046	6.20831e-21
TGA_001341100	1.569	Clan CA, family C19, ubiquitin hydrolase-like cysteine peptidase	203	129.382	4.87382	255	162.524	6.37138	308	196.303	6.78088	32	20.3952	0.525879	30	19.1205	0.516341	31	19.7578	0.456367	2.82358	2.3735	88.0575	6.35796e-21
TGA_002132800	0.495	hypothetical protein	10	20.202	0.761011	6	12.1212	0.475185	6	12.1212	0.418701	92	185.859	4.79227	157	317.172	8.5651	103	208.081	4.80626	-4.15907	1.34865	88.0108	6.50971e-21
TGA_001349500	1.8	Leucine rich repeats (6 copies), putative	9321	5178.33	195.068	12734	7074.44	277.338	9030	5016.67	173.29	539	299.444	7.72102	762	423.333	11.432	1223	679.444	15.6939	3.47735	7.64772	88.0106	6.51055e-21
TGA_001581900	3.924	Antigenic protein P1, putative	9180	2339.45	88.1272	12114	3087.16	121.025	9801	2497.71	86.2779	999	254.587	6.5644	1136	289.501	7.81785	1480	377.166	8.71181	2.92872	7.69698	87.9156	6.83084e-21
TGA_000661800	0.927	hypothetical protein, conserved	2259	2436.89	91.7979	3898	4204.96	164.846	3117	3362.46	116.149	63	67.9612	1.75234	129	139.159	3.75792	243	262.136	6.05483	4.27694	5.83723	87.8822	6.94705e-21
TGA_000357000	0.993	Protein kinase domain containing protein, putative	148	149.043	5.61447	148	149.043	5.8429	199	200.403	6.92249	652	656.596	16.93	994	1001.01	27.0318	1276	1284.99	29.6809	-2.73472	4.4709	87.8701	6.98976e-21
TGA_000295900	1.158	CAMK family protein kinase	190	164.076	6.18075	269	232.297	9.10668	220	189.983	6.56255	1433	1237.48	31.9077	1283	1107.94	29.9196	1400	1208.98	27.9251	-2.80557	4.99856	87.839	7.10035e-21
TGA_002213100	1.05	CMGC family protein kinase	98	93.3333	3.51587	75	71.4286	2.80019	103	98.0952	3.38849	443	421.905	10.8786	499	475.238	12.8336	495	471.429	10.8891	-2.5751	3.50531	87.8105	7.20358e-21
TGA_000022900	0.588	Peptidase family M20/M25/M40/Peptidase dimerisation domain containing protein, putative	789	1341.84	50.5471	1301	2212.59	86.7394	1099	1869.05	64.5623	16633	28287.4	729.376	13059	22209.2	599.751	9539	16222.8	374.715	-3.8662	8.18335	87.7983	7.24806e-21
TGA_000464800	0.945	hypothetical protein	117	123.81	4.66391	224	237.037	9.2925	176	186.243	6.43338	1283	1357.67	35.0069	1462	1547.09	41.7786	1166	1233.86	28.4998	-3.13474	4.88819	87.7473	7.4373e-21
TGA_001736500	2.553	26S proteasome regulatory subunit, putative	3547	1389.35	52.3367	3541	1387	54.374	4142	1622.41	56.0425	30387	11902.5	306.899	24144	9457.11	255.386	26449	10360	239.295	-3.06864	9.27292	87.7378	7.47312e-21
TGA_001402100	2.736	hypothetical protein, conserved	305	111.477	4.19933	372	135.965	5.3302	424	154.971	5.35313	46	16.8129	0.433511	54	19.7368	0.532986	69	25.2193	0.582517	2.50874	2.9343	87.6453	7.83105e-21
TGA_000211400	0.231	RNAse L inhibitor, putative	1424	6164.5	232.217	1944	8415.58	329.914	1690	7316.02	252.716	15971	69138.5	1782.7	12715	55043.3	1486.42	12559	54368	1255.79	-3.24978	8.28724	87.4929	8.45812e-21
TGA_000407700	0.753	Clan CD, family C14, metacaspase-like cysteine peptidase	2580	3426.29	129.069	2902	3853.92	151.084	3754	4985.39	172.21	341	452.855	11.6766	464	616.202	16.6403	516	685.259	15.8282	2.61215	5.96857	87.4485	8.65034e-21
TGA_000023500	0.675	hypothetical protein, conserved	48	71.1111	2.67876	66	97.7778	3.83316	90	133.333	4.60572	407	602.963	15.5471	401	594.074	16.0427	771	1142.22	26.3831	-3.13827	3.54082	87.439	8.69206e-21
TGA_000018300	2.967	NAD(P)H dehydrogenase, putative	3279	1105.16	41.6313	2854	961.914	37.7097	3544	1194.47	41.2605	404	136.164	3.51093	466	157.061	4.24137	513	172.902	3.9937	2.61788	6.05021	87.3919	8.90139e-21
TGA_001535300	0.639	Right handed beta helix region containing protein, putative	472	738.654	27.8251	710	1111.11	43.5586	892	1395.93	48.2195	4951	7748.04	199.779	4343	6796.56	183.538	5159	8073.55	186.483	-3.02969	6.77932	87.3102	9.27696e-21
TGA_001680900	1.221	AGC family protein kinase	105	85.9951	3.23944	121	99.0991	3.88495	156	127.764	4.41334	6	4.914	0.126705	13	10.647	0.287518	10	8.19001	0.189173	3.50639	1.32863	87.2717	9.45901e-21
TGA_001320800	1.809	DEAD box ATP-dependent RNA helicase, putative	1010	558.32	21.0319	1246	688.778	27.002	1258	695.412	24.0215	9049	5002.21	128.979	7089	3918.74	105.824	8220	4543.95	104.956	-3.01084	7.54389	87.2356	9.63333e-21
TGA_000067700	4.041	WD-repeat protein, putative	203	50.2351	1.89236	202	49.9876	1.95965	279	69.0423	2.38492	1276	315.763	8.1418	1155	285.82	7.71847	1245	308.092	7.11633	-2.64431	4.85673	87.1505	1.00571e-20
TGA_000668200	0.462	hypothetical protein, conserved	52	112.554	4.23992	15	32.4675	1.27282	23	49.7835	1.71967	737	1595.24	41.1324	869	1880.95	50.7944	595	1287.88	29.7475	-4.77913	3.96195	87.1461	1.00796e-20
TGA_001558600	0.897	Protein tyrosine kinase/Protein kinase domain/Kinase-like, putative	349	389.075	14.6565	531	591.973	23.207	530	590.858	20.4099	2289	2551.84	65.7979	2615	2915.27	78.7258	2954	3293.2	76.0665	-2.67926	5.92821	86.9709	1.1013e-20
TGA_000066400	0.99	60s Acidic ribosomal protein, putative	1081	1091.92	41.1327	1287	1300	50.9635	1645	1661.62	57.397	14412	14557.6	375.36	9172	9264.65	250.188	11513	11629.3	268.614	-3.36903	8.04606	86.9695	1.10208e-20
TGA_001393200	1.314	hypothetical protein, conserved	223	169.711	6.39302	240	182.648	7.16032	308	234.399	8.09681	30	22.8311	0.588687	28	21.309	0.575441	42	31.9635	0.738294	2.74524	2.39481	86.932	1.12317e-20
TGA_000505600	0.825	Staphylococcal nuclease homologue/Tudor domain containing protein, putative	121	146.667	5.52494	154	186.667	7.31784	179	216.97	7.49476	776	940.606	24.253	696	843.636	22.7821	842	1020.61	23.574	-2.56208	4.19578	86.8317	1.18161e-20
TGA_001345200	1.653	ankyrin repeat-containing protein, putative	65	39.3224	1.48128	57	34.4828	1.35182	59	35.6927	1.23293	252	152.45	3.93085	347	209.921	5.66885	362	218.996	5.05838	-2.58133	2.91281	86.7337	1.24164e-20
TGA_000422300	0.378	hypothetical protein, conserved	184	486.772	18.3367	191	505.291	19.8088	286	756.614	26.1356	25	66.1376	1.70532	21	55.5556	1.50026	23	60.8466	1.40544	3.03459	2.1377	86.6373	1.30364e-20
TGA_002103800	1.131	Protein tyrosine kinase/Protein kinase domain containing protein, putative	478	422.635	15.9207	771	681.698	26.7244	998	882.405	30.4808	77	68.0813	1.75544	91	80.4598	2.17279	96	84.8806	1.96058	2.86802	3.8879	86.6194	1.31549e-20
TGA_002045300	1.248	hypothetical protein, conserved	4794	3841.35	144.704	6581	5273.24	206.725	6872	5506.41	190.207	358	286.859	7.39651	514	411.859	11.1221	850	681.09	15.7319	3.24179	6.87971	86.5977	1.33002e-20
TGA_000856400	1.884	amino acid transporter, putative	953	505.839	19.055	1379	731.953	28.6946	1209	641.72	22.1668	136	72.1868	1.8613	90	47.7707	1.29003	93	49.3631	1.14019	3.24005	4.52723	86.564	1.35291e-20
TGA_001746400	1.452	protein phosphatase-1, putative	413	284.435	10.7147	432	297.521	11.6636	720	495.868	17.1287	61	42.011	1.08323	60	41.3223	1.11589	79	54.4077	1.25671	2.75114	3.3883	86.5359	1.37223e-20
TGA_001039700	0.528	Protein kinase domain/Protein tyrosine kinase, putative	103	195.076	7.34852	101	191.288	7.49901	141	267.045	9.22452	683	1293.56	33.3538	653	1236.74	33.3978	592	1121.21	25.8978	-2.70498	3.92522	86.5335	1.3739e-20
TGA_000878900	0.639	gamma-gliadin B precursor, putative	22	34.4288	1.29693	30	46.9484	1.8405	41	64.1628	2.21637	186	291.08	7.50534	199	311.424	8.40989	201	314.554	7.26559	-2.86665	2.18344	86.514	1.38749e-20
TGA_002221800	0.267	Cadherin domain containing protein	2	7.49064	0.282173	3	11.236	0.44048	1	3.74532	0.129374	43	161.049	4.15256	68	254.682	6.87758	63	235.955	5.45011	-4.94883	0.322762	86.4495	1.43353e-20
TGA_000914700	3.951	hypothetical protein, conserved	41	10.3771	0.390907	30	7.59301	0.297667	24	6.07441	0.209828	234	59.2255	1.5271	266	67.3247	1.81808	250	63.2751	1.46153	-3.15389	2.50603	86.3597	1.50011e-20
TGA_000365900	0.339	hypothetical protein, conserved	88	259.587	9.77866	144	424.779	16.6525	127	374.631	12.9408	700	2064.9	53.2423	605	1784.66	48.1941	961	2834.81	65.4786	-2.85167	4.11298	86.3202	1.53041e-20
TGA_002130200	0.693	Papain family cysteine protease, putative	1060	1529.58	57.6194	656	946.609	37.1097	844	1217.89	42.0695	11011	15888.9	409.687	9238	13330.4	359.984	7808	11267	260.245	-3.66323	7.70155	86.1753	1.64675e-20
TGA_001155800	0.657	hypothetical protein, conserved	76	115.677	4.35757	92	140.03	5.48958	93	141.553	4.88963	375	570.776	14.7172	375	570.776	15.4136	509	774.734	17.8948	-2.4587	3.32252	86.0206	1.78072e-20
TGA_000320900	0.564	hypothetical protein, conserved	295	523.05	19.7033	246	436.17	17.0991	367	650.709	22.4774	26	46.0993	1.18865	33	58.5106	1.58006	50	88.6525	2.0477	2.8737	2.61399	85.8202	1.9706e-20
TGA_001277800	1.203	40S ribosomal protein S12, putative	4002	3326.68	125.316	4928	4096.43	160.591	5955	4950.12	170.991	36565	30394.8	783.715	27478	22841.2	616.819	43488	36149.6	834.986	-3.06426	9.66351	85.8099	1.98094e-20
TGA_001447900	0.639	polymorphic repeat outer membrane protein, partial	4096	6410.02	241.466	4664	7298.9	286.137	4062	6356.81	219.582	162	253.521	6.53691	448	701.095	18.9328	273	427.23	9.86819	3.69567	6.35199	85.7167	2.07656e-20
TGA_000234800	1.89	WD-repeat protein, putative	493	260.847	9.82611	717	379.365	14.8721	659	348.677	12.0443	85	44.9735	1.15962	61	32.2751	0.871578	76	40.2116	0.928811	2.85546	3.64925	85.7084	2.08529e-20
TGA_000098800	0.87	C2 domain containing protein, putative	294	337.931	12.7299	285	327.586	12.8423	346	397.701	13.7377	4064	4671.26	120.446	3453	3968.97	107.18	2150	2471.26	57.0814	-3.62863	6.18126	85.5289	2.28337e-20
TGA_000670300	2.172	dnaK protein	493	226.98	8.55034	507	233.425	9.15091	480	220.994	7.63378	64	29.4659	0.759764	79	36.372	0.982212	90	41.4365	0.957102	2.48844	3.37747	85.5025	2.31404e-20
TGA_001764800	0.675	hypothetical protein, conserved	179	265.185	9.98954	174	257.778	10.1056	268	397.037	13.7148	20	29.6296	0.763985	8	11.8519	0.320055	13	19.2593	0.444852	3.6771	1.99609	85.4544	2.37104e-20
TGA_000810300	0.834	hypothetical protein, conserved	238	285.372	10.75	306	366.906	14.3837	348	417.266	14.4136	20	23.9808	0.618333	21	25.1799	0.679972	47	56.3549	1.30169	3.15936	2.55327	85.4069	2.42868e-20
TGA_001249800	0.954	hypothetical protein	303	317.61	11.9644	465	487.421	19.1082	457	479.036	16.5473	34	35.6394	0.918944	41	42.9769	1.16058	18	18.8679	0.435813	3.48391	2.97799	85.2005	2.69588e-20
TGA_002070500	0.468	hypothetical protein, conserved	112	239.316	9.01506	105	224.359	8.79548	143	305.556	10.5548	783	1673.08	43.1394	627	1339.74	36.1793	680	1452.99	33.5613	-2.75941	4.03672	85.143	2.77555e-20
TGA_002137200	1.323	Myb-like DNA-binding domain containing protein, putative	255	192.744	7.26067	388	293.273	11.4971	386	291.761	10.0783	2320	1753.59	45.2154	2061	1557.82	42.0684	2046	1546.49	35.7208	-2.868	5.63898	85.1053	2.8289e-20
TGA_002134800	0.48	60S ribosomal protein L21, putative	1266	2637.5	99.3548	1393	2902.08	113.77	2138	4454.17	153.86	14179	29539.6	761.663	10362	21587.5	582.962	12750	26562.5	613.542	-3.19729	8.14031	85.038	2.92689e-20
TGA_000239300	1.155	14-3-3 protein, putative	5552	4806.93	181.077	8235	7129.87	279.51	7767	6724.68	232.29	68141	58996.5	1521.2	53868	46639	1259.47	53007	45893.5	1060.05	-3.25248	10.3728	84.9807	3.01297e-20
TGA_000854900	2.559	Antigenic protein P1, putative	4658	1820.24	68.5686	3438	1343.49	52.6686	4306	1682.69	58.1249	32839	12832.7	330.886	41019	16029.3	432.865	28753	11236	259.531	-3.24783	9.58899	84.8822	3.16682e-20
TGA_001399500	0.675	leucine-rich repeat protein, BspA family	6	8.88889	0.334845	4	5.92593	0.232312	2	2.96296	0.102349	68	100.741	2.59755	111	164.444	4.44076	76	112.593	2.60067	-4.54586	0.878047	84.795	3.30964e-20
TGA_001857700	0.318	chromodomain helicase DNA binding protein, putative	133	418.239	15.7551	183	575.472	22.5601	161	506.289	17.4887	1243	3908.81	100.787	1166	3666.67	99.0169	901	2833.33	65.4445	-3.01819	4.67501	84.7141	3.4478e-20
TGA_000721000	0.42	40S ribosomal protein S10, putative	971	2311.9	87.0896	1002	2385.71	93.5265	1015	2416.67	83.4786	6163	14673.8	378.357	6121	14573.8	393.56	5858	13947.6	322.163	-2.80566	7.13723	84.7023	3.4684e-20
TGA_000871000	1.464	RAB 3 and, putative	127	86.7486	3.26783	121	82.6503	3.24012	153	104.508	3.61001	674	460.383	11.8707	811	553.962	14.9595	635	433.743	10.0186	-2.61112	4.06711	84.6687	3.52786e-20
TGA_001440400	0.957	CAMK family protein kinase	2285	2387.67	89.9437	2058	2150.47	84.3043	3453	3608.15	124.636	85	88.8192	2.29016	168	175.549	4.74062	281	293.626	6.78219	3.70967	5.60734	84.6673	3.53035e-20
TGA_001411200	1.29	threonine dehydratase/deaminase, putative	550	426.357	16.0609	1067	827.132	32.4258	915	709.302	24.5013	82	63.5659	1.63901	50	38.7597	1.04669	61	47.2868	1.09223	3.47492	4.01488	84.6165	3.62228e-20
TGA_000046400	8.781	hypothetical protein, conserved	149	16.9685	0.639203	158	17.9934	0.70539	206	23.4597	0.810367	15	1.70823	0.0440459	22	2.50541	0.0676576	21	2.39153	0.0552397	2.94028	1.79637	84.6127	3.62935e-20
TGA_001071700	0.456	MYB72, putative	57	125	4.70876	57	125	4.90034	51	111.842	3.86335	464	1017.54	26.2368	456	1000	27.0046	325	712.719	16.4624	-3.12663	3.25753	84.5694	3.70958e-20
TGA_001847000	1.167	hypothetical protein, conserved	17	14.5673	0.54875	35	29.9914	1.17575	18	15.4242	0.532795	213	182.519	4.70617	254	217.652	5.87761	203	173.95	4.01792	-3.45122	2.32163	84.5157	3.81173e-20
TGA_001034000	0.582	60s Acidic ribosomal protein, putative	1655	2843.64	107.12	2174	3735.4	146.438	2433	4180.41	144.403	14048	24137.5	622.372	11228	19292.1	520.976	19024	32687.3	755.013	-3.02336	8.37964	84.4617	3.9173e-20
TGA_000999100	1.041	vesicular mannose-binding lectin, putative	421	404.419	15.2345	464	445.725	17.4736	553	531.22	18.3499	2562	2461.1	63.4581	2334	2242.07	60.5464	2626	2522.57	58.2666	-2.59942	5.89193	84.384	4.07437e-20
TGA_000330000	0.852	Glycosyl hydrolases family 25, putative	94	110.329	4.15609	58	68.0751	2.66873	117	137.324	4.74356	2	2.34742	0.060527	3	3.52113	0.0950867	0	0	0	5.44437	0.767061	84.2946	4.26287e-20
TGA_001557300	1.302	Ankyrin repeats (many copies), putative	141	108.295	4.07948	193	148.233	5.81116	210	161.29	5.57143	777	596.774	15.3875	1162	892.473	24.1009	946	726.575	16.7825	-2.608	4.49545	84.2128	4.4429e-20
TGA_001998200	0.648	Amino acid permease/Solute carrier family 12, putative	47	72.5309	2.73224	24	37.037	1.45195	50	77.1605	2.66534	448	691.358	17.8263	464	716.049	19.3366	314	484.568	11.1926	-3.56106	3.19503	84.1978	4.47664e-20
TGA_001568000	0.375	hypothetical protein	11	29.3333	1.10499	14	37.3333	1.46357	12	32	1.10537	81	216	5.56945	144	384	10.3698	136	362.667	8.3769	-3.44784	1.41434	84.1389	4.612e-20
TGA_001273300	1.026	sex-determining protein fem-1, putative	57	55.5556	2.09278	53	51.6569	2.02509	51	49.7076	1.71704	242	235.867	6.08172	392	382.066	10.3176	321	312.865	7.22659	-2.74296	2.88483	84.0812	4.74862e-20
TGA_002075200	0.6	DJ-1/PfpI family, putative	29	48.3333	1.82072	57	95	3.72426	32	53.3333	1.84229	251	418.333	10.7865	282	470	12.6922	345	575	13.2814	-3.0728	2.72571	83.9975	4.95395e-20
TGA_000046700	1.341	LEM3 (ligand-effect modulator 3) family / CDC50 family, putative	42	31.3199	1.17982	30	22.3714	0.877018	56	41.7599	1.44251	243	181.208	4.67236	289	215.511	5.81979	256	190.902	4.40947	-2.82866	2.61207	83.9312	5.12284e-20
TGA_001179100	1.821	hypothetical protein	304	166.941	6.28869	264	144.975	5.68343	419	230.093	7.94808	17	9.33553	0.240712	43	23.6134	0.637671	39	21.4168	0.494687	3.13178	2.69885	83.7514	5.61084e-20
TGA_001546800	0.288	Protein kinase domain/Protein tyrosine kinase/Kinase-like, putative	894	3104.17	116.934	1439	4996.53	195.878	1626	5645.83	195.023	65	225.694	5.81941	116	402.778	10.8769	176	611.111	14.1155	3.29811	4.66303	83.7327	5.66415e-20
TGA_001093900	4.008	calcium binding protein, putative	149	37.1756	1.40041	169	42.1657	1.65301	257	64.1218	2.21495	834	208.084	5.36533	977	243.762	6.58271	1056	263.473	6.08572	-2.52942	4.49756	83.6933	5.77797e-20
TGA_002195800	0.495	Cadherin domain containing protein	13	26.2626	0.989315	15	30.303	1.18796	13	26.2626	0.907186	91	183.838	4.74018	140	282.828	7.63767	121	244.444	5.64619	-3.27464	1.40498	83.6482	5.91132e-20
TGA_000499600	0.333	histone acetyltransferase gcn5, putative	288	864.865	32.5795	346	1039.04	40.7332	415	1246.25	43.0489	39	117.117	3.0198	39	117.117	3.1627	67	201.201	4.64736	2.66298	2.84139	83.4849	6.42038e-20
TGA_001868700	0.249	NAC domain containing protein, putative	1417	5690.76	214.371	1399	5618.47	220.259	2212	8883.53	306.863	12054	48409.6	1248.22	11602	46594.4	1258.26	25207	101233	2338.29	-3.45932	8.44983	83.3413	6.90435e-20
TGA_001288900	2.46	V-type ATPase 116kDa subunit family protein	207	84.1463	3.1698	190	77.2358	3.02785	191	77.6423	2.68199	16	6.50407	0.167704	25	10.1626	0.274437	25	10.1626	0.234736	2.97537	2.00403	83.3316	6.93831e-20
TGA_000984700	3.564	Raptor N-terminal CASPase like domain containing protein, putative	635	178.171	6.7117	713	200.056	7.84275	704	197.531	6.82328	109	30.5836	0.788583	103	28.9001	0.780437	118	33.1089	0.764751	2.43804	3.84724	83.2411	7.26323e-20
TGA_000819900	2.127	leucine-rich repeat protein, BspA family	13	6.11189	0.230235	20	9.40291	0.36862	10	4.70146	0.162402	143	67.2308	1.73351	133	62.5294	1.68858	141	66.2906	1.53118	-3.46216	1.64674	83.2039	7.40105e-20
TGA_000401000	2.112	hypothetical protein, conserved	83	39.2992	1.4804	191	90.4356	3.54532	145	68.6553	2.37155	1415	669.981	17.2751	1214	574.811	15.5225	1148	543.561	12.5552	-3.40229	4.82319	83.198	7.42323e-20
TGA_001302000	2.127	hypothetical protein, conserved	132	62.0592	2.33778	91	42.7833	1.67722	147	69.1114	2.38731	5	2.35073	0.0606123	6	2.82087	0.0761766	11	5.1716	0.119454	3.87061	1.26955	83.0417	8.03423e-20
TGA_000183300	0.417	neurobeachin-like protein, putative	1156	2772.18	104.428	1208	2896.88	113.566	1048	2513.19	86.8128	106	254.197	6.55433	185	443.645	11.9805	141	338.129	7.81014	2.80761	4.53566	83.0095	8.16588e-20
TGA_001058100	0.939	hypothetical protein, conserved	194	206.603	7.78274	284	302.449	11.8568	317	337.593	11.6614	1105	1176.78	30.3428	1429	1521.83	41.0965	1445	1538.87	35.5449	-2.52644	4.96752	82.9765	8.30343e-20
TGA_001382400	3.015	isoleucyl, leucyl, tyrosyl, valyl and methionyl-tRNA synthetases, putative	1924	638.143	24.0389	2339	775.788	30.413	2332	773.466	26.7177	15665	5195.69	133.968	12547	4161.53	112.38	14713	4879.93	112.717	-2.91641	8.36961	82.9302	8.50017e-20
TGA_001345100	1.071	hypothetical protein, conserved	87	81.2325	3.06003	135	126.05	4.94152	160	149.393	5.16047	533	497.666	12.8321	695	648.926	17.524	724	676.004	15.6144	-2.55783	3.93566	82.903	8.61785e-20
TGA_001507200	0.726	hypothetical protein, conserved	1599	2202.48	82.9675	2484	3421.49	134.132	2544	3504.13	121.043	18026	24829.2	640.208	13920	19173.6	517.775	16622	22895.3	528.838	-3.10141	8.5289	82.8955	8.65064e-20
TGA_000677300	11.391	Leucine rich repeats (6 copies)/Leucine rich repeat, putative	195	17.1188	0.644865	199	17.4699	0.684869	141	12.3782	0.427578	1279	112.282	2.89512	1104	96.9186	2.61725	1300	114.125	2.63607	-2.96668	4.8175	82.8388	8.9023e-20
TGA_001805300	0.747	r2r3-MYB transcription factor, putative	152	203.481	7.66513	150	200.803	7.87203	226	302.544	10.4507	720	963.855	24.8525	833	1115.13	30.1136	1163	1556.89	35.9612	-2.55344	4.40208	82.8383	8.90483e-20
TGA_001391200	1.599	suppressor protein SRP40, putative	213	133.208	5.01796	424	265.166	10.3952	375	234.522	8.10105	3162	1977.49	50.9885	2835	1772.98	47.8787	2451	1532.83	35.4055	-3.29744	5.9946	82.7846	9.14984e-20
TGA_001879900	0.984	Protein kinase domain/Protein tyrosine kinase, putative	12	12.1951	0.459391	2	2.03252	0.0796803	7	7.11382	0.245732	109	110.772	2.85621	138	140.244	3.78723	109	110.772	2.55863	-4.24813	1.36756	82.7728	9.20478e-20
TGA_002184900	1.944	Calcineurin-like phosphoesterase, putative	781	401.749	15.1339	1099	565.329	22.1624	1276	656.379	22.6732	116	59.6708	1.53858	118	60.6996	1.63917	192	98.7654	2.28129	2.69481	4.40863	82.7266	9.42226e-20
TGA_001684000	0.495	Glycine rich protein, putative	109	220.202	8.29502	181	365.657	14.3347	107	216.162	7.46684	1063	2147.47	55.3715	864	1745.45	47.1353	1126	2274.75	52.5423	-3.13601	4.52713	82.7179	9.46401e-20
TGA_001612300	0.441	Ribosomal protein L44, putative	995	2256.24	84.9925	1471	3335.6	130.765	2153	4882.09	168.641	10719	24306.1	626.721	9960	22585	609.9	14596	33097.5	764.488	-3.15348	8.03613	82.6766	9.66394e-20
TGA_002216500	0.438	hypothetical protein, conserved	801	1828.77	68.8898	818	1867.58	73.2142	783	1787.67	61.7513	34	77.6256	2.00154	94	214.612	5.79551	42	95.8904	2.21488	3.64071	3.94696	82.6209	9.93984e-20
TGA_000278700	0.762	hypothetical protein, conserved	454	595.801	22.4438	184	241.47	9.46628	343	450.131	15.5488	3784	4965.88	128.043	4157	5455.38	147.32	3919	5143.04	118.794	-3.77755	6.42688	82.619	9.94976e-20
TGA_001644000	1.074	NAD dependent epimerase/dehydratase, putative	4205	3915.27	147.488	8708	8108.01	317.856	6242	5811.92	200.76	549	511.173	13.1803	581	540.968	14.6086	664	618.25	14.2804	3.21616	6.9561	82.5894	1.00996e-19
TGA_002049300	0.258	Ribosomal protein L44, putative	2639	10228.7	385.315	3525	13662.8	535.619	5192	20124	695.142	32723	126833	3270.33	23348	90496.1	2443.81	41054	159124	3675.46	-3.32018	9.4882	82.5275	1.04208e-19
TGA_001807400	1.047	N-terminal C2 in EEIG1 and EHBP1 proteins, putative	698	666.667	25.1134	882	842.407	33.0246	1038	991.404	34.2459	4494	4292.26	110.674	4801	4585.48	123.829	4814	4597.9	106.203	-2.64389	6.78825	82.3323	1.15027e-19
TGA_000705700	2.307	NAC domain containing protein, putative	3639	1577.37	59.4197	5161	2237.1	87.7006	6222	2697.01	93.1624	34790	15080.2	388.835	27894	12091	326.514	42444	18397.9	424.956	-3.02243	9.63326	82.2038	1.22756e-19
TGA_000995400	0.342	60S ribosomal protein L24, putative	1481	4330.41	163.127	1362	3982.46	156.123	2816	8233.92	284.423	19894	58169.6	1499.87	13478	39409.4	1064.23	25710	75175.4	1736.41	-3.60985	8.74533	82.1393	1.26823e-19
TGA_002036500	2.787	hypothetical protein, conserved	17	6.09975	0.229778	26	9.32903	0.365723	13	4.66451	0.161126	123	44.1335	1.13796	220	78.9379	2.13169	256	91.855	2.12167	-3.56086	2.11308	82.0294	1.3408e-19
TGA_001042800	2.43	IQ calmodulin-binding motif family protein	551	226.749	8.54165	442	181.893	7.1307	494	203.292	7.02229	47	19.3416	0.498712	72	29.6296	0.800137	41	16.8724	0.38972	3.02267	3.31968	81.9196	1.41734e-19
TGA_000992500	1.218	Protein of unknown function (DUF563), putative	9	7.38916	0.27835	5	4.10509	0.160931	5	4.10509	0.141802	70	57.4713	1.48187	85	69.7865	1.88456	82	67.3235	1.55504	-3.79911	0.815459	81.8325	1.4812e-19
TGA_000406000	3.054	DEAD/DEAH box helicase/Type III restriction enzyme, res subunit/Helicase conserved C-terminal domain containing protein, putative	558	182.711	6.88274	707	231.5	9.07542	655	214.473	7.40851	89	29.1421	0.751414	106	34.7086	0.937292	126	41.2574	0.952965	2.39449	3.75632	81.7907	1.51286e-19
TGA_000846900	1.347	RHO protein GDP dissociation inhibitor, putative	481	357.09	13.4516	684	507.795	19.907	959	711.952	24.5929	4202	3119.52	80.4353	4284	3180.4	85.8855	4679	3473.65	80.2345	-2.85924	6.65877	81.6557	1.6198e-19
TGA_001504600	0.564	hypothetical protein, conserved	34	60.2837	2.27089	70	124.113	4.86559	67	118.794	4.1035	308	546.099	14.0809	598	1060.28	28.6326	447	792.553	18.3064	-3.17894	3.32841	81.5742	1.68803e-19
TGA_001588000	1.134	hypothetical protein, conserved	296	261.023	9.83275	314	276.896	10.8551	483	425.926	14.7127	1620	1428.57	36.835	1832	1615.52	43.6265	2035	1794.53	41.4502	-2.53892	5.43193	81.5713	1.69054e-19
TGA_000301000	0.909	hypothetical protein	36	39.604	1.49188	27	29.703	1.16444	48	52.8053	1.82405	168	184.818	4.76545	294	323.432	8.73417	341	375.138	8.66495	-3.02462	2.58116	81.5534	1.70587e-19
TGA_000207000	1.554	biotin synthase, putative	806	518.662	19.538	967	622.265	24.3945	952	612.613	21.1614	6575	4231.02	109.095	4804	3091.38	83.4815	6412	4126.13	95.3055	-2.91824	7.09779	81.5348	1.72206e-19
TGA_000786700	0.816	hypothetical protein, conserved	18	22.0588	0.830957	33	40.4412	1.5854	40	49.0196	1.69328	164	200.98	5.18218	189	231.618	6.25475	243	297.794	6.87847	-2.90811	2.18536	81.5305	1.72578e-19
TGA_001812500	3.513	rod cGMP-specific 3,5-cyclic phosphodiesterase, putative	757	215.485	8.11735	761	216.624	8.49225	889	253.06	8.74142	104	29.6043	0.763332	96	27.3271	0.737957	162	46.1144	1.06515	2.54977	4.05481	81.4999	1.75266e-19
TGA_000032200	1.074	Lipase (class 3), putative	94	87.5233	3.29701	89	82.8678	3.24864	127	118.25	4.08468	651	606.145	15.6291	844	785.847	21.2215	524	487.896	11.2694	-2.92408	3.96288	81.4485	1.79885e-19
TGA_000931300	0.228	Ribosomal L22e protein family, putative	627	2750	103.593	657	2881.58	112.966	769	3372.81	116.506	4469	19600.9	505.399	3264	14315.8	386.592	4959	21750	502.383	-2.83458	6.61249	81.3637	1.87775e-19
TGA_000153100	0.909	hypothetical protein, conserved	11	12.1012	0.455853	17	18.7019	0.733164	17	18.7019	0.646016	92	101.21	2.60965	112	123.212	3.3273	150	165.017	3.81156	-3.14957	1.41541	81.291	1.94815e-19
TGA_001944400	1.005	hypothetical protein, conserved	314	312.438	11.7696	397	395.025	15.4861	342	340.299	11.7549	2978	2963.18	76.4042	2688	2674.63	72.2273	2045	2034.83	47.0005	-3.09533	5.88906	81.2887	1.95039e-19
TGA_000216800	2.655	Myelodysplasia-myeloid leukemia factor 1-interacting protein, putative	60772	22889.6	862.254	36818	13867.4	543.641	52294	19696.4	680.371	4379	1649.34	42.5274	4770	1796.61	48.5168	3790	1427.5	32.9724	3.33549	9.93184	81.232	2.00718e-19
TGA_001180400	3.063	Glycine rich protein, putative	82	26.7711	1.00847	96	31.3418	1.22868	80	26.1182	0.902197	395	128.959	3.32513	419	136.794	3.69407	432	141.038	3.25771	-2.46261	3.31917	81.1882	2.05216e-19
TGA_000563500	2.7	hypothetical protein, conserved	5020	1859.26	70.0384	6466	2394.81	93.8833	6307	2335.93	80.6896	586	217.037	5.59619	453	167.778	4.53078	329	121.852	2.81454	3.45779	6.83092	81.118	2.1263e-19
TGA_000361100	0.222	Leucine rich repeats (6 copies), putative	112	504.505	19.0047	159	716.216	28.0776	124	558.559	19.2942	642	2891.89	74.5659	870	3918.92	105.829	693	3121.62	72.1034	-2.67381	4.1068	81.0974	2.14866e-19
TGA_001287500	1.137	phosphofructokinase, putative	5359	4713.28	177.55	8323	7320.14	286.969	7841	6896.22	238.215	61569	54150.4	1396.24	43997	38695.7	1044.96	57766	50805.6	1173.51	-3.14704	10.2737	80.9178	2.35304e-19
TGA_000839500	0.513	NifU-like domain containing protein, putative	1041	2029.24	76.4416	634	1235.87	48.4494	1714	3341.13	115.412	9688	18885	486.94	12296	23968.8	647.269	19878	38748.5	895.016	-3.81605	8.20191	80.8504	2.43471e-19
TGA_001567900	5.136	neurobeachin-like protein, putative	1014	197.43	7.4372	1678	326.713	12.8081	1444	281.153	9.71182	15500	3017.91	77.8153	10969	2135.71	57.674	10958	2133.57	49.2813	-3.4155	8.14019	80.843	2.44379e-19
TGA_001210200	0.438	hyvh1 dual specificity phosphatase, putative	588	1342.47	50.5708	481	1098.17	43.0514	838	1913.24	66.0889	3981	9089.04	234.356	4253	9710.05	262.216	8353	19070.8	440.498	-3.29548	6.90595	80.8343	2.45464e-19
TGA_001590500	1.524	Myosin II heavy chain, non muscle-related protein	58	38.0577	1.43364	80	52.4934	2.05789	57	37.4016	1.29196	1	0.656168	0.016919	1	0.656168	0.0177196	2	1.31234	0.0303124	5.31116	0.347109	80.7844	2.51736e-19
TGA_000694300	1.17	hypothetical protein, conserved	43	36.7521	1.38446	62	52.9915	2.07741	87	74.359	2.56857	362	309.402	7.97776	648	553.846	14.9564	407	347.863	8.03497	-3.09836	3.415	80.7758	2.52836e-19
TGA_001432700	0.924	STE family protein kinase	394	426.407	16.0628	287	310.606	12.1766	408	441.558	15.2527	1633	1767.32	45.5693	1941	2100.65	56.7272	2515	2721.86	62.8697	-2.6588	5.55281	80.7666	2.54014e-19
TGA_000276300	3.963	CK1 family protein kinase	381	96.1393	3.62157	394	99.4196	3.89752	500	126.167	4.35817	51	12.869	0.331822	54	13.626	0.367966	89	22.4577	0.51873	2.53042	3.14162	80.7665	2.54031e-19
TGA_000891200	0.972	hypothetical protein, conserved	33	33.9506	1.27892	54	55.5556	2.17793	33	33.9506	1.17275	256	263.374	6.79098	233	239.712	6.47333	338	347.737	8.03204	-2.96383	2.6556	80.5849	2.78484e-19
TGA_001082200	1.098	dihydroorotate dehydrogenase, putative	4100	3734.06	140.662	4361	3971.77	155.704	4437	4040.98	139.587	341	310.565	8.00775	345	314.208	8.48506	701	638.434	14.7466	3.05859	6.41143	80.5842	2.78583e-19
TGA_001018700	0.987	Protein kinase domain/Protein tyrosine kinase, putative	210	212.766	8.01491	309	313.07	12.2732	479	485.309	16.764	1835	1859.17	47.9377	2007	2033.43	54.9121	2712	2747.72	63.467	-2.93156	5.62712	80.5686	2.80788e-19
TGA_001622700	0.315	60S ribosomal protein L44, putative	62	196.825	7.41442	82	260.317	10.2052	114	361.905	12.5012	334	1060.32	27.3397	429	1361.9	36.7777	542	1720.63	39.7433	-2.53395	3.35081	80.5588	2.82179e-19
TGA_000228900	1.989	60S ribosomal protein L23a, putative	1533	770.739	29.0338	2131	1071.39	42.0015	3112	1564.61	54.046	16558	8324.79	214.65	13633	6854.2	185.095	18771	9437.41	217.986	-3.0836	8.52886	80.4985	2.90925e-19
TGA_002224900	0.228	actin, putative	326	1429.82	53.8616	497	2179.82	85.4551	471	2065.79	71.3583	3418	14991.2	386.541	3343	14662.3	395.949	2473	10846.5	250.533	-3.06681	6.14772	80.4935	2.91659e-19
TGA_000047300	0.456	Leucine rich repeats (6 copies), putative	58	127.193	4.79137	57	125	4.90034	47	103.07	3.56034	224	491.228	12.6661	333	730.263	19.7205	355	778.509	17.982	-2.65506	2.82226	80.4766	2.94165e-19
TGA_000807900	1.275	hypothetical protein, conserved	241	189.02	7.12038	259	203.137	7.96353	506	396.863	13.7088	25	19.6078	0.505578	37	29.0196	0.783664	36	28.2353	0.652181	3.1352	2.70409	80.4616	2.96405e-19
TGA_002167700	1.461	ubiquitin-activating enzyme E1, putative	562	384.668	14.4905	653	446.954	17.5218	1022	699.521	24.1635	3932	2691.31	69.394	4110	2813.14	75.9678	4826	3303.22	76.2979	-2.74336	6.63444	80.4342	3.00548e-19
TGA_001011000	0.687	Rabx24 protein, putative	141	205.24	7.73141	134	195.051	7.64653	183	266.376	9.20137	16	23.2897	0.600512	6	8.73362	0.235848	11	16.0116	0.369838	3.56175	1.58479	80.3329	3.16366e-19
TGA_001224100	0.363	hypothetical protein, conserved	193	531.68	20.0284	193	531.68	20.8433	237	652.893	22.5528	19	52.3416	1.3496	13	35.8127	0.967108	32	88.1543	2.03619	3.09125	2.05936	80.2835	3.24371e-19
TGA_000278600	5.097	hypothetical protein, conserved	5915	1160.49	43.7156	2584	506.965	19.8744	5885	1154.6	39.8832	84502	16578.8	427.475	78249	15352	414.574	56937	11170.7	258.021	-4.15761	10.64	80.243	3.31091e-19
TGA_001615400	7.773	Protein tyrosine kinase/Protein kinase domain/Kinase-like, putative	7	0.900553	0.0339239	7	0.900553	0.0353041	5	0.643252	0.0222198	59	7.59038	0.195714	79	10.1634	0.274458	82	10.5493	0.243669	-3.68741	0.711263	80.1291	3.50721e-19
TGA_001138700	1.437	Semenogelin-1 precursor, putative	213	148.225	5.58366	292	203.201	7.96604	314	218.511	7.54799	35	24.3563	0.628015	43	29.9235	0.808071	38	26.444	0.610805	2.60983	2.49809	80.0315	3.68495e-19
TGA_001061800	0.846	chromatin regulatory protein sir2, putative	239	282.506	10.642	272	321.513	12.6042	353	417.258	14.4133	1103	1303.78	33.6174	1389	1641.84	44.3374	1976	2335.7	53.9501	-2.55331	5.11242	79.9872	3.76837e-19
TGA_002213400	0.504	EF-hand domain pair/EF hand, putative	2702	5361.11	201.953	3455	6855.16	268.741	4967	9855.16	340.425	25511	50617.1	1305.13	22330	44305.6	1196.45	25472	50539.7	1167.37	-2.9535	9.1327	79.9768	3.78827e-19
TGA_000167100	1.302	Dentin sialophosphoprotein precursor [Contains: Dentin phosphoprotein (Dentin phosphophoryn) (DPP)	636	488.479	18.401	606	465.438	18.2464	499	383.257	13.2388	55	42.2427	1.08921	91	69.8925	1.88742	81	62.212	1.43698	2.77461	3.58122	79.8661	4.00671e-19
TGA_001190600	0.333	hypothetical protein, conserved	68	204.204	7.69238	19	57.0571	2.23679	34	102.102	3.5269	937	2813.81	72.5527	1484	4456.46	120.345	775	2327.33	53.7568	-4.88757	4.48878	79.8131	4.11558e-19
TGA_001036100	1.452	Clan MP, family M67, Poh1-like metallopeptidase	1475	1015.84	38.2668	2011	1384.99	54.2952	2527	1740.36	60.117	11111	7652.2	197.308	11494	7915.98	213.768	12307	8475.9	195.777	-2.75728	8.07831	79.7594	4.22899e-19
TGA_000819700	2.322	hypothetical protein, conserved	314	135.228	5.09406	328	141.258	5.53768	238	102.498	3.54057	28	12.0586	0.310924	16	6.89061	0.186078	14	6.02929	0.139265	3.70701	2.52218	79.7514	4.24602e-19
TGA_000625400	0.606	neurobeachin-like protein, putative	333	549.505	20.6999	223	367.987	14.4261	244	402.64	13.9083	1572	2594.06	66.8865	2108	3478.55	93.9369	1767	2915.84	67.3503	-2.94085	5.3737	79.7237	4.30606e-19
TGA_000592800	0.927	sphingosine kinase, putative	264	284.79	10.728	294	317.152	12.4332	443	477.886	16.5075	1532	1652.64	42.6125	1595	1720.6	46.4643	1812	1954.69	45.1496	-2.51904	5.28742	79.659	4.4494e-19
TGA_000067400	1.557	leucine-rich repeat protein, BspA family	34	21.8369	0.822596	39	25.0482	0.981957	24	15.4143	0.532453	379	243.417	6.27638	539	346.179	9.34842	255	163.776	3.78292	-3.79004	3.11034	79.6399	4.49261e-19
TGA_000608200	0.84	hypothetical protein	178	211.905	7.98247	256	304.762	11.9475	317	377.381	13.0358	1377	1639.29	42.2681	1220	1452.38	39.221	1407	1675	38.6893	-2.64032	4.97789	79.5698	4.65477e-19
TGA_001385700	2.856	Clan ME, family M16, insulinase-like metallopeptidase	1526	534.314	20.1276	1822	637.955	25.0096	1940	679.272	23.464	11376	3983.19	102.705	9236	3233.89	87.3301	11014	3856.44	89.0764	-2.79519	7.94167	79.5391	4.72783e-19
TGA_001125100	1.278	Tyrosine phosphatase family/Tyrosine phosphatase family C-terminal region containing protein, putative	89	69.6401	2.62335	88	68.8576	2.69941	138	107.981	3.72998	520	406.886	10.4913	641	501.565	13.5446	498	389.671	9.00066	-2.61683	3.71228	79.4854	4.85807e-19
TGA_000599000	0.816	Radical SAM superfamily, putative	639	783.088	29.499	549	672.794	26.3754	587	719.363	24.8489	3275	4013.48	103.486	4373	5359.07	144.72	8162	10002.5	231.037	-3.2931	6.82695	79.4756	4.88212e-19
TGA_002095000	2.73	hypothetical protein, conserved	343	125.641	4.73291	337	123.443	4.83931	390	142.857	4.9347	46	16.8498	0.434464	68	24.9084	0.672643	66	24.1758	0.558415	2.3845	2.92143	79.4643	4.91021e-19
TGA_002001900	1.287	3'5'-cyclic nucleotide phosphodiesterase family protein	551	428.127	16.1276	430	334.11	13.098	644	500.389	17.2849	74	57.4981	1.48256	84	65.2681	1.76254	67	52.0591	1.20246	2.64163	3.47783	79.4044	5.06124e-19
TGA_001975300	1.824	3-demethylubiquinone-9 3-methyltransferase, putative	71	38.9254	1.46632	63	34.5395	1.35404	115	63.0482	2.17787	683	374.452	9.65505	584	320.175	8.64622	489	268.092	6.19241	-3.06213	3.75975	79.4025	5.06611e-19
TGA_001562400	0.399	hypothetical protein, conserved	527	1320.8	49.7547	758	1899.75	74.4754	1184	2967.42	102.503	5105	12794.5	329.899	5330	13358.4	360.738	6350	15914.8	367.601	-2.99291	6.98678	79.3909	5.09615e-19
TGA_000116600	2.058	leucine-rich repeat protein, BspA family	269	130.709	4.92383	364	176.871	6.93382	374	181.73	6.27747	27	13.1195	0.33828	38	18.4645	0.498628	63	30.6122	0.707084	2.79958	2.76853	79.366	5.1607e-19
TGA_000177600	0.366	vacuolar protein sorting 26, vps26, putative	440	1202.19	45.2864	667	1822.4	71.4432	821	2243.17	77.4855	4310	11776	303.637	3914	10694	288.787	3929	10735	247.957	-2.89143	6.55251	79.3377	5.23501e-19
TGA_000600100	1.032	Domain of unknown function (DUF3447), putative	256	248.062	9.34451	240	232.558	9.11691	300	290.698	10.0415	34	32.9457	0.849489	45	43.6047	1.17753	36	34.8837	0.805747	2.58935	2.46893	79.287	5.37123e-19
TGA_000245600	1.854	P-domain proprotein convertase	2625	1415.86	53.3354	3199	1725.46	67.6427	2687	1449.3	50.0629	35	18.8781	0.486762	53	28.5868	0.771977	179	96.548	2.23007	4.88598	5.70119	79.2765	5.39986e-19
TGA_000286600	0.78	ATP-dependent RNA helicase, putative	537	688.462	25.9344	642	823.077	32.2669	620	794.872	27.4571	3316	4251.28	109.617	2771	3552.56	95.9356	3620	4641.03	107.199	-2.63345	6.25196	79.2238	5.54586e-19
TGA_000559300	3.252	AGC family protein kinase	191	58.7331	2.21248	286	87.9459	3.44772	288	88.5609	3.05915	1135	349.016	8.9992	1135	349.016	9.42504	1452	446.494	10.3132	-2.48408	4.88084	79.2163	5.56702e-19
TGA_000321100	2.118	Rab-GTPase-TBC domain containing protein, putative	230	108.593	4.09071	266	125.59	4.92348	319	150.614	5.20263	24	11.3314	0.292175	27	12.7479	0.344252	51	24.0793	0.556186	2.81445	2.46455	79.1875	5.64874e-19
TGA_001820700	1.467	Protein of unknown function (DUF563), putative	50	34.0832	1.28391	61	41.5815	1.63011	47	32.0382	1.10669	242	164.963	4.25347	303	206.544	5.57764	281	191.547	4.42437	-2.57041	2.70929	79.1772	5.67812e-19
TGA_001782000	1.701	MYB, putative	209	122.869	4.62848	301	176.955	6.93711	305	179.306	6.19375	1893	1112.87	28.6949	1848	1086.42	29.3384	1405	825.985	19.0787	-2.88982	5.32353	79.0434	6.07597e-19
TGA_001969600	2.865	Ring finger domain containing protein, putative	357	124.607	4.69397	440	153.578	6.02066	602	210.122	7.25822	69	24.0838	0.620988	57	19.8953	0.537265	77	26.8761	0.620786	2.56435	3.25791	79.0263	6.12894e-19
TGA_001490200	2.382	ankyrin repeat-containing protein, putative	100	41.9815	1.58145	101	42.4013	1.66225	110	46.1797	1.59518	405	170.025	4.38401	433	181.78	4.9089	473	198.573	4.58664	-2.26917	3.41974	78.9746	6.29145e-19
TGA_000028300	1.167	Family T1, proteasome beta subunit, threonine peptidase	745	638.389	24.0482	886	759.212	29.7632	1136	973.436	33.6253	4393	3764.35	97.0619	4673	4004.28	108.134	5045	4323.05	99.8541	-2.56257	6.796	78.9724	6.29838e-19
TGA_001268100	0.243	hypothetical protein	411	1691.36	63.7136	538	2213.99	86.7945	485	1995.88	68.9436	68	279.835	7.21541	84	345.679	9.33493	67	275.72	6.3686	2.50882	3.32166	78.9189	6.47126e-19
TGA_002151300	1.968	amylase, putative	310	157.52	5.9338	502	255.081	9.99988	444	225.61	7.79321	43	21.8496	0.56338	67	34.0447	0.919365	65	33.0285	0.762893	2.65172	3.10389	78.8907	6.56445e-19
TGA_000236500	0.729	CAMK family protein kinase	1551	2127.57	80.1458	1212	1662.55	65.1765	2272	3116.6	107.656	10625	14574.8	375.803	10868	14908.1	402.587	11494	15766.8	364.183	-2.93063	7.97679	78.89	6.56663e-19
TGA_001124800	0.765	hypothetical protein, conserved	273	356.863	13.443	220	287.582	11.274	371	484.967	16.7522	34	44.4444	1.14598	38	49.6732	1.34141	30	39.2157	0.905807	2.8624	2.54081	78.8869	6.57708e-19
TGA_001335500	0.654	hypothetical protein, conserved	186	284.404	10.7135	215	328.746	12.8877	213	325.688	11.2502	1153	1763	45.458	1186	1813.46	48.9717	951	1454.13	33.5876	-2.63592	4.70546	78.8725	6.625e-19
TGA_000966700	0.483	Regulatory protein uhpC, putative	393	813.665	30.6508	433	896.48	35.1445	468	968.944	33.4701	2773	5741.2	148.034	2738	5668.74	153.082	2129	4407.87	101.813	-2.78328	5.9044	78.8248	6.78691e-19
TGA_002097500	0.978	hypothetical protein, conserved	439	448.875	16.9092	583	596.115	23.3693	848	867.076	29.9513	3203	3275.05	84.4455	3290	3364.01	90.8438	4712	4818	111.286	-2.79265	6.41762	78.7519	7.04217e-19
TGA_000763100	0.888	brca1 interacting protein C-terminal helicase 1 brip1, putative	626	704.955	26.5557	845	951.577	37.3044	832	936.937	32.3645	124	139.64	3.60054	115	129.505	3.49722	135	152.027	3.51153	2.41588	4.0081	78.6956	7.24564e-19
TGA_001731300	2.088	hypothetical protein, conserved	61	29.2146	1.10051	51	24.4253	0.957538	63	30.1724	1.04224	287	137.452	3.54413	292	139.847	3.77651	287	137.452	3.17488	-2.50686	2.79594	78.691	7.26245e-19
TGA_000139900	0.282	60S ribosomal protein L36e, putative	335	1187.94	44.7499	344	1219.86	47.8218	490	1737.59	60.0213	2717	9634.75	248.427	1878	6659.57	179.839	3979	14109.9	325.912	-3.07295	6.00119	78.6866	7.27863e-19
TGA_001556900	0.747	MatE, putative	48	64.257	2.42057	57	76.3052	2.99137	44	58.9023	2.03465	202	270.415	6.97251	331	443.106	11.9659	329	440.428	10.173	-2.69656	2.73415	78.6499	7.41515e-19
TGA_001159800	1.608	ethanolaminephosphotransferase, putative	61	37.9353	1.42903	89	55.3483	2.1698	75	46.6418	1.61114	338	210.199	5.41987	330	205.224	5.54199	494	307.214	7.09605	-2.55108	3.18939	78.5302	7.87863e-19
TGA_000512100	1.431	Protein kinase domain/Protein tyrosine kinase/RIO1 family, putative	5713	3992.31	150.391	7601	5311.67	208.232	9866	6894.48	238.155	278	194.27	5.00914	344	240.391	6.49168	846	591.195	13.6555	3.82188	7.16699	78.4477	8.2144e-19
TGA_002065700	1.278	calreticulin, putative	280	219.092	8.25322	383	299.687	11.7485	352	275.43	9.51415	1532	1198.75	30.9091	1511	1182.32	31.928	1812	1417.84	32.7494	-2.45619	5.27282	78.4445	8.22771e-19
TGA_001091900	1.647	Glycine rich protein, putative	12	7.28597	0.274463	5	3.03582	0.119013	4	2.42866	0.0838928	77	46.7517	1.20547	96	58.2878	1.57404	111	67.3953	1.5567	-3.89614	1.05361	78.409	8.37715e-19
TGA_001528100	0.549	hypothetical protein, conserved	372	677.596	25.5251	361	657.559	25.7781	436	794.171	27.4329	66	120.219	3.09977	62	112.933	3.0497	66	120.219	2.77682	2.3853	3.04665	78.3892	8.46152e-19
TGA_000867200	0.459	Iron only hydrogenase large subunit, C-terminal domain containing protein, putative	766	1668.85	62.8655	696	1516.34	59.4447	833	1814.81	62.6889	4156	9054.47	233.465	4515	9836.6	265.634	3904	8505.45	196.459	-2.66006	6.62709	78.3707	8.54096e-19
TGA_001543200	2.67	hypothetical protein, conserved	38	14.2322	0.536128	58	21.7228	0.851595	48	17.9775	0.620995	207	77.5281	1.99902	241	90.2622	2.4375	315	117.978	2.72505	-2.58501	2.57929	78.3647	8.56682e-19
TGA_001839900	0.363	HMG (high mobility group) box/HMG-box domain containing protein, putative	370	1019.28	38.3965	715	1969.7	77.2175	1172	3228.65	111.527	16	44.0771	1.13651	35	96.4187	2.60375	55	151.515	3.49971	4.21225	3.76537	78.3059	8.8258e-19
TGA_000440700	1.422	Protein kinase domain/Protein tyrosine kinase/Lipopolysaccharide kinase (Kdo/WaaP) family, putative	461	324.191	12.2123	783	550.633	21.5863	894	628.692	21.7168	3469	2439.52	62.9018	4377	3078.06	83.1218	5237	3682.84	85.0665	-2.81655	6.63563	78.2817	8.93462e-19
TGA_001953300	1.542	hypothetical protein, conserved	1949	1263.94	47.6128	2423	1571.34	61.6007	3188	2067.44	71.4155	280	181.582	4.68201	397	257.458	6.95255	458	297.017	6.86052	2.54084	5.68471	78.1921	9.3492e-19
TGA_000178600	0.63	Leucine rich repeats (6 copies), putative	21	33.3333	1.25567	53	84.127	3.29801	38	60.3175	2.08354	215	341.27	8.79947	292	463.492	12.5164	296	469.841	10.8524	-3.03225	2.60073	78.1839	9.38817e-19
TGA_000732900	0.855	hypothetical protein, conserved	620	725.146	27.3163	725	847.953	33.2421	776	907.602	31.3512	37	43.2749	1.11582	51	59.6491	1.6108	114	133.333	3.07974	3.2406	3.78919	78.1738	9.43638e-19
TGA_000184400	0.405	hypothetical protein, conserved	827	2041.98	76.9213	1032	2548.15	99.8944	943	2328.4	80.4294	5800	14321	369.259	5472	13511.1	364.862	5172	12770.4	294.971	-2.76411	7.00505	78.1672	9.46773e-19
TGA_000105800	0.315	Ribosomal protein L44, putative	277	879.365	33.1257	380	1206.35	47.2922	730	2317.46	80.0517	3712	11784.1	303.848	3342	10609.5	286.506	5577	17704.8	408.946	-3.41379	6.5244	78.1249	9.67257e-19
TGA_001419200	0.594	leucine-rich repeat protein, BspA family	19	31.9865	1.20493	30	50.5051	1.97994	26	43.771	1.51198	119	200.337	5.16558	168	282.828	7.63767	210	353.535	8.16598	-2.89884	1.91926	78.0823	9.88376e-19
TGA_001917400	0.969	cyclin B, putative	18	18.5759	0.699753	25	25.7998	1.01142	23	23.7358	0.819903	124	127.967	3.29956	155	159.959	4.31962	138	142.415	3.28951	-2.85193	1.69908	77.9034	1.08206e-18
TGA_000286200	1.392	Protein of unknown function (DUF563), putative	218	156.609	5.89948	262	188.218	7.37867	317	227.73	7.86644	1323	950.431	24.5064	1288	925.287	24.987	1224	879.31	20.3104	-2.48808	4.94233	77.8324	1.12167e-18
TGA_002080100	4.077	viral A-type inclusion protein	273	66.961	2.52243	353	86.5833	3.3943	318	77.9985	2.69429	28	6.86779	0.177083	55	13.4903	0.364301	41	10.0564	0.232284	2.74257	2.69314	77.8213	1.12797e-18
TGA_002022600	0.675	AGC family protein kinase	896	1327.41	50.0035	749	1109.63	43.5005	1125	1666.67	57.5714	4090	6059.26	156.235	5595	8288.89	223.838	5382	7973.33	184.169	-2.63798	6.87005	77.8152	1.13144e-18
TGA_000454300	0.582	hypothetical protein	256	439.863	16.5696	322	553.265	21.6895	531	912.371	31.5159	42	72.1649	1.86074	45	77.3196	2.08799	39	67.0103	1.54781	2.89886	2.87207	77.7454	1.17218e-18
TGA_001850600	1.068	2Fe-2S iron-sulfur cluster binding domain containing protein, putative	164	153.558	5.78454	379	354.869	13.9118	493	461.61	15.9453	2481	2323.03	59.8982	3184	2981.27	80.5082	3805	3562.73	82.2923	-3.41208	6.10666	77.7265	1.18342e-18
TGA_000751900	1.863	hypothetical protein, conserved	471	252.818	9.52367	463	248.524	9.74281	561	301.127	10.4018	84	45.0886	1.16259	84	45.0886	1.2176	102	54.7504	1.26463	2.27166	3.41543	77.722	1.18612e-18
TGA_000521800	0.606	serine/threonine protein kinase, putative	185	305.281	11.4999	173	285.479	11.1915	313	516.502	17.8414	1675	2764.03	71.269	1851	3054.46	82.4844	1244	2052.81	47.4158	-3.07235	5.19115	77.6312	1.2419e-18
TGA_000207900	0.732	Glycine rich protein, putative	445	607.923	22.9005	636	868.852	34.0614	599	818.306	28.2666	3377	4613.39	118.954	3400	4644.81	125.431	2899	3960.38	91.4772	-2.74544	6.24375	77.5967	1.26383e-18
TGA_000500100	3.069	Hyaluronan / mRNA binding family, putative	1964	639.948	24.1069	2926	953.405	37.3761	2528	823.721	28.4537	19397	6320.3	162.966	15991	5210.49	140.707	15975	5205.28	120.232	-3.01408	8.62468	77.4856	1.33695e-18
TGA_000412000	0.999	Peptidase family C69, putative	484	484.484	18.2506	747	747.748	29.3137	729	729.73	25.207	5645	5650.65	145.699	5775	5780.78	156.108	3817	3820.82	88.2536	-3.19506	6.85916	77.4036	1.39363e-18
TGA_000044200	0.984	m-phase inducer phosphatase, putative	8	8.13008	0.306261	13	13.2114	0.517922	10	10.1626	0.351045	78	79.2683	2.04389	83	84.3496	2.27783	112	113.821	2.62905	-3.30908	1.04175	77.3128	1.45915e-18
TGA_000233500	1.608	Glycosyl transferase family 64 domain containing protein, putative	58	36.0697	1.35875	83	51.6169	2.02352	96	59.7015	2.06226	279	173.507	4.4738	419	260.572	7.03665	430	267.413	6.17672	-2.44215	3.15817	77.2627	1.49662e-18
TGA_000662200	0.225	Myb-like DNA-binding domain containing protein, putative	698	3102.22	116.861	661	2937.78	115.169	1012	4497.78	155.366	74	328.889	8.48023	85	377.778	10.2017	152	675.556	15.604	2.74911	3.99275	77.2561	1.50164e-18
TGA_001729500	2.415	hypothetical protein, conserved	899	372.257	14.0229	610	252.588	9.90214	616	255.072	8.81093	25	10.352	0.26692	66	27.3292	0.738014	26	10.766	0.248675	4.01396	3.76456	77.1911	1.55193e-18
TGA_000441600	0.69	purine nucleoside phosphorylase, putative	104	150.725	5.67781	97	140.58	5.51111	104	150.725	5.20646	1201	1740.58	44.8799	851	1233.33	33.3057	649	940.58	21.7256	-3.38348	4.36663	77.168	1.57018e-18
TGA_001941900	0.525	leucine-rich repeat protein, BspA family	793	1510.48	56.8997	900	1714.29	67.2047	794	1512.38	52.242	66	125.714	3.24148	123	234.286	6.3268	60	114.286	2.63978	3.12641	4.04116	77.1005	1.62479e-18
TGA_000118600	0.951	lupus la ribonucleoprotein, putative	204	214.511	8.08064	138	145.11	5.68872	333	350.158	12.0955	1500	1577.29	40.6695	1462	1537.33	41.515	1736	1825.45	42.1643	-3.02129	5.1528	77.036	1.67874e-18
TGA_000420800	0.207	Thioredoxin, putative	262	1265.7	47.679	304	1468.6	57.5731	300	1449.28	50.0621	39	188.406	4.85795	52	251.208	6.78377	52	251.208	5.80241	2.40833	2.61772	77.035	1.67959e-18
TGA_000526600	1.035	hypothetical protein	11	10.628	0.400358	19	18.3575	0.719664	12	11.5942	0.400497	121	116.908	3.01442	100	96.6184	2.60914	151	145.894	3.36986	-3.32646	1.48474	76.9506	1.7529e-18
TGA_002192500	1.647	Domain of unknown function (DUF3447)/Ankyrin repeats (3 copies)/Ankyrin repeats (many copies)/Ankyrin repeat, putative	45	27.3224	1.02924	27	16.3934	0.642668	35	21.2508	0.734062	176	106.861	2.75535	232	140.862	3.80393	268	162.72	3.75852	-2.82342	2.37498	76.9222	1.77829e-18
TGA_001338600	0.42	Uncharacterised protein family UPF0066, putative	53	126.19	4.7536	92	219.048	8.58726	78	185.714	6.4151	288	685.714	17.6808	458	1090.48	29.4479	479	1140.48	26.3428	-2.63702	3.24393	76.8867	1.8105e-18
TGA_000866600	0.606	3'-5' exonuclease, putative	1100	1815.18	68.378	1041	1717.82	67.3433	1323	2183.17	75.4129	5648	9320.13	240.315	7385	12186.5	329.091	13385	22087.5	510.178	-3.08703	7.59068	76.8622	1.83313e-18
TGA_001984100	1.416	Antigenic protein P1, putative	8256	5830.51	219.636	12151	8581.21	336.407	10905	7701.27	266.024	375	264.831	6.82852	521	367.938	9.93602	1188	838.983	19.3789	3.76895	7.62089	76.8343	1.85924e-18
TGA_002156900	0.987	Glycine rich protein, putative	97	98.2776	3.70212	114	115.502	4.52797	101	102.33	3.53478	429	434.65	11.2072	420	425.532	11.4913	555	562.31	12.9883	-2.35459	3.49868	76.8117	1.88057e-18
TGA_000389500	1.233	amylase, putative	1184	960.26	36.173	1434	1163.02	45.5934	967	784.266	27.0908	105	85.1582	2.19576	179	145.174	3.92038	150	121.655	2.80998	2.88129	4.60348	76.8097	1.88253e-18
TGA_000586200	0.819	Transmembrane amino acid transporter protein/Tryptophan/tyrosine permease family, putative	16	19.536	0.735923	15	18.315	0.717999	19	23.199	0.801361	128	156.288	4.02981	164	200.244	5.40752	112	136.752	3.15871	-3.21513	1.62488	76.8093	1.88286e-18
TGA_001468500	1.161	Protein kinase domain/Protein tyrosine kinase, putative	1128	971.576	36.5993	371	319.552	12.5273	636	547.804	18.9227	15852	13653.7	352.055	18531	15961.2	431.027	12187	10497	242.46	-4.62537	8.3697	76.7278	1.96225e-18
TGA_002224000	0.381	hypothetical protein	2	5.24934	0.197743	3	7.87402	0.308683	5	13.1234	0.453318	83	217.848	5.61709	66	173.228	4.67797	59	154.856	3.57687	-4.56033	0.616024	76.4388	2.27145e-18
TGA_000821500	0.663	kinesin-associated protein, putative	1039	1567.12	59.0335	1070	1613.88	63.2684	1530	2307.69	79.7143	180	271.493	7.00031	212	319.759	8.63496	237	357.466	8.25678	2.32841	4.6697	76.3623	2.36119e-18
TGA_000652300	0.519	hypothetical protein, conserved	5746	11071.3	417.056	8393	16171.5	633.966	9111	17554.9	606.397	828	1595.38	41.1359	1211	2333.33	63.0108	1115	2148.36	49.623	2.68144	7.28814	76.3487	2.37753e-18
TGA_001812300	0.456	30S ribosomal protein S15p/S13e, putative	563	1234.65	46.5093	784	1719.3	67.4012	674	1478.07	51.0568	4128	9052.63	233.417	3316	7271.93	196.376	4268	9359.65	216.19	-2.74077	6.51205	76.3	2.43683e-18
TGA_001272900	1.194	Rab-GTPase-TBC domain containing protein, putative	428	358.459	13.5032	542	453.936	17.7955	600	502.513	17.3582	2180	1825.8	47.0772	2274	1904.52	51.4309	2637	2208.54	51.0131	-2.37857	5.82914	76.2663	2.47881e-18
TGA_001892800	1.365	hypothetical protein, conserved	186	136.264	5.13306	213	156.044	6.11735	244	178.755	6.1747	29	21.2454	0.547802	35	25.641	0.692426	30	21.978	0.50765	2.56654	2.16574	76.1908	2.57538e-18
TGA_000554900	1.08	Bap-like	619	573.148	21.5905	541	500.926	19.6377	606	561.111	19.3824	80	74.0741	1.90996	113	104.63	2.82548	92	85.1852	1.96761	2.44392	3.63614	76.1816	2.58741e-18
TGA_001833200	2.994	hypothetical protein, conserved	1542	515.03	19.4012	1763	588.844	23.0843	1564	522.378	18.0444	234	78.1563	2.01522	288	96.1924	2.59764	302	100.868	2.32987	2.38058	5.10222	76.1615	2.61384e-18
TGA_000314400	0.411	hypothetical protein	832	2024.33	76.2567	578	1406.33	55.1318	915	2226.28	76.902	110	267.64	6.90096	102	248.175	6.70188	110	267.64	6.18196	2.64595	3.99309	76.1458	2.63478e-18
TGA_001664600	4.299	Domain of unknown function (DUF3447)/Ankyrin repeats (3 copies)/Ankyrin repeats (many copies)/Ankyrin repeat, putative	29	6.74575	0.254113	37	8.60665	0.337404	26	6.04792	0.208912	139	32.3331	0.833692	209	48.616	1.31286	249	57.9204	1.33785	-2.8561	2.18493	75.9688	2.88181e-18
TGA_001513700	0.699	Protein kinase domain/Protein tyrosine kinase/Kinase-like, putative	47	67.2389	2.53289	47	67.2389	2.63595	68	97.2818	3.36039	384	549.356	14.1649	323	462.089	12.4785	873	1248.93	28.8478	-3.44966	3.50107	75.9057	2.97539e-18
TGA_000579700	0.951	Lipase (class 3), putative	99	104.101	3.92149	102	107.256	4.20471	152	159.832	5.52105	428	450.053	11.6044	506	532.072	14.3684	558	586.751	13.5528	-2.28262	3.59577	75.8411	3.0744e-18
TGA_000460200	1.149	60S ribosomal protein L38, putative	256	222.802	8.39298	333	289.817	11.3616	532	463.011	15.9937	2068	1799.83	46.4076	2007	1746.74	47.17	3507	3052.22	70.5004	-2.96273	5.82523	75.7697	3.18761e-18
TGA_001716200	0.486	E2F/DP family winged-helix DNA-binding domain containing protein, putative	599	1232.51	46.4287	626	1288.07	50.4957	854	1757.2	60.6988	66	135.802	3.5016	129	265.432	7.16789	115	236.626	5.46559	2.55741	3.83258	75.7696	3.18765e-18
TGA_000479400	0.852	zinc finger protein MYND domain-containing protein, putative	48	56.338	2.12226	35	41.0798	1.61044	41	48.1221	1.66227	285	334.507	8.62509	221	259.39	7.00472	269	315.728	7.2927	-2.84172	2.59804	75.7444	3.2286e-18
TGA_000309000	0.918	Myb-like DNA-binding domain containing protein, putative	730	795.207	29.9555	590	642.702	25.1957	746	812.636	28.0708	78	84.9673	2.19084	125	136.166	3.6771	127	138.344	3.19548	2.47233	3.8534	75.6765	3.34162e-18
TGA_001847800	1.95	TIP49 C-terminus/Holliday junction DNA helicase ruvB N-terminus/Magnesium chelatase, subunit ChlI/DnaB-like helicase C terminal domain/ATPase family associated with various cellular activities (AAA), putative	1375	705.128	26.5622	1072	549.744	21.5514	1167	598.462	20.6726	7817	4008.72	103.363	6551	3359.49	90.7217	8583	4401.54	101.667	-2.85377	7.46389	75.5055	3.64384e-18
TGA_001818200	4.659	adenylate cyclase, type VII, putative	15689	3367.46	126.852	27556	5914.57	231.867	19292	4140.8	143.035	1435	308.006	7.94178	1700	364.885	9.85359	2848	611.29	14.1196	3.22361	8.66888	75.448	3.75161e-18
TGA_002020100	4.494	cGMP-specific 3,5-cyclic phosphodiesterase, putative	321	71.4286	2.69072	254	56.5198	2.21573	378	84.1121	2.90547	39	8.67824	0.223764	40	8.90076	0.240362	60	13.3511	0.308385	2.58797	2.72262	75.4412	3.76444e-18
TGA_000540800	0.255	carbamate kinase, putative	497	1949.02	73.4197	731	2866.67	112.381	633	2482.35	85.7476	7500	29411.8	758.367	5190	20352.9	549.623	4351	17062.7	394.116	-3.43901	7.01442	75.4364	3.77378e-18
TGA_002086600	0.747	hypothetical protein	7112	9520.75	358.647	9236	12364.1	484.707	8539	11431.1	394.861	57144	76498	1972.46	41066	54974.6	1484.57	66222	88650.6	2047.66	-2.92471	10.2939	75.3875	3.86829e-18
TGA_002093600	1.26	26S protease regulatory subunit, putative	2494	1979.37	74.5628	3614	2868.25	112.443	3814	3026.98	104.561	16850	13373	344.816	17269	13705.6	370.113	19619	15570.6	359.652	-2.64668	8.71235	75.2755	4.09413e-18
TGA_001920300	0.708	Family T1, proteasome alpha subunit, threonine peptidase	1650	2330.51	87.7904	1860	2627.12	102.99	2344	3310.73	114.362	9487	13399.7	345.505	8927	12608.8	340.495	12897	18216.1	420.757	-2.61868	7.9282	75.2644	4.1171e-18
TGA_000495900	0.804	AGC family protein kinase	3211	3993.78	150.446	4361	5424.13	212.641	4482	5574.63	192.564	530	659.204	16.9972	542	674.129	18.2046	766	952.736	22.0064	2.52095	6.37018	75.2451	4.15756e-18
TGA_000498900	1.392	hypothetical protein, conserved	401	288.075	10.8518	432	310.345	12.1664	349	250.718	8.66053	45	32.3276	0.83355	69	49.569	1.33859	57	40.9483	0.945826	2.61211	3.04441	75.243	4.16203e-18
TGA_000463000	1.059	equilibrative nucleoside transporter, putative	413	389.991	14.691	173	163.362	6.40422	349	329.556	11.3838	12323	11636.4	300.04	9606	9070.82	244.954	4490	4239.85	97.9323	-5.06548	7.5793	75.2225	4.20546e-18
TGA_001378000	1.062	Domain of unknown function (DUF4457), putative	164	154.426	5.81722	144	135.593	5.31562	256	241.055	8.32672	834	785.311	20.2488	914	860.64	23.2413	966	909.605	21.0101	-2.48132	4.43147	75.1966	4.26096e-18
TGA_001401900	1.431	Methyltransferase FkbM domain containing protein, putative	8	5.5905	0.210594	4	2.79525	0.109581	12	8.38574	0.289668	120	83.8574	2.16222	131	91.5444	2.47212	84	58.7002	1.35586	-4.01377	1.30936	75.1953	4.26388e-18
TGA_000460700	1.242	hypothetical protein, conserved	345	277.778	10.4639	413	332.528	13.036	622	500.805	17.2992	1966	1582.93	40.8151	2185	1759.26	47.5081	2732	2199.68	50.8083	-2.52827	5.75434	75.172	4.31439e-18
TGA_000803700	1.098	hypothetical protein, conserved	432	393.443	14.821	562	511.84	20.0655	799	727.687	25.1364	19	17.3042	0.44618	59	53.7341	1.45107	69	62.8415	1.45152	3.43305	3.51059	75.1182	4.4335e-18
TGA_001515600	1.632	Arylsulfotransferase (ASST), putative	142	87.0098	3.27766	655	401.348	15.7339	529	324.142	11.1968	12147	7443.01	191.914	10678	6542.89	176.688	9399	5759.19	133.026	-4.85878	7.83503	75.111	4.4499e-18
TGA_000124600	3.867	hypothetical protein, conserved	1215	314.197	11.8358	1523	393.845	15.4398	1970	509.439	17.5975	203	52.4955	1.35357	212	54.8229	1.48047	320	82.7515	1.9114	2.48181	5.01251	75.0962	4.48336e-18
TGA_000130300	1.461	pyruvate kinase, putative	1135	776.865	29.2646	1251	856.263	33.5678	1272	870.637	30.0743	10431	7139.63	184.092	8582	5874.06	158.627	6959	4763.18	110.02	-3.05707	7.64782	75.0759	4.52951e-18
TGA_000982700	0.918	Cathepsin propeptide inhibitor domain (I29)/Papain family cysteine protease, putative	397	432.462	16.2909	427	465.142	18.2348	516	562.092	19.4163	52	56.6449	1.46056	60	65.3595	1.76501	101	110.022	2.54129	2.47412	3.22173	74.9575	4.80948e-18
TGA_000731500	7.635	mismatch repair protein Mlh2 (mutL homolog)	822	107.662	4.05564	744	97.446	3.82015	1004	131.5	4.54238	98	12.8356	0.33096	167	21.873	0.590671	121	15.8481	0.36606	2.53989	4.14719	74.9428	4.84559e-18
TGA_000390500	0.366	eukaryotic translation initiation factor 3 subunit, putative	532	1453.55	54.7554	703	1920.77	75.2992	683	1866.12	64.4611	5007	13680.3	352.74	3852	10524.6	284.213	3646	9961.75	230.097	-2.93628	6.60372	74.9344	4.86616e-18
TGA_001436500	1.227	dolichyl-diphosphooligosaccharide--protein glycosyltransferase, putative	761	620.212	23.3634	1141	929.91	36.455	1218	992.665	34.2895	6593	5373.27	138.547	5235	4266.5	115.215	6747	5498.78	127.011	-2.7955	7.1709	74.8873	4.98372e-18
TGA_000178800	1.443	adenylate cyclase type, putative	1457	1009.7	38.0355	1386	960.499	37.6542	1303	902.98	31.1915	65	45.045	1.16146	156	108.108	2.91942	192	133.056	3.07334	3.19168	4.77327	74.8364	5.11377e-18
TGA_001056000	0.348	hypothetical protein, conserved	470	1350.57	50.8762	532	1528.74	59.9306	610	1752.87	60.5493	98	281.609	7.26115	88	252.874	6.82875	98	281.609	6.50463	2.29379	3.51636	74.812	5.17728e-18
TGA_002004300	1.074	hypothetical protein, conserved	9025	8403.17	316.548	12760	11880.8	465.761	10843	10095.9	348.741	539	501.862	12.9403	647	602.421	16.2681	1455	1354.75	31.2921	3.48265	7.70638	74.7607	5.31367e-18
TGA_001662900	1.791	hypothetical protein, conserved	1161	648.241	24.4193	1007	562.256	22.042	1566	874.372	30.2033	7532	4205.47	108.436	7362	4110.55	111.004	6764	3776.66	87.2336	-2.7596	7.40192	74.7313	5.39346e-18
TGA_000839700	8.088	methyltransferase, putative	227	28.0663	1.05726	293	36.2265	1.42018	440	54.4016	1.87919	1392	172.107	4.43769	1519	187.809	5.07171	2006	248.022	5.72882	-2.56708	5.26182	74.6908	5.50534e-18
TGA_000997800	1.005	EamA-like transporter family, putative	144	143.284	5.3975	165	164.179	6.43627	201	200	6.90857	18	17.9104	0.461812	24	23.8806	0.644886	28	27.8607	0.643528	2.66551	1.82131	74.683	5.52703e-18
TGA_000347900	1.11	phosphoglucomutase, putative	1135	1022.52	38.5185	1575	1418.92	55.6255	1282	1154.95	39.8955	12957	11673	300.982	8201	7388.29	199.518	10143	9137.84	211.066	-3.19438	7.89858	74.6456	5.63261e-18
TGA_000392800	1.167	WD repeat domain, putative	35	29.9914	1.12978	60	51.4139	2.01556	76	65.1243	2.24958	318	272.494	7.02611	294	251.928	6.80322	554	474.722	10.9651	-2.96365	3.12976	74.6284	5.6819e-18
TGA_000791300	4.764	hypothetical protein	138	28.9673	1.0912	97	20.361	0.798208	237	49.7481	1.71844	1	0.209908	0.00541236	10	2.09908	0.0566848	4	0.839631	0.0193938	4.73924	1.54486	74.6261	5.68854e-18
TGA_001396200	0.738	Bap-like	95106	128870	4854.54	122690	166247	6517.32	115998	157179	5429.41	6656	9018.97	232.549	8434	11428.2	308.614	16656	22569.1	521.303	3.24387	11.08	74.6189	5.70946e-18
TGA_000867000	0.453	hypothetical protein, conserved	181	399.558	15.0514	232	512.141	20.0773	317	699.779	24.1724	951	2099.34	54.1303	1101	2430.46	65.6337	1193	2633.55	60.83	-2.36407	4.70215	74.52	6.0028e-18
TGA_000474200	3.585	haloacid dehalogenase-like hydrolase/HAD-hyrolase-like, putative	57	15.8996	0.598938	23	6.41562	0.25151	39	10.8787	0.37578	308	85.9135	2.21524	291	81.1715	2.19201	406	113.25	2.61585	-3.24439	2.90558	74.5193	6.00488e-18
TGA_000667800	2.496	TKL family protein kinase	571	228.766	8.61763	659	264.022	10.3504	946	379.006	13.092	96	38.4615	0.991711	132	52.8846	1.42813	139	55.6891	1.28631	2.36318	3.92011	74.4441	6.2381e-18
TGA_001713000	1.938	tRNA pseudouridine synthase D, putative	108	55.7276	2.09926	103	53.1476	2.08353	167	86.1713	2.9766	586	302.374	7.79655	545	281.218	7.59418	621	320.433	7.40139	-2.43123	3.8162	74.4124	6.33908e-18
TGA_000287500	1.185	hypothetical protein, conserved	44	37.1308	1.39872	89	75.1055	2.94434	83	70.0422	2.41946	659	556.118	14.3392	608	513.08	13.8555	433	365.401	8.44005	-3.21935	3.69985	74.3438	6.56319e-18
TGA_000342300	2.184	hypothetical protein, conserved	202	92.4908	3.48414	156	71.4286	2.80019	215	98.4432	3.40051	793	363.095	9.36222	905	414.377	11.1901	896	410.256	9.47613	-2.37358	4.38454	74.3185	6.64773e-18
TGA_000021600	1.371	hypothetical protein, conserved	1047	763.676	28.7677	1375	1002.92	39.3171	1145	835.157	28.8487	17125	12490.9	322.071	28521	20803.1	561.779	9520	6943.84	160.389	-4.16779	8.63926	74.3083	6.68212e-18
TGA_000778900	0.231	60S ribosomal protein L27a, putative	4848	20987	790.582	5611	24290	952.236	7385	31969.7	1104.32	32643	141312	3643.65	27744	120104	3243.36	41752	180745	4174.85	-2.72504	9.62391	74.2629	6.83782e-18
TGA_001898000	1.275	hypothetical protein, conserved	206	161.569	6.0863	263	206.275	8.08652	348	272.941	9.42817	40	31.3725	0.808925	35	27.451	0.741303	35	27.451	0.634065	2.6636	2.4796	74.2165	7.0001e-18
TGA_000489800	0.387	adaptin, alpha/gamma/epsilon, putative	458	1183.46	44.5811	519	1341.09	52.5742	690	1782.95	61.5881	95	245.478	6.32952	93	240.31	6.48948	109	281.654	6.50566	2.27635	3.55855	74.1732	7.15547e-18
TGA_001495900	0.456	Ribosomal protein L6e, putative	1077	2361.84	88.9707	1090	2390.35	93.7083	1304	2859.65	98.7805	6669	14625	377.098	5221	11449.6	309.191	7096	15561.4	359.438	-2.65971	7.218	74.1602	7.20285e-18
TGA_000364100	2.178	Adenylate and Guanylate cyclase catalytic domain containing protein	1644	754.821	28.4342	1664	764.004	29.951	1810	831.038	28.7064	249	114.325	2.94781	340	156.107	4.2156	295	135.445	3.12853	2.34218	5.17488	74.1326	7.30429e-18
TGA_000356800	1.053	small GTPase rabi, putative	136	129.155	4.86527	214	203.229	7.96713	241	228.87	7.90582	868	824.311	21.2544	858	814.815	22.0038	1302	1236.47	28.56	-2.55639	4.56316	74.1034	7.41291e-18
TGA_000430100	0.576	Ankyrin repeats (many copies)/Ankyrin repeat, putative	18	31.25	1.17719	26	45.1389	1.76957	26	45.1389	1.55923	124	215.278	5.55083	149	258.681	6.98557	137	237.847	5.49381	-2.74717	1.6886	74.1028	7.41518e-18
TGA_001032600	1.347	Transmembrane amino acid transporter protein/Tryptophan/tyrosine permease family, putative	947	703.044	26.4837	789	585.746	22.9628	808	599.852	20.7206	7946	5899.03	152.104	6197	4600.59	124.237	5434	4034.15	93.1811	-3.15954	7.22925	74.0759	7.51713e-18
TGA_001296100	2.118	hypothetical protein, conserved	659	311.143	11.7208	900	424.929	16.6584	843	398.017	13.7486	5416	2557.13	65.9343	4567	2156.28	58.2295	4361	2059.02	47.5593	-2.80193	6.81062	73.9349	8.07377e-18
TGA_001489800	1.551	NADPH cytochrome P450, putative	1484	956.802	36.0428	1780	1147.65	44.9909	1721	1109.61	38.329	281	181.173	4.67146	277	178.594	4.82288	292	188.266	4.34857	2.34935	5.13446	73.9202	8.134e-18
TGA_001548000	0.621	hypothetical protein, conserved	2659	4281.8	161.296	3568	5745.57	225.242	3350	5394.52	186.342	16476	26531.4	684.098	16201	26088.6	704.512	18029	29032.2	670.588	-2.60816	8.63803	73.9168	8.14812e-18
TGA_001200400	1.329	hypothetical protein, conserved	1161	873.589	32.9082	2124	1598.19	62.6536	1945	1463.51	50.5537	9878	7432.66	191.647	11337	8530.47	230.362	10998	8275.4	191.146	-2.83506	7.95108	73.8264	8.53001e-18
TGA_000575200	1.098	Deoxyhypusine synthase, putative	145	132.058	4.97464	177	161.202	6.31957	141	128.415	4.43583	733	667.577	17.2131	679	618.397	16.6996	791	720.401	16.6399	-2.4427	4.14329	73.8084	8.60796e-18
TGA_001645200	2.409	hypothetical protein, conserved	562	233.292	8.78812	569	236.198	9.25959	603	250.311	8.64647	47	19.5102	0.50306	59	24.4915	0.661383	117	48.5679	1.12182	2.80388	3.55533	73.6827	9.17411e-18
TGA_001468100	1.218	Transcriptional repressor tup12-related protein	101	82.9228	3.12371	152	124.795	4.89229	167	137.11	4.73617	566	464.696	11.982	576	472.906	12.7707	699	573.892	13.2558	-2.339	3.89258	73.6493	9.33044e-18
TGA_002158500	1.155	hypothetical protein, conserved	4	3.4632	0.130459	3	2.5974	0.101825	3	2.5974	0.0897217	67	58.0087	1.49572	53	45.8874	1.23917	58	50.2165	1.1599	-4.31123	0.403895	73.6394	9.37746e-18
TGA_000865500	0.669	lupus la ribonucleoprotein, putative	140	209.268	7.88312	161	240.658	9.43444	180	269.058	9.29404	18	26.9058	0.693753	24	35.8744	0.968776	25	37.3692	0.863156	2.64493	1.74633	73.6367	9.39016e-18
TGA_000253800	0.858	Right handed beta helix region containing protein, putative	16	18.648	0.702472	15	17.4825	0.685362	21	24.4755	0.845455	95	110.723	2.85493	145	168.998	4.56372	118	137.529	3.17666	-2.97023	1.4625	73.5418	9.85277e-18
TGA_000510400	0.567	Thioredoxin, putative	568	1001.76	37.7365	386	680.776	26.6883	619	1091.71	37.7108	2649	4671.96	120.464	4139	7299.82	197.129	3072	5417.99	125.145	-2.8408	6.23764	73.5376	9.87386e-18
TGA_000738600	1.716	protein disulfide isomerase	449	261.655	9.85656	610	355.478	13.9357	630	367.133	12.6818	2537	1478.44	38.1208	2362	1376.46	37.1707	3041	1772.14	40.9331	-2.43706	5.98439	73.5268	9.92781e-18
TGA_000805200	3.654	Glycine rich protein, putative	64	17.5151	0.659793	91	24.9042	0.976313	75	20.5255	0.709008	280	76.6284	1.97582	340	93.0487	2.51275	405	110.837	2.56013	-2.33657	3.04266	73.489	1.01197e-17
TGA_001682600	0.204	Transketolase, C-terminal domain containing protein, putative	2	9.80392	0.369314	1	4.90196	0.19217	4	19.6078	0.677311	57	279.412	7.20449	48	235.294	6.35403	118	578.431	13.3606	-5.09176	0.644247	73.4272	1.04415e-17
TGA_001984000	1.971	Antigenic protein P1, putative	678	343.988	12.958	475	240.994	9.44764	581	294.774	10.1823	37	18.7722	0.484031	88	44.6474	1.20569	67	33.9929	0.78517	3.01376	3.54183	73.3984	1.05954e-17
TGA_000497500	0.231	ThiF family, putative	752	3255.41	122.632	908	3930.74	154.096	1213	5251.08	181.387	5077	21978.4	566.701	4800	20779.2	561.135	5005	21666.7	500.458	-2.59841	6.87773	73.3922	1.06283e-17
TGA_001481700	1.083	60S acidic ribosomal protein P2, putative	1721	1589.1	59.8617	2289	2113.57	82.8578	2954	2727.61	94.2194	12426	11473.7	295.843	11329	10460.8	282.489	19076	17614	406.85	-2.82148	8.34565	73.3793	1.06982e-17
TGA_000588200	0.456	BTB/POZ domain containing protein, putative	277	607.456	22.8829	295	646.93	25.3614	459	1006.58	34.7701	44	96.4912	2.48798	52	114.035	3.07947	66	144.737	3.34314	2.46338	2.83586	73.3592	1.08077e-17
TGA_000451600	0.945	hypothetical protein, conserved	29	30.6878	1.15601	37	39.1534	1.53492	19	20.1058	0.694513	190	201.058	5.18418	270	285.714	7.71561	203	214.815	4.96181	-3.13678	2.32896	73.3034	1.11178e-17
TGA_001071900	0.945	CAMK family protein kinase	361	382.011	14.3904	474	501.587	19.6636	620	656.085	22.663	76	80.4233	2.07367	77	81.4815	2.20038	67	70.8995	1.63764	2.4956	3.32407	73.2533	1.14035e-17
TGA_000768700	0.765	vesicle protein sorting-associated, putative	372	486.275	18.318	534	698.039	27.365	730	954.248	32.9625	2397	3133.33	80.7914	2709	3541.18	95.6281	3439	4495.42	103.836	-2.59507	6.05443	73.2314	1.15305e-17
TGA_001744200	0.204	hypothetical protein	22	107.843	4.06246	15	73.5294	2.88255	32	156.863	5.41849	201	985.294	25.4053	136	666.667	18.0031	264	1294.12	29.8916	-3.32092	2.16427	73.2268	1.15575e-17
TGA_001967600	1.455	hypothetical protein, conserved	302	207.56	7.8188	262	180.069	7.05919	325	223.368	7.71576	45	30.9278	0.797458	44	30.2405	0.816635	58	39.8625	0.920748	2.40515	2.65681	73.2106	1.16528e-17
TGA_000736100	0.372	RNA recognition motif (a.k.a. RRM, RBD, or RNP domain)/RNA recognition motif. (a.k.a. RRM, RBD, or RNP domain), putative	5	13.4409	0.506318	10	26.8817	1.05384	16	43.0108	1.48571	88	236.559	6.09956	102	274.194	7.40449	191	513.441	11.8595	-3.78818	1.45021	73.1562	1.19783e-17
TGA_001222800	0.699	protein phosphatase, putative	582	832.618	31.3648	734	1050.07	41.1657	797	1140.2	39.3858	3253	4653.79	119.996	2999	4290.41	115.861	3646	5216.02	120.48	-2.43578	6.30656	73.1444	1.205e-17
TGA_001326300	0.36	hypothetical protein	15	41.6667	1.56959	11	30.5556	1.19786	9	25	0.863572	82	227.778	5.87313	230	638.889	17.253	231	641.667	14.8213	-4.07314	1.92783	73.1203	1.21982e-17
TGA_002141800	1.149	26S protease regulatory subunit, putative	1953	1699.74	64.0293	2139	1861.62	72.9805	2800	2436.9	84.1776	10115	8803.31	226.989	10895	9482.16	256.062	12662	11020	254.541	-2.49314	8.05547	73.1172	1.22174e-17
TGA_001364500	3.579	hypothetical protein, conserved	2509	701.034	26.408	3483	973.177	38.1512	3196	892.987	30.8463	23415	6542.33	168.691	16601	4638.45	125.259	20213	5647.67	130.45	-2.93482	8.86282	73.0291	1.27749e-17
TGA_002080800	2.589	hypothetical protein, conserved	410	158.362	5.96552	413	159.521	6.25366	481	185.786	6.41758	1576	608.729	15.6958	1803	696.408	18.8062	2039	787.563	18.1912	-2.24585	5.45896	73.0233	1.2813e-17
TGA_000617500	2.079	Protein of unknown function (DUF563), putative	13	6.25301	0.235551	8	3.848	0.150852	14	6.73401	0.232612	93	44.733	1.15342	85	40.885	1.10409	105	50.5051	1.16657	-3.20173	1.11505	72.9501	1.32972e-17
TGA_001097600	0.543	RNA-binding protein, putative	2126	3915.29	147.489	2797	5151.01	201.934	2866	5278.08	182.32	18668	34379.4	886.454	14736	27138.1	732.855	14861	27368.3	632.155	-2.86055	8.5553	72.9075	1.3587e-17
TGA_000771400	3.783	Leucine rich repeats (6 copies), putative	2	0.528681	0.0199154	2	0.528681	0.0207257	2	0.528681	0.0182622	32	8.4589	0.218108	75	19.8255	0.535381	80	21.1472	0.48846	-5.03168	0.399249	72.89	1.3708e-17
TGA_001563300	2.646	hypothetical protein, conserved	170	64.2479	2.42022	209	78.9872	3.09651	187	70.6727	2.44124	894	337.868	8.71176	882	333.333	9.00154	834	315.193	7.28034	-2.41084	4.39963	72.8771	1.37979e-17
TGA_000836200	3.177	chaperonin, putative	371	116.777	4.39899	223	70.192	2.75172	323	101.668	3.51191	2591	815.549	21.0285	1960	616.934	16.6601	2110	664.149	15.3405	-3.06928	5.67479	72.8635	1.38932e-17
TGA_001429300	1.107	Protein of unknown function (DUF563), putative	21	18.9702	0.714608	55	49.6838	1.94774	35	31.617	1.09214	218	196.929	5.0777	271	244.806	6.61089	291	262.873	6.07185	-3.00208	2.56473	72.7737	1.45402e-17
TGA_000544500	2.94	ubiquitin-activating enzyme E1, putative	838	285.034	10.7372	1119	380.612	14.921	1250	425.17	14.6866	6396	2175.51	56.0944	5358	1822.45	49.2145	5841	1986.73	45.8897	-2.68149	7.11381	72.7725	1.45492e-17
TGA_000494000	1.116	Protein kinase domain/Protein tyrosine kinase/Kinase-like, putative	991	887.993	33.4507	701	628.136	24.6247	1306	1170.25	40.4238	105	94.086	2.42596	119	106.631	2.87953	179	160.394	3.7048	2.70754	4.33805	72.7289	1.4874e-17
TGA_001053700	0.33	dihydroorotate dehydrogenase, putative	5441	16487.9	621.099	10953	33190.9	1301.17	7645	23166.7	800.243	758	2296.97	59.2262	593	1796.97	48.5265	513	1554.55	35.907	3.45431	7.26445	72.6951	1.51312e-17
TGA_002176000	2.634	hypothetical protein, conserved	468	177.677	6.69309	644	244.495	9.58487	652	247.532	8.55047	3318	1259.68	32.4802	2848	1081.25	29.1986	2982	1132.12	26.1497	-2.59631	6.18295	72.6338	1.56086e-17
TGA_000418500	1.359	Tubulin-tyrosine ligase family, putative	2445	1799.12	67.7728	3289	2420.16	94.8769	3217	2367.18	81.7692	410	301.692	7.77898	466	342.899	9.25986	617	454.01	10.4868	2.39743	5.9635	72.6001	1.58771e-17
TGA_001930200	2.856	hypothetical protein, conserved	1209	423.319	15.9465	1334	467.087	18.3111	985	344.888	11.9134	115	40.2661	1.03824	190	66.5266	1.79653	124	43.4174	1.00286	2.86196	4.58273	72.5849	1.6e-17
TGA_000547900	2.313	hypothetical protein, conserved	133	57.5011	2.16607	102	44.0986	1.72878	202	87.3325	3.01671	7	3.02637	0.0780335	15	6.48508	0.175127	12	5.18807	0.119834	3.46939	1.51345	72.5269	1.64767e-17
TGA_000436100	0.333	30S ribosomal protein S15p/S13e, putative	2939	8825.83	332.469	2765	8303.3	325.512	4154	12474.5	430.904	19249	57804.8	1490.47	16163	48537.5	1310.74	19801	59462.5	1373.47	-2.70542	8.75298	72.5265	1.64806e-17
TGA_000817400	4.998	leucine-rich repeat protein, BspA family	36	7.20288	0.271333	38	7.60304	0.29806	30	6.0024	0.20734	167	33.4134	0.861546	185	37.0148	0.999571	198	39.6158	0.915049	-2.58324	2.12693	72.5074	1.66408e-17
TGA_000963700	2.637	hypothetical protein, conserved	1836	696.246	26.2276	1946	737.96	28.93	1812	687.144	23.7359	246	93.2878	2.40538	276	104.664	2.82642	401	152.067	3.51245	2.43096	5.29489	72.4825	1.6852e-17
TGA_000854000	1.059	hypothetical protein, conserved	170	160.529	6.04713	199	187.913	7.36671	230	217.186	7.50223	20	18.8857	0.486959	27	25.4958	0.688503	39	36.8272	0.850637	2.61191	2.05632	72.4591	1.70534e-17
TGA_000585200	1.206	hypothetical protein, conserved	603	500	18.835	966	800.995	31.4012	673	558.043	19.2764	6373	5284.41	136.256	13290	11019.9	297.588	6036	5004.98	115.605	-3.71134	7.54184	72.4113	1.74712e-17
TGA_001140200	1.455	hypothetical protein, conserved	53	36.4261	1.37217	112	76.9759	3.01767	82	56.3574	1.94675	363	249.485	6.43283	550	378.007	10.2079	546	375.258	8.66773	-2.74707	3.48544	72.3632	1.79023e-17
TGA_000733100	1.719	ubiquitin-protein ligase E3a, putative	776	451.425	17.0052	854	496.8	19.4759	1046	608.493	21.0191	153	89.0052	2.29495	162	94.2408	2.54494	137	79.6975	1.84086	2.34752	4.2314	72.2976	1.85075e-17
TGA_001794100	2.61	Concanavalin A-like lectin/glucanases superfamily, putative	97	37.1648	1.4	124	47.5096	1.8625	123	47.1264	1.62788	491	188.123	4.85064	503	192.72	5.20434	474	181.609	4.19482	-2.30253	3.58719	72.2946	1.85354e-17
TGA_001690400	1.173	RNA recognition motif. (a.k.a. RRM, RBD, or RNP domain), putative	84	71.6113	2.6976	116	98.8917	3.87683	142	121.057	4.18166	621	529.412	13.6506	455	387.894	10.4749	797	679.454	15.6941	-2.66221	3.86859	72.2929	1.85512e-17
TGA_001472700	1.071	hypothetical protein, conserved	89	83.0999	3.13038	151	140.99	5.52718	183	170.868	5.90228	928	866.48	22.3417	839	783.38	21.1549	746	696.545	16.0888	-2.81348	4.29737	72.2809	1.86641e-17
TGA_002217000	1.356	hypothetical protein, conserved	63	46.4602	1.75016	78	57.5221	2.25502	83	61.2094	2.11435	235	173.304	4.46855	385	283.923	7.66724	406	299.41	6.91579	-2.37185	3.02768	72.1959	1.94865e-17
TGA_000364000	0.324	hypothetical protein	22	67.9012	2.55784	46	141.975	5.56582	37	114.198	3.94471	243	750	19.3384	189	583.333	15.7527	261	805.556	18.6068	-2.93045	2.41924	72.1146	2.03054e-17
TGA_000582700	1.335	Myb-like DNA-binding domain containing protein	396	296.629	11.174	405	303.371	11.893	543	406.742	14.05	64	47.9401	1.23611	91	68.1648	1.84076	96	71.9101	1.66098	2.22656	3.26279	72.103	2.04251e-17
TGA_001895800	2.109	Antigenic protein P1, putative	378	179.232	6.75168	419	198.672	7.7885	497	235.657	8.14026	73	34.6136	0.892493	81	38.4068	1.03716	99	46.9417	1.08426	2.15838	3.22419	72.0483	2.0999e-17
TGA_000131800	1.707	Bap-like	2696	1579.38	59.4953	3626	2124.19	83.2742	3460	2026.95	70.0166	410	240.187	6.19311	536	314.001	8.47948	357	209.139	4.8307	2.69563	6.04935	72.0065	2.14487e-17
TGA_000814000	0.264	SNAP190, putative	271	1026.52	38.6689	168	636.364	24.9472	421	1594.7	55.0854	4846	18356.1	473.302	4388	16621.2	448.85	2416	9151.52	211.382	-4.02534	6.42501	71.9985	2.15356e-17
TGA_001943000	0.327	coatomer alpha subunit, putative	298	911.315	34.3293	336	1027.52	40.2817	336	1027.52	35.4936	1227	3752.29	96.751	1238	3785.93	102.238	1642	5021.41	115.985	-2.26872	5.05473	71.9565	2.19994e-17
TGA_001690600	1.125	hypothetical protein, conserved	75	66.6667	2.51134	52	46.2222	1.81204	81	72	2.48709	386	343.111	8.84694	359	319.111	8.61747	342	304	7.02181	-2.59658	3.11613	71.9362	2.22269e-17
TGA_001322800	0.903	hypothetical protein, conserved	123	136.213	5.13114	162	179.402	7.03305	194	214.839	7.42117	770	852.713	21.9868	944	1045.4	28.2307	676	748.616	17.2916	-2.54205	4.25255	71.9242	2.2362e-17
TGA_000529700	0.522	histone H1, early embryonic, putative	143	273.946	10.3196	137	262.452	10.2888	187	358.238	12.3746	723	1385.06	35.713	825	1580.46	42.6797	639	1224.14	28.2752	-2.44475	4.14038	71.9068	2.2561e-17
TGA_000612900	0.393	ankyrin repeat domain, putative	226	575.064	21.6627	274	697.201	27.3322	452	1150.13	39.7287	1254	3190.84	82.2742	1797	4572.52	123.479	2216	5638.68	130.243	-2.66841	5.33384	71.882	2.28457e-17
TGA_000935800	4.713	hypothetical protein, conserved	70	14.8525	0.559496	75	15.9134	0.62385	60	12.7307	0.439756	269	57.0762	1.47168	459	97.3902	2.62999	662	140.463	3.24441	-2.89913	3.37089	71.8455	2.32729e-17
TGA_000190600	0.303	zinc finger protein DHHC domain containing protein, putative	90	297.03	11.1891	97	320.132	12.55	114	376.238	12.9963	319	1052.81	27.146	442	1458.75	39.3929	426	1405.94	32.4745	-2.16994	3.28531	71.8317	2.34354e-17
TGA_000034500	2.079	arginyl-tRNA synthetase, putative	2584	1242.91	46.8203	2626	1263.11	49.5172	2735	1315.54	45.4424	22195	10675.8	275.27	15119	7272.25	196.384	16667	8016.84	185.173	-2.98805	8.70773	71.7941	2.38865e-17
TGA_000275900	0.537	hypothetical protein, conserved	12	22.3464	0.841789	4	7.44879	0.292013	13	24.2086	0.836233	134	249.534	6.43412	128	238.361	6.43686	97	180.633	4.17228	-3.83733	1.41965	71.7102	2.49237e-17
TGA_000687500	0.858	ZIP Zinc transporter, putative	768	895.105	33.7187	625	728.438	28.5568	741	863.636	29.8325	38	44.289	1.14197	95	110.723	2.99002	108	125.874	2.90745	2.99967	3.83446	71.6868	2.52211e-17
TGA_001498800	2.751	WW domain containing protein, putative	202	73.4278	2.76603	266	96.6921	3.79059	260	94.5111	3.26468	29	10.5416	0.27181	21	7.63359	0.206142	44	15.9942	0.369435	2.76051	2.31734	71.6783	2.53307e-17
TGA_000443400	1.59	hypothetical protein, conserved	295	185.535	6.9891	325	204.403	8.01314	440	276.73	9.55903	43	27.044	0.697316	60	37.7358	1.01904	78	49.0566	1.13311	2.35869	2.89769	71.6514	2.56778e-17
TGA_000306800	0.438	60S ribosomal protein L13, putative	2152	4913.24	185.082	2591	5915.53	231.905	3435	7842.47	270.901	15069	34404.1	887.092	14550	33219.2	897.071	14174	32360.7	747.47	-2.64847	8.42992	71.6411	2.5812e-17
TGA_000341800	0.888	Phosphoglycerate kinase, putative	1980	2229.73	83.9941	2934	3304.05	129.528	2346	2641.89	91.2585	17283	19462.8	501.839	12854	14475.2	390.898	28155	31706.1	732.349	-3.18038	8.74683	71.6207	2.608e-17
TGA_000070100	0.975	40S ribosomal protein S23, putative	2543	2608.21	98.2512	2975	3051.28	119.619	3188	3269.74	112.946	20308	20828.7	537.058	14341	14708.7	397.203	17844	18301.5	422.73	-2.81413	8.67796	71.6194	2.60975e-17
TGA_001362500	1.053	hypothetical protein, conserved	5	4.74834	0.17887	0	0	0	5	4.74834	0.164021	64	60.7787	1.56715	52	49.3827	1.33356	87	82.6211	1.90839	-4.48265	0.556888	71.6017	2.63331e-17
TGA_000363900	1.095	hypothetical protein, conserved	49	44.7489	1.68569	40	36.5297	1.43206	65	59.3607	2.05049	1	0.913242	0.0235475	2	1.82648	0.0493235	0	0	0	5.32194	0.0178088	71.5871	2.6528e-17
TGA_000471600	0.393	abca9, putative	1000	2544.53	95.8526	1121	2852.42	111.823	1021	2597.96	89.7411	6495	16526.7	426.133	5769	14679.4	396.411	5485	13956.7	322.374	-2.70795	7.12647	71.5493	2.70412e-17
TGA_000605000	2.124	CK1 family protein kinase	2053	966.573	36.4108	2521	1186.91	46.5302	2903	1366.76	47.2118	377	177.495	4.57662	401	188.795	5.09833	536	252.354	5.82889	2.3132	5.71291	71.5361	2.72227e-17
TGA_000910100	1.158	CLASP N terminal, putative	333	287.565	10.8326	398	343.696	13.4738	511	441.278	15.243	69	59.5855	1.53638	68	58.7219	1.58576	88	75.9931	1.75529	2.25703	3.14066	71.4856	2.79287e-17
TGA_002211200	0.942	DNA double-strand break repair Rad50 ATPase, putative	436	462.845	17.4354	370	392.781	15.3981	475	504.246	17.4181	69	73.2484	1.88867	76	80.6794	2.17872	60	63.6943	1.47121	2.43591	3.17248	71.3798	2.94674e-17
TGA_001349900	1.305	CMGC family protein kinase	399	305.747	11.5175	327	250.575	9.82321	596	456.705	15.7759	39	29.8851	0.770571	51	39.0805	1.05535	82	62.8352	1.45137	2.75495	3.15252	71.3552	2.98371e-17
TGA_000144100	1.89	AMP dependent ligase/synthetase, putative	351	185.714	6.99587	405	214.286	8.40058	445	235.45	8.13311	2489	1316.93	33.9564	2484	1314.29	35.4918	1786	944.974	21.8271	-2.72028	5.73906	71.3466	2.99668e-17
TGA_000114100	2.022	carbamate kinase, putative	280	138.477	5.21643	440	217.606	8.53076	326	161.227	5.56923	3015	1491.1	38.4472	2035	1006.43	27.1782	2312	1143.42	26.4108	-3.03883	5.82758	71.2875	3.0878e-17
TGA_001867700	0.777	leucine-rich repeat protein, BspA family	71	91.3771	3.44218	36	46.332	1.81634	49	63.0631	2.17838	258	332.046	8.56164	373	480.051	12.9636	444	571.429	13.1989	-2.93445	3.01805	71.2659	3.12184e-17
TGA_001763600	2.205	caldesmon, putative	297	134.694	5.07393	361	163.719	6.41822	278	126.077	4.35506	35	15.873	0.409278	55	24.9433	0.673585	43	19.5011	0.450438	2.63314	2.70603	71.2354	3.17046e-17
TGA_000152100	4.524	WD-repeat protein, putative	151	33.3775	1.25733	125	27.6304	1.08319	222	49.0716	1.69507	15	3.31565	0.0854923	17	3.75774	0.101476	23	5.084	0.11743	2.97014	1.74546	71.2334	3.17365e-17
TGA_000036600	0.726	Lysine methyltransferase/Methyltransferase domain containing protein, putative	94	129.477	4.87739	78	107.438	4.21186	119	163.912	5.66198	403	555.096	14.3129	369	508.264	13.7255	537	739.669	17.0849	-2.36451	3.39479	71.2125	3.20757e-17
TGA_000260100	1.023	hypothetical protein, conserved	21	20.5279	0.773286	10	9.77517	0.383213	13	12.7077	0.438961	187	182.796	4.71329	187	182.796	4.93633	125	122.19	2.82234	-3.69918	1.90082	71.1615	3.29141e-17
TGA_000270700	0.534	multidrug resistance pump, putative	34	63.6704	2.39847	64	119.85	4.69845	53	99.2509	3.42841	235	440.075	11.3471	236	441.948	11.9346	329	616.105	14.2308	-2.5962	2.65044	71.0833	3.42452e-17
TGA_000688600	1.191	chromobox protein, putative	91	76.4064	2.87823	144	120.907	4.73988	143	120.067	4.14746	12	10.0756	0.259793	7	5.87741	0.158717	14	11.7548	0.271514	3.29869	1.33317	71.0769	3.43568e-17
TGA_000532000	1.32	WD-repeat protein, putative	52	39.3939	1.48397	40	30.303	1.18796	57	43.1818	1.49162	190	143.939	3.7114	244	184.848	4.99176	354	268.182	6.19448	-2.56968	2.61615	70.8412	3.87161e-17
TGA_000683400	1.305	hypothetical protein, conserved	239	183.142	6.89896	270	206.897	8.11091	399	305.747	10.5614	47	36.0153	0.928637	40	30.6513	0.827728	50	38.3142	0.884983	2.50583	2.65008	70.8359	3.88201e-17
TGA_001487700	0.384	Raptor N-terminal CASPase like domain/HEAT repeats, putative	1209	3148.44	118.602	1420	3697.92	144.968	1347	3507.81	121.17	228	593.75	15.3095	250	651.042	17.5811	263	684.896	15.8198	2.22975	4.8313	70.8022	3.9489e-17
TGA_001847600	0.69	Haloacid dehalogenase-like hydrolase, putative	66	95.6522	3.60322	65	94.2029	3.69301	102	147.826	5.10634	340	492.754	12.7054	370	536.232	14.4807	332	481.159	11.1139	-2.37973	3.08064	70.7783	3.99712e-17
TGA_000904300	1.002	hypothetical protein, conserved	47	46.9062	1.76696	54	53.8922	2.11272	86	85.8283	2.96476	291	290.419	7.48831	268	267.465	7.22279	321	320.359	7.39968	-2.45359	2.82172	70.7537	4.04729e-17
TGA_001244500	0.468	Elongation factor G C-terminus, putative	6750	14423.1	543.318	6237	13326.9	522.452	6782	14491.5	500.576	51797	110677	2853.76	32120	68632.5	1853.39	51988	111085	2565.86	-2.98569	10.023	70.7061	4.14603e-17
TGA_001797900	0.621	Leucine rich repeats (6 copies), putative	2324	3742.35	140.975	2521	4059.58	159.147	2506	4035.43	139.395	315	507.246	13.0791	457	735.91	19.873	515	829.308	19.1554	2.34182	5.69777	70.6656	4.23208e-17
TGA_000779200	0.471	hypothetical protein	4164	8840.76	333.032	4828	10250.5	401.849	5237	11118.9	384.079	25911	55012.7	1418.48	23528	49953.3	1348.97	24290	51571.1	1191.19	-2.5885	9.19082	70.6511	4.26319e-17
TGA_000771000	0.501	Rubrerythrin/Ferritin-like domain containing protein, putative	125	249.501	9.39872	162	323.353	12.6763	121	241.517	8.34269	726	1449.1	37.3643	750	1497.01	40.4261	634	1265.47	29.2299	-2.57255	4.07207	70.6234	4.32364e-17
TGA_000902300	0.789	hypothetical protein, conserved	391	495.564	18.6679	429	543.726	21.3156	541	685.678	23.6853	58	73.5108	1.89544	88	111.534	3.01192	104	131.812	3.04461	2.25872	3.27517	70.6066	4.36057e-17
TGA_001033300	1.293	hypothetical protein, conserved	95	73.4725	2.76772	90	69.6056	2.72873	107	82.7533	2.85854	9	6.96056	0.179474	8	6.18716	0.167082	12	9.28074	0.214367	3.12699	1.00148	70.6058	4.36226e-17
TGA_000446700	0.591	protein disulfide isomerase, putative	102	172.589	6.50143	142	240.271	9.41927	136	230.118	7.94895	431	729.272	18.8039	519	878.173	23.7147	552	934.01	21.5738	-2.17672	3.62509	70.5624	4.45935e-17
TGA_000410300	0.921	Myb-like DNA-binding domain containing protein, putative	98	106.406	4.00832	97	105.32	4.12884	111	120.521	4.16315	393	426.71	11.0025	370	401.737	10.8488	596	647.123	14.9473	-2.33115	3.44618	70.5457	4.49729e-17
TGA_000159700	1.008	leucine-rich repeat protein, BspA family	633	627.976	23.6559	556	551.587	21.6237	552	547.619	18.9163	90	89.2857	2.30219	106	105.159	2.83977	112	111.111	2.56645	2.32007	3.64167	70.5215	4.55273e-17
TGA_001987400	1.122	hypothetical protein	178	158.645	5.97618	603	537.433	21.0688	494	440.285	15.2087	24	21.3904	0.55154	25	22.2816	0.601707	26	23.1729	0.535249	3.85602	2.99184	70.4843	4.63945e-17
TGA_000308800	1.548	hypothetical protein, conserved	166	107.235	4.03955	230	148.579	5.82469	215	138.889	4.79762	652	421.189	10.8601	1002	647.287	17.4797	1122	724.806	16.7416	-2.35921	4.45938	70.4467	4.72867e-17
TGA_000091600	0.303	Clan CA, family C19, ubiquitin hydrolase-like cysteine peptidase	134	442.244	16.6594	157	518.152	20.313	192	633.663	21.8885	495	1633.66	42.1232	767	2531.35	68.3582	950	3135.31	72.4197	-2.37153	4.12455	70.4196	4.79403e-17
TGA_002024700	0.531	hypothetical protein, conserved	78	146.893	5.53346	48	90.3955	3.54375	57	107.345	3.70799	311	585.687	15.1016	323	608.286	16.4265	355	668.55	15.4422	-2.61182	2.9641	70.3965	4.85047e-17
TGA_001263300	0.765	Transcriptional repressor tup11-related protein	717	937.255	35.3064	858	1121.57	43.9685	1040	1359.48	46.9602	143	186.928	4.81984	130	169.935	4.58902	194	253.595	5.85755	2.28419	4.20521	70.279	5.14833e-17
TGA_000122800	1.269	viral A-type inclusion protein	509	401.103	15.1096	578	455.477	17.8559	511	402.679	13.9097	79	62.2537	1.60518	105	82.7423	2.23442	77	60.6777	1.40154	2.41931	3.49725	70.2518	5.21987e-17
TGA_001393000	0.498	hypothetical protein, conserved	9	18.0723	0.680784	35	70.2811	2.75521	29	58.2329	2.01153	165	331.325	8.54305	224	449.799	12.1467	267	536.145	12.3839	-3.35927	2.2709	70.205	5.34502e-17
TGA_001041800	1.083	CAMK family protein kinase	895	826.408	31.1308	584	539.243	21.1398	1057	975.993	33.7136	64	59.0951	1.52374	102	94.1828	2.54337	144	132.964	3.07121	2.86463	4.08419	70.1909	5.38348e-17
TGA_001155700	1.47	Domain of unknown function (DUF3447)/Ankyrin repeats (3 copies)/Ankyrin repeats (many copies)/Ankyrin repeat, putative	270	183.673	6.91899	375	255.102	10.0007	385	261.905	9.04694	1403	954.422	24.6093	1327	902.721	24.3776	2018	1372.79	31.7088	-2.39757	5.23807	70.1627	5.46086e-17
TGA_001723500	1.206	ADP-ribosylglycohydrolase, putative	519	430.348	16.2112	654	542.289	21.2592	902	747.927	25.8355	4571	3790.22	97.7288	4312	3575.46	96.5538	3437	2849.92	65.8276	-2.81383	6.59142	70.1576	5.47519e-17
TGA_000579500	0.54	hypothetical protein, conserved	65	120.37	4.53436	56	103.704	4.06547	80	148.148	5.11746	223	412.963	10.648	292	540.741	14.6025	373	690.741	15.9548	-2.32166	2.83124	70.1373	5.53166e-17
TGA_000686600	0.531	60S ribosomal protein L18a, putative	1591	2996.23	112.868	1803	3395.48	133.112	2346	4418.08	152.613	10076	18975.5	489.274	8252	15540.5	419.665	11553	21757.1	502.546	-2.59363	7.87616	69.9944	5.94745e-17
TGA_000587900	0.72	adenylate cyclase type, putative	2952	4100	154.447	3076	4272.22	167.483	3140	4361.11	150.645	287	398.611	10.278	535	743.056	20.0659	557	773.611	17.8689	2.57088	5.98113	69.9932	5.95096e-17
TGA_000501200	0.666	hypothetical protein, conserved	9	13.5135	0.509055	14	21.021	0.824081	9	13.5135	0.466795	150	225.225	5.80732	133	199.7	5.39281	91	136.637	3.15604	-3.7576	1.49204	69.9819	5.98511e-17
TGA_000670900	1.635	Hydroxylamine reductase, putative	29396	17979.2	677.278	17387	10634.3	416.892	20965	12822.6	442.93	2362	1444.65	37.2495	1855	1134.56	30.6383	1974	1207.34	27.8872	3.25721	8.80455	69.9793	5.99291e-17
TGA_002195700	0.963	DHHC palmitoyltransferase, putative	125	129.803	4.88968	147	152.648	5.98422	279	289.72	10.0077	975	1012.46	26.1058	926	961.578	25.9671	1151	1195.22	27.6073	-2.70168	4.56912	69.968	6.02747e-17
TGA_001588400	1.176	2Fe-2S iron-sulfur cluster binding domain/4Fe-4S dicluster domain/4Fe-4S binding domain containing protein, putative	2379	2022.96	76.205	2505	2130.1	83.5058	2924	2486.39	85.8872	16583	14101.2	363.592	13037	11085.9	299.37	13990	11896.3	274.781	-2.70452	8.42553	69.9656	6.03483e-17
TGA_001475600	0.225	Rab-GTPase-TBC domain containing protein, putative	119	528.889	19.9233	114	506.667	19.8627	122	542.222	18.7299	8	35.5556	0.916782	16	71.1111	1.92033	15	66.6667	1.53987	2.99871	1.28866	69.9328	6.13598e-17
TGA_001171900	0.936	STE family protein kinase	1607	1716.88	64.675	2070	2211.54	86.6983	2467	2635.68	91.0441	342	365.385	9.42125	324	346.154	9.34775	401	428.419	9.89565	2.3141	5.42598	69.9233	6.1656e-17
TGA_001837000	1.005	FHA domain containing protein, putative	17	16.9154	0.637205	16	15.9204	0.624123	30	29.8507	1.03113	97	96.5174	2.48865	164	163.184	4.40672	198	197.015	4.55066	-3.03992	1.78259	69.9108	6.20482e-17
TGA_000573100	0.45	hypothetical protein	52	115.556	4.35298	87	193.333	7.57919	91	202.222	6.98534	305	677.778	17.4762	315	700	18.9032	437	971.111	22.4308	-2.39764	3.0775	69.9065	6.2183e-17
TGA_001150600	0.849	WH2 motif family protein	147	173.145	6.52238	138	162.544	6.37217	200	235.571	8.13731	21	24.735	0.637779	10	11.7786	0.318076	13	15.3121	0.353681	3.22439	1.69063	69.8836	6.29096e-17
TGA_000700800	0.462	Ubiquitin-conjugating enzyme, putative	129	279.221	10.5183	135	292.208	11.4553	174	376.623	13.0097	442	956.71	24.6683	591	1279.22	34.5449	693	1500	34.6471	-2.16427	3.81519	69.8293	6.46661e-17
TGA_001655600	1.614	hypothetical protein, conserved	1547	958.488	36.1063	2061	1276.95	50.06	2861	1772.61	61.2312	19042	11798	304.206	18205	11279.4	304.597	12048	7464.68	172.42	-3.18545	8.55829	69.8255	6.47887e-17
TGA_000204600	1.113	PGAP1-like protein/Lecithin:cholesterol acyltransferase/Uncharacterised conserved protein (DUF2305), putative	166	149.146	5.61836	191	171.608	6.72751	188	168.913	5.83473	691	620.845	16.0082	658	591.195	15.965	993	892.183	20.6077	-2.28596	4.23915	69.822	6.49045e-17
TGA_000081800	1.956	Sec23/Sec24 zinc finger containing protein, putative	698	356.851	13.4426	907	463.701	18.1784	1069	546.524	18.8785	156	79.7546	2.05643	166	84.8671	2.2918	163	83.3333	1.92484	2.24699	4.24176	69.8106	6.5281e-17
TGA_000662400	0.594	Periplasmic copper-binding protein (NosD)/Right handed beta helix region containing protein, putative	230	387.205	14.5861	201	338.384	13.2656	275	462.963	15.9921	31	52.1886	1.34565	17	28.6195	0.77286	36	60.6061	1.39988	2.86548	2.26202	69.799	6.56665e-17
TGA_001682500	0.684	Transketolase, pyrimidine binding domain containing protein, putative	6	8.77193	0.330439	1	1.46199	0.0573139	1	1.46199	0.0505013	70	102.339	2.63876	50	73.0994	1.97402	100	146.199	3.37691	-4.87945	0.653267	69.7741	6.64998e-17
TGA_001021700	1.122	actin, putative	424	377.897	14.2354	503	448.307	17.5748	558	497.326	17.1791	52	46.3458	1.195	47	41.8895	1.13121	106	94.4742	2.18217	2.6815	3.33965	69.7721	6.65672e-17
TGA_000080800	3.783	Antigenic protein P1, putative	806	213.058	8.02592	692	182.924	7.1711	804	212.53	7.34139	4256	1125.03	29.0084	5024	1328.05	35.8634	3608	953.74	22.0296	-2.69051	6.66238	69.6989	6.90859e-17
TGA_001656300	2.163	hypothetical protein, conserved	1085	501.618	18.896	1653	764.216	29.9594	1485	686.546	23.7153	9934	4592.7	118.42	8751	4045.77	109.254	7588	3508.09	81.0301	-2.86567	7.6778	69.6934	6.92778e-17
TGA_000591000	3.072	IKI3 family, putative	787	256.185	9.6505	1320	429.688	16.8449	1224	398.438	13.7632	7596	2472.66	63.7562	6253	2035.48	54.9674	6489	2112.3	48.7902	-2.83904	7.30663	69.6617	7.03992e-17
TGA_000729400	1.308	ankyrin repeat domain protein, putative	926	707.951	26.6686	1312	1003.06	39.3226	1720	1314.98	45.4233	207	158.257	4.08057	191	146.024	3.94334	221	168.96	3.90266	2.45005	4.76196	69.5955	7.28044e-17
TGA_002190600	1.104	protein phosphatase 2A, caeel, putative	47	42.5725	1.60371	65	58.8768	2.30813	72	65.2174	2.2528	200	181.159	4.6711	284	257.246	6.94684	330	298.913	6.90431	-2.32939	2.70582	69.4989	7.64562e-17
TGA_000764700	2.181	Glycine rich protein, putative	804	368.638	13.8866	1203	551.582	21.6235	895	410.362	14.1751	137	62.8152	1.61966	166	76.1119	2.05537	173	79.3214	1.83217	2.42133	4.3491	69.4283	7.92454e-17
TGA_000830200	1.404	lipid A export ATP-binding/permease protein msba, putative	252	179.487	6.76129	307	218.661	8.57211	270	192.308	6.64286	2423	1725.78	44.4984	2291	1631.77	44.0652	1381	983.618	22.7197	-3.10816	5.55638	69.4038	8.02357e-17
TGA_001529900	1.23	Wnt and FGF inhibitory regulator, putative	1	0.813008	0.0306261	0	0	0	2	1.62602	0.0561673	45	36.5854	0.943335	34	27.6423	0.746469	43	34.9593	0.807493	-5.38564	-0.153999	69.3063	8.42986e-17
TGA_002082100	0.57	chaperonin, putative	651	1142.11	43.0232	358	628.07	24.6221	520	912.281	31.5128	5416	9501.75	244.998	3643	6391.23	172.593	4208	7382.46	170.52	-3.32543	6.64765	69.287	8.51302e-17
TGA_001898200	0.411	aldo/keto reductase, putative	68	165.45	6.23252	85	206.813	8.10762	83	201.946	6.97581	241	586.375	15.1194	359	873.479	23.588	386	939.173	21.6931	-2.24015	2.99715	69.2723	8.57673e-17
TGA_001441800	7.908	F-actin capping protein alpha subunit, putative	2020	255.438	9.62235	3517	444.74	17.435	3832	484.573	16.7385	18928	2393.53	61.7158	16661	2106.85	56.8948	20443	2585.1	59.7109	-2.80507	8.75787	69.2642	8.61186e-17
TGA_001190200	3.012	Rab-GTPase-TBC domain containing protein, putative	186	61.753	2.32624	223	74.0372	2.90246	290	96.2815	3.32584	26	8.63214	0.222575	40	13.2802	0.358627	44	14.6082	0.337422	2.46924	2.28787	69.2442	8.69945e-17
TGA_001306000	0.69	protein NUF1, putative	902	1307.25	49.2441	1020	1478.26	57.9519	955	1384.06	47.8093	108	156.522	4.03583	199	288.406	7.78829	169	244.928	5.65735	2.42155	4.33676	69.108	9.32175e-17
TGA_000605100	1.251	Eukaryotic rRNA processing protein EBP2, putative	93	74.3405	2.80041	83	66.3469	2.60098	161	128.697	4.44556	469	374.9	9.66661	545	435.651	11.7646	553	442.046	10.2104	-2.4344	3.64703	69.1078	9.32277e-17
TGA_000515100	1.434	4-nitrophenylphosphatase, putative	161	112.273	4.22934	231	161.088	6.31508	252	175.732	6.07029	21	14.6444	0.377597	23	16.0391	0.433129	41	28.5914	0.660405	2.72906	2.13819	69.0722	9.49241e-17
TGA_001472400	2.517	DNA polymerase phi, putative	614	243.941	9.18928	784	311.482	12.2109	920	365.515	12.6259	3629	1441.8	37.176	3242	1288.04	34.7831	3833	1522.84	35.1748	-2.42405	6.42516	69.0217	9.73867e-17
TGA_001568700	0.567	alpha/beta hydrolase fold/Alpha/beta hydrolase family/Serine hydrolase, putative	383	675.485	25.4456	343	604.938	23.7152	592	1044.09	36.0659	48	84.6561	2.18281	38	67.0194	1.80983	81	142.857	3.29972	2.7814	3.14413	69.0046	9.82363e-17
TGA_001655400	0.933	protein phosphatase 2A, caeel, putative	75	80.3859	3.02814	69	73.955	2.89924	73	78.2422	2.70271	242	259.378	6.68794	363	389.068	10.5066	330	353.698	8.16973	-2.28497	2.92195	68.9887	9.90312e-17
TGA_001860500	2.316	Cytidine and deoxycytidylate deaminase zinc-binding region containing protein, putative	68	29.361	1.10603	57	24.6114	0.964834	92	39.7237	1.37217	264	113.99	2.93916	343	148.1	3.99939	536	231.434	5.34567	-2.56884	3.14314	68.9692	1.00014e-16
TGA_001520100	1.374	hypothetical protein, conserved	159	115.721	4.3592	136	98.9811	3.88033	243	176.856	6.10911	11	8.00582	0.206426	25	18.1951	0.49135	19	13.8282	0.319406	3.08338	1.83988	68.9649	1.00231e-16
TGA_000437100	0.453	hypothetical protein, conserved	460	1015.45	38.2522	447	986.755	38.6835	659	1454.75	50.2511	1897	4187.64	107.976	3069	6774.83	182.952	2545	5618.1	129.767	-2.46052	5.89003	68.9516	1.0091e-16
TGA_000520300	1.047	CMGC family protein kinase	414	395.415	14.8953	424	404.967	15.8758	543	518.625	17.9148	71	67.8128	1.74852	99	94.5559	2.55345	105	100.287	2.31643	2.13615	3.3203	68.9511	1.00938e-16
TGA_001473300	1.662	hypothetical protein, conserved	61	36.7028	1.3826	78	46.9314	1.83984	101	60.7702	2.09918	296	178.099	4.59218	318	191.336	5.16695	509	306.258	7.07396	-2.4138	3.15079	68.889	1.04164e-16
TGA_002047900	1.845	hypothetical protein	97	52.5745	1.98049	170	92.1409	3.61218	146	79.1328	2.73347	14	7.58808	0.195655	11	5.96206	0.161003	8	4.33604	0.100154	3.41123	1.45143	68.8843	1.04414e-16
TGA_000999400	0.468	isoleucyl, leucyl, tyrosyl, valyl and methionyl-tRNA synthetases, putative	370	790.598	29.7819	589	1258.55	49.3385	657	1403.85	48.4929	2571	5493.59	141.649	2800	5982.91	161.566	2577	5506.41	127.187	-2.52184	5.98165	68.8564	1.059e-16
TGA_000527300	1.593	hypothetical protein	137	86.0013	3.23967	141	88.5122	3.46992	408	256.121	8.84714	1962	1231.64	31.7572	1989	1248.59	33.7176	3118	1957.31	45.2102	-3.59977	5.66852	68.82	1.07876e-16
TGA_000347200	2.157	Serine hydrolase (FSH1)/Alpha/beta hydrolase family, putative	153	70.9318	2.67201	221	102.457	4.0166	355	164.58	5.68508	1153	534.539	13.7828	1294	599.907	16.2003	1355	628.187	14.5099	-2.61301	4.89651	68.8013	1.089e-16
TGA_000273400	2.193	hypothetical protein	26	11.8559	0.446613	38	17.3279	0.679299	28	12.7679	0.44104	131	59.7355	1.54025	179	81.6233	2.20421	182	82.9913	1.91694	-2.5963	1.9567	68.766	1.10868e-16
TGA_000645300	1.449	lipid A export ATP-binding/permease protein msba, putative	8223	5674.95	213.776	8895	6138.72	240.654	7433	5129.74	177.196	647	446.515	11.5132	638	440.304	11.8902	1369	944.79	21.8228	3.06343	7.34865	68.7561	1.11426e-16
TGA_000570800	2.166	EF hand family protein	156	72.0222	2.71308	190	87.7193	3.43884	333	153.74	5.31061	21	9.69529	0.249988	28	12.9271	0.34909	19	8.77193	0.202615	3.07897	2.15495	68.7552	1.11479e-16
TGA_000508000	1.311	Myb-like DNA-binding domain containing protein, putative	4379	3340.2	125.825	4922	3754.39	147.182	5535	4221.97	145.839	768	585.812	15.1049	914	697.178	18.827	965	736.079	17.002	2.29063	6.70953	68.7308	1.12867e-16
TGA_002018900	0.747	hypothetical protein, conserved	148	198.126	7.46341	135	180.723	7.08483	247	330.656	11.4218	10	13.3869	0.345174	7	9.37082	0.253055	23	30.7898	0.711185	3.52386	1.77532	68.6754	1.16082e-16
TGA_002115700	1.26	chaperone protein DNAj, putative	260	206.349	7.77319	254	201.587	7.90277	282	223.81	7.73102	1175	932.54	24.0451	1057	838.889	22.6539	1149	911.905	21.0632	-2.29201	4.79033	68.6656	1.16659e-16
TGA_001489400	0.585	Putative zinc finger in N-recognin (UBR box), putative	256	437.607	16.4847	225	384.615	15.078	357	610.256	21.08	25	42.735	1.1019	14	23.9316	0.646264	43	73.5043	1.69781	3.15697	2.464	68.6345	1.18512e-16
TGA_001946200	8.613	Poly(ADP-ribose) polymerase catalytic domain containing protein, putative	55	6.3857	0.24055	75	8.70777	0.341368	100	11.6104	0.401055	253	29.3742	0.757399	445	51.6661	1.39522	530	61.5349	1.42134	-2.5968	3.24059	68.5552	1.23378e-16
TGA_000412400	0.324	bsu-protein phosphatase, putative	231	712.963	26.8574	128	395.062	15.4875	236	728.395	25.1609	14	43.2099	1.11414	19	58.642	1.5836	24	74.0741	1.71097	3.19874	1.9902	68.4988	1.26957e-16
TGA_001505700	0.993	Protein kinase domain/Protein tyrosine kinase, putative	164	165.156	6.22144	181	182.276	7.14571	235	236.657	8.1748	8	8.05639	0.20773	16	16.1128	0.43512	32	32.2256	0.744349	3.19932	1.93928	68.4972	1.27058e-16
TGA_002055600	0.597	vacuolar protein sorting vps16, putative	245	410.385	15.4592	250	418.76	16.4166	331	554.439	19.1519	30	50.2513	1.2957	34	56.9514	1.53795	61	102.178	2.3601	2.54076	2.51987	68.4685	1.28923e-16
TGA_000187500	0.696	26S proteasome regulatory subunit rpn2, putative	2959	4251.44	160.152	3848	5528.74	216.742	3101	4455.46	153.904	24588	35327.6	910.904	17938	25773	695.99	20452	29385.1	678.738	-2.88242	8.93519	68.4346	1.31153e-16
TGA_000619800	0.615	26S protease regulatory subunit 6A, putative	1455	2365.85	89.1219	2174	3534.96	138.58	2086	3391.87	117.165	9745	15845.5	408.569	8972	14588.6	393.96	10483	17045.5	393.719	-2.56427	7.84994	68.4242	1.31852e-16
TGA_001848100	0.339	26S proteasome non-ATPase regulatory subunit, putative	230	678.466	25.5579	212	625.369	24.5162	270	796.46	27.512	27	79.646	2.05363	29	85.5457	2.31013	51	150.442	3.47493	2.55322	2.3144	68.3721	1.35383e-16
TGA_001973100	1.902	toll, putative	1169	614.616	23.1526	1388	729.758	28.6085	1699	893.27	30.8561	227	119.348	3.07733	297	156.151	4.21681	296	155.626	3.59465	2.17465	4.92397	68.367	1.35733e-16
TGA_000608900	0.663	Ribosomal protein S26e, putative	3268	4929.11	185.68	3639	5488.69	215.172	4691	7075.41	244.405	21683	32704.4	843.265	16663	25132.7	678.7	32171	48523.4	1120.8	-2.79961	9.07049	68.2943	1.40829e-16
TGA_000145300	1.149	hypothetical protein, conserved	12	10.4439	0.393421	23	20.0174	0.784737	18	15.6658	0.541142	87	75.718	1.95235	125	108.79	2.93784	141	122.715	2.83449	-2.90909	1.43779	68.2597	1.43324e-16
TGA_001673000	0.462	hypothetical protein	501	1084.42	40.85	71	153.68	6.02466	210	454.545	15.7013	32332	69982.7	1804.47	30809	66686.1	1800.83	15180	32857.1	758.936	-6.83128	9.10132	68.1799	1.49239e-16
TGA_000944100	2.424	Protein of unknown function (DUF563), putative	158	65.1815	2.45539	242	99.835	3.9138	205	84.571	2.92132	697	287.541	7.4141	1019	420.38	11.3522	977	403.053	9.30974	-2.34002	4.43019	68.1772	1.49447e-16
TGA_001355500	0.72	basic proline-rich protein	29	40.2778	1.51727	55	76.3889	2.99465	54	75	2.59071	208	288.889	7.44885	210	291.667	7.87635	294	408.333	9.43171	-2.56384	2.48762	68.1328	1.52846e-16
TGA_001107900	1.284	hypothetical protein	307	239.097	9.00678	358	278.816	10.9304	459	357.477	12.3483	1333	1038.16	26.7685	1456	1133.96	30.6221	1635	1273.36	29.4123	-2.18324	5.18138	68.125	1.53452e-16
TGA_002077600	1.926	kinesin-II 95 kDa subunit, putative	859	446.002	16.8009	925	480.27	18.8279	1282	665.628	22.9927	169	87.7466	2.2625	210	109.034	2.94443	207	107.477	2.4825	2.17977	4.44892	68.1187	1.53941e-16
TGA_001367400	0.801	Sperm-tail PG-rich repeat, putative	236	294.632	11.0988	250	312.11	12.2356	375	468.165	16.1718	27	33.7079	0.86914	52	64.9189	1.75311	49	61.1735	1.41299	2.55244	2.56857	68.0628	1.58374e-16
TGA_002185200	1.341	poly(A) polymerase, putative	147	109.62	4.12938	110	82.0283	3.21573	188	140.194	4.8427	11	8.20283	0.211506	12	8.94855	0.241652	22	16.4057	0.378939	3.11068	1.57951	68.0511	1.59312e-16
TGA_001721700	0.465	hypothetical protein, conserved	55	118.28	4.4556	74	159.14	6.23871	84	180.645	6.24	258	554.839	14.3062	268	576.344	15.564	320	688.172	15.8954	-2.19147	2.80174	67.9994	1.63542e-16
TGA_000277400	0.591	anaphase-promoting complex subunit, putative	285	482.234	18.1658	219	370.558	14.5269	264	446.701	15.4303	32	54.1455	1.39611	40	67.6819	1.82772	48	81.2183	1.87599	2.50047	2.44156	67.9896	1.64361e-16
TGA_001418800	0.318	Phosphofructokinase, putative	1382	4345.91	163.711	1833	5764.15	225.97	2333	7336.48	253.423	160	503.145	12.9733	199	625.786	16.8991	368	1157.23	26.7298	2.75541	5.20884	67.9427	1.68316e-16
TGA_000632900	4.875	AGC family protein kinase	1820	373.333	14.0635	2513	515.487	20.2085	2882	591.179	20.421	155	31.7949	0.819814	105	21.5385	0.581638	334	68.5128	1.58251	3.42793	5.5206	67.9371	1.68792e-16
TGA_001729800	0.6	Thioredoxin-like [2Fe-2S] ferredoxin, putative	532	886.667	33.4008	1581	2635	103.299	1128	1880	64.9406	11812	19686.7	507.611	10879	18131.7	489.639	10512	17520	404.678	-3.5875	7.93617	67.9016	1.71864e-16
TGA_001066000	0.225	Ribosomal protein S26e, putative	1946	8648.89	325.804	2086	9271.11	363.453	2728	12124.4	418.813	12350	54888.9	1415.28	9804	43573.3	1176.68	20000	88888.9	2053.16	-2.82898	8.31853	67.8158	1.79503e-16
TGA_001663400	1.704	CAMK family protein kinase	1316	772.3	29.0926	1471	863.263	33.8423	1790	1050.47	36.2862	162	95.0704	2.45134	301	176.643	4.77018	302	177.23	4.09367	2.40217	4.99301	67.8072	1.80289e-16
TGA_001933700	1.866	hypothetical protein, conserved	1234	661.308	24.9115	1691	906.217	35.5262	2060	1103.97	38.1341	268	143.623	3.70324	297	159.164	4.29816	333	178.457	4.122	2.26179	5.12997	67.8051	1.80485e-16
TGA_000454400	0.786	hypothetical protein, conserved	101	128.499	4.84055	89	113.232	4.43899	112	142.494	4.92214	10	12.7226	0.328047	9	11.4504	0.309213	13	16.5394	0.382029	3.03483	1.05746	67.7969	1.81231e-16
TGA_001526700	0.639	CLASP N terminal, putative	365	571.205	21.5173	403	630.673	24.7241	462	723.005	24.9747	81	126.761	3.26846	72	112.676	3.04277	81	126.761	2.92792	2.18446	3.14984	67.7902	1.81848e-16
TGA_002126500	2.526	hypothetical protein, conserved	292	115.598	4.35458	260	102.93	4.03512	286	113.222	3.91103	1097	434.283	11.1978	1129	446.952	12.0698	1216	481.394	11.1193	-2.23005	4.81811	67.7781	1.8297e-16
TGA_000071700	1.716	hypothetical protein	116	67.5991	2.54646	139	81.0023	3.17551	125	72.8438	2.51623	12	6.99301	0.180311	18	10.4895	0.283265	10	5.82751	0.134604	3.04216	1.37984	67.7544	1.85181e-16
TGA_000803600	0.801	hypothetical protein, conserved	182	227.216	8.55924	91	113.608	4.45374	202	252.185	8.71118	970	1210.99	31.2247	901	1124.84	30.376	1192	1488.14	34.3732	-2.88558	4.54916	67.7448	1.86089e-16
TGA_000171300	0.348	FKBP-type peptidyl-prolyl cis-trans isomerase, putative	1662	4775.86	179.907	2758	7925.29	310.693	4083	11732.8	405.283	20443	58744.3	1514.69	16101	46267.2	1249.43	28445	81738.5	1888	-3.15961	8.9164	67.7046	1.89921e-16
TGA_000998100	0.882	Psp-related protein	214	242.63	9.1399	157	178.005	6.97826	222	251.701	8.69446	19	21.542	0.555448	31	35.1474	0.949142	30	34.0136	0.785649	2.70522	2.04078	67.6555	1.94714e-16
TGA_000749400	0.465	hypothetical protein, conserved	127	273.118	10.2884	104	223.656	8.76792	112	240.86	8.32	1	2.15054	0.0554505	10	21.5054	0.580745	11	23.6559	0.546406	3.79312	1.18029	67.6469	1.95563e-16
TGA_000819800	0.567	Protein kinase domain/Protein tyrosine kinase, putative	172	303.351	11.4272	197	347.443	13.6207	217	382.716	13.2201	26	45.8554	1.18236	34	59.9647	1.61932	39	68.7831	1.58876	2.37258	2.06438	67.606	1.99658e-16
TGA_001137500	2.367	Calcineurin-like phosphoesterase, putative	6740	2847.49	107.265	6083	2569.92	100.748	7666	3238.7	111.874	542	228.982	5.90418	696	294.043	7.94052	1285	542.881	12.5395	2.86781	7.09607	67.5755	2.02771e-16
TGA_001842200	2.997	alanyl-tRNA synthetase, putative	3039	1014.01	38.198	3511	1171.5	45.9262	3808	1270.6	43.8903	24638	8220.89	211.971	15861	5292.29	142.916	22021	7347.68	169.717	-2.81592	8.93005	67.5199	2.08574e-16
TGA_001417500	2.904	Family T1, proteasome alpha subunit, threonine peptidase	542	186.639	7.03071	642	221.074	8.66672	1002	345.041	11.9187	2830	974.518	25.1274	3498	1204.55	32.5283	4349	1497.59	34.5914	-2.49366	6.38592	67.5089	2.0974e-16
TGA_001171100	0.555	protein phsophatase-2A, putative	366	659.459	24.8419	582	1048.65	41.1099	704	1268.47	43.8165	2111	3803.6	98.074	2713	4888.29	132.006	3269	5890.09	136.05	-2.4946	5.98572	67.5088	2.09752e-16
TGA_000017700	2.355	DEAD box ATP-dependent RNA helicase, putative	3341	1418.68	53.4419	4395	1866.24	73.1618	4892	2077.28	71.7553	20163	8561.78	220.761	18581	7890.02	213.067	22480	9545.65	220.486	-2.48939	8.92681	67.4726	2.13631e-16
TGA_000905900	2.427	mucin-desulfating sulfatase, putative	542	223.321	8.41251	766	315.616	12.373	698	287.598	9.93445	3042	1253.4	32.3183	3059	1260.4	34.0367	3075	1267	29.2652	-2.40189	6.2078	67.4573	2.15297e-16
TGA_000799800	1.134	Loricrin, putative	21	18.5185	0.697594	20	17.6367	0.691406	17	14.9912	0.517838	114	100.529	2.59209	103	90.8289	2.4528	149	131.393	3.03493	-2.83182	1.51178	67.4452	2.16631e-16
TGA_001212200	1.605	Bap-like	138	85.9813	3.23892	294	183.178	7.18106	269	167.601	5.78943	1051	654.829	16.8844	1293	805.607	21.7551	1428	889.72	20.5508	-2.63221	4.87359	67.4263	2.18711e-16
TGA_001142200	0.276	AGC family protein kinase	1105	4003.62	150.817	1870	6775.36	265.613	2014	7297.1	252.063	8324	30159.4	777.645	9079	32894.9	888.315	9101	32974.6	761.65	-2.62926	7.6982	67.4111	2.20408e-16
TGA_001298400	0.333	Protein tyrosine kinase/Protein kinase domain/Kinase-like, putative	47	141.141	5.3168	44	132.132	5.17994	40	120.12	4.14929	184	552.553	14.2473	194	582.583	15.7324	230	690.691	15.9536	-2.39369	2.29602	67.3796	2.2395e-16
TGA_000126800	0.705	hypothetical protein, conserved	320	453.901	17.0985	243	344.681	13.5124	296	419.858	14.5031	21	29.7872	0.768048	42	59.5745	1.60879	51	72.3404	1.67092	2.75487	2.5653	67.3539	2.26888e-16
TGA_001843200	0.492	hypothetical protein	15550	31605.7	1190.59	15227	30949.2	1213.29	19433	39498	1364.37	2641	5367.89	138.408	2444	4967.48	134.145	2906	5906.5	136.429	2.44478	8.44177	67.3477	2.27603e-16
TGA_000970100	1.791	hypothetical protein, conserved	166	92.6857	3.49147	166	92.6857	3.63353	207	115.578	3.99239	25	13.9587	0.359917	32	17.8671	0.482495	28	15.6337	0.361109	2.46114	1.93313	67.3466	2.27737e-16
TGA_001883900	1.086	beta-fructosidase, putative	692	637.201	24.0034	646	594.843	23.3195	772	710.866	24.5553	129	118.785	3.0628	147	135.359	3.65532	142	130.755	3.02019	2.13776	3.93593	67.3405	2.28444e-16
TGA_000762400	1.374	Thioredoxin family protein	506	368.268	13.8727	553	402.475	15.7781	768	558.952	19.3078	2040	1484.72	38.2826	3006	2187.77	59.08	2904	2113.54	48.8186	-2.31966	5.99194	67.2589	2.38096e-16
TGA_000576000	3.273	hypothetical protein, conserved	3051	932.172	35.115	5079	1551.79	60.8343	4572	1396.88	48.2524	33599	10265.5	264.691	31035	9482.13	256.061	23181	7082.49	163.592	-3.02606	9.40441	67.2098	2.44097e-16
TGA_000140700	0.339	ribosomal protein L6	2032	5994.1	225.798	2412	7115.04	278.929	2618	7722.71	266.765	12941	38174	984.298	12275	36209.4	977.822	10947	32292	745.884	-2.57765	8.16986	67.2067	2.44479e-16
TGA_001992900	0.669	hypothetical protein	313	467.862	17.6244	129	192.825	7.55927	220	328.849	11.3594	3364	5028.4	129.655	2608	3898.36	105.274	2062	3082.21	71.1931	-3.81255	5.89669	67.1491	2.51731e-16
TGA_001293200	0.78	Leucine rich repeat, putative	929	1191.03	44.866	1043	1337.18	52.4211	728	933.333	32.24	82	105.128	2.71068	150	192.308	5.1932	92	117.949	2.72439	2.88531	4.19757	67.1178	2.55764e-16
TGA_002171900	3.525	DNA double-strand break repair Rad50 ATPase, putative	244	69.2199	2.60752	232	65.8156	2.58015	279	79.1489	2.73403	29	8.22695	0.212128	46	13.0496	0.352401	54	15.3191	0.353843	2.36983	2.42659	67.113	2.56387e-16
TGA_001301400	0.273	hypothetical protein, conserved	100	366.3	13.7986	144	527.473	20.6784	167	611.722	21.1306	710	2600.73	67.0585	651	2384.62	64.3956	583	2135.53	49.3266	-2.47435	3.97344	67.0438	2.65537e-16
TGA_000361700	0.915	hypothetical protein, conserved	617	674.317	25.4016	679	742.077	29.0914	909	993.443	34.3164	97	106.011	2.73344	130	142.077	3.83672	178	194.536	4.49339	2.25862	3.96256	67.0401	2.66042e-16
TGA_001658700	3.006	ubiquitin-activating enzyme E1, putative	86	28.6094	1.07772	105	34.9301	1.36936	119	39.5875	1.36747	378	125.749	3.24236	351	116.766	3.15323	467	155.356	3.58842	-2.14839	3.30702	67.0169	2.69192e-16
TGA_000241600	0.786	leucine-rich repeat protein, BspA family	326	414.758	15.624	334	424.936	16.6587	365	464.377	16.0409	1302	1656.49	42.7117	1415	1800.25	48.6152	1351	1718.83	39.7016	-2.18991	5.06896	66.9889	2.73042e-16
TGA_000217100	3.15	CAMK family protein kinase	947	300.635	11.3249	1155	366.667	14.3743	1132	359.365	12.4135	205	65.0794	1.67804	183	58.0952	1.56884	195	61.9048	1.42988	2.26199	4.52549	66.9424	2.79559e-16
TGA_000741500	0.777	testicular acid phosphatase, putative	436	561.133	21.1379	769	989.704	38.7991	830	1068.21	36.8991	4323	5563.71	143.457	3782	4867.44	131.443	3707	4770.91	110.199	-2.77501	6.52981	66.9231	2.82301e-16
TGA_001768500	1.611	equilibrative nucleoside transporter, putative	4653	2888.27	108.801	8873	5507.76	215.919	8585	5328.99	184.079	50277	31208.6	804.697	39771	24687.2	666.667	52616	32660.5	754.393	-2.9145	10.0959	66.8806	2.88456e-16
TGA_000481900	1.563	Concanavalin A-like lectin/glucanases superfamily, putative	40	25.5918	0.964045	87	55.6622	2.18211	82	52.4632	1.81223	298	190.659	4.91604	387	247.601	6.68636	379	242.482	5.60087	-2.55358	3.06846	66.8546	2.92287e-16
TGA_000316300	0.582	Inosine-uridine preferring nucleoside hydrolase, putative	62	106.529	4.01296	51	87.6289	3.43529	73	125.43	4.3327	198	340.206	8.77204	309	530.928	14.3375	381	654.639	15.1209	-2.4237	2.8071	66.8053	2.99694e-16
TGA_000585400	0.546	ankyrin repeat-containing protein, putative	59	108.059	4.07057	111	203.297	7.96978	121	221.612	7.6551	379	694.139	17.898	444	813.187	21.9598	506	926.74	21.4059	-2.39881	3.40909	66.7881	3.02315e-16
TGA_001322200	2.424	hypothetical protein	433	178.63	6.72902	531	219.059	8.58773	600	247.525	8.55021	81	33.4158	0.86161	83	34.2409	0.924663	51	21.0396	0.485974	2.62992	3.41955	66.7587	3.06856e-16
TGA_001857900	3.255	WD domain, G-beta repeat, putative	1074	329.954	12.4294	1344	412.903	16.1869	1103	338.863	11.7053	7963	2446.39	63.0789	6065	1863.29	50.3174	6559	2015.05	46.5438	-2.76102	7.3373	66.7019	3.15823e-16
TGA_001337700	4.746	IQ calmodulin-binding motif containing protein, putative	602	126.844	4.77821	823	173.409	6.79811	907	191.108	6.60143	133	28.0236	0.722574	135	28.445	0.768147	178	37.5053	0.866299	2.18466	4.05772	66.6993	3.16253e-16
TGA_001810200	1.632	high-affinity cGMP-specific 3,5-cyclic phosphodiesterase, putative	790	484.069	18.2349	928	568.627	22.2917	1001	613.358	21.1871	151	92.5245	2.3857	153	93.75	2.53168	225	137.868	3.18448	2.17396	4.28781	66.6909	3.17595e-16
TGA_001311000	0.423	hypothetical protein, conserved	117	276.596	10.4194	123	290.78	11.3994	122	288.416	9.96272	11	26.0047	0.670518	16	37.8251	1.02145	19	44.9173	1.0375	2.78918	1.33934	66.6706	3.20882e-16
TGA_001506200	0.666	hypothetical protein	79	118.619	4.46837	108	162.162	6.3572	121	181.682	6.27581	10	15.015	0.387154	12	18.018	0.48657	7	10.5105	0.242772	3.17983	1.06034	66.6623	3.22242e-16
TGA_000823100	0.741	prolyl-tRNA synthetase, putative	1935	2611.34	98.3692	2798	3775.98	148.029	2712	3659.92	126.424	15243	20570.9	530.409	12847	17337.4	468.189	12868	17365.7	401.115	-2.6855	8.33646	66.6477	3.24627e-16
TGA_000755500	0.813	CAMK family protein kinase	504	619.926	23.3527	569	699.877	27.4371	626	769.988	26.5976	105	129.151	3.3301	100	123.001	3.3216	138	169.742	3.92071	2.11375	3.62532	66.6409	3.25753e-16
TGA_001097500	1.632	AGC family protein kinase	420	257.353	9.6945	624	382.353	14.9893	717	439.338	15.176	2467	1511.64	38.9769	2370	1452.21	39.2163	3393	2079.04	48.0219	-2.42957	6.02847	66.6407	3.2579e-16
TGA_000326600	0.987	PAP2 superfamily, putative	319	323.202	12.175	528	534.954	20.9717	586	593.718	20.5087	73	73.9615	1.90706	51	51.6717	1.39538	53	53.6981	1.24032	2.77289	3.26447	66.6393	3.26018e-16
TGA_001951900	1.044	CLASP N terminal, putative	602	576.628	21.7216	857	820.881	32.1808	835	799.808	27.6277	109	104.406	2.69206	98	93.8697	2.53492	172	164.751	3.80543	2.40949	4.00139	66.6083	3.31196e-16
TGA_000222400	0.948	Raptor N-terminal CASPase like domain containing protein, putative	659	695.148	26.1863	1004	1059.07	41.5185	861	908.228	31.3728	97	102.321	2.63829	72	75.9494	2.05098	159	167.722	3.87404	2.76171	4.09253	66.6067	3.31453e-16
TGA_000643500	2.046	EF-hand domain pair/EF hand, putative	1526	745.846	28.096	3107	1518.57	59.5322	2658	1299.12	44.8753	15732	7689.15	198.261	13214	6458.46	174.408	18659	9119.75	210.649	-2.91873	8.50359	66.5795	3.36063e-16
TGA_001431300	0.402	60S ribosomal protein L32, putative	1813	4509.95	169.89	2449	6092.04	238.825	3035	7549.75	260.79	14673	36500	941.134	10503	26126.9	705.546	16829	41863.2	966.959	-2.745	8.34797	66.5426	3.4241e-16
TGA_000976600	2.487	leucine-rich repeat protein, BspA family	1250	502.614	18.9335	1669	671.09	26.3085	1716	689.988	23.8342	235	94.4914	2.43641	269	108.162	2.92089	367	147.567	3.40852	2.22469	5.0424	66.4711	3.55062e-16
TGA_001945700	1.104	centrin, putative	121	109.601	4.12869	221	200.181	7.84765	282	255.435	8.82345	946	856.884	22.0943	998	903.986	24.4118	1320	1195.65	27.6173	-2.60294	4.66861	66.4622	3.56667e-16
TGA_001973200	1.125	hypothetical protein, conserved	1089	968	36.4646	1219	1083.56	42.4783	1262	1121.78	38.7494	198	176	4.53807	152	135.111	3.64862	256	227.556	5.25609	2.3659	4.65094	66.4291	3.62699e-16
TGA_001737400	1.392	TIP49 C-terminus/Holliday junction DNA helicase ruvB N-terminus/ATPase family associated with various cellular activities (AAA), putative	360	258.621	9.74226	378	271.552	10.6456	416	298.851	10.3232	2080	1494.25	38.5285	1631	1171.7	31.6412	1747	1255.03	28.9887	-2.46092	5.4637	66.4263	3.63225e-16
TGA_000487200	0.45	40S ribosomal protein S26, putative	2399	5331.11	200.823	2091	4646.67	182.162	3543	7873.33	271.967	14780	32844.4	846.877	12180	27066.7	730.925	22201	49335.6	1139.56	-2.81255	8.54739	66.3706	3.73637e-16
TGA_000306000	2.007	amino acid transporter, putative	554	276.034	10.3982	640	318.884	12.5011	674	335.825	11.6003	2670	1330.34	34.3022	2499	1245.14	33.6246	2700	1345.29	31.0736	-2.28286	6.00673	66.3702	3.73715e-16
TGA_000467400	0.588	Protein of unknown function (DUF563), putative	35	59.5238	2.24227	30	51.0204	2.00014	45	76.5306	2.64359	133	226.19	5.8322	180	306.122	8.26672	208	353.741	8.17074	-2.4258	2.05704	66.3161	3.8411e-16
TGA_000645200	0.933	lipid A export ATP-binding/permease protein msba, putative	4497	4819.94	181.567	5924	6349.41	248.914	4447	4766.35	164.643	246	263.666	6.79848	318	340.836	9.20415	733	785.638	18.1467	3.38905	6.59063	66.2561	3.95974e-16
TGA_000878800	0.918	hypothetical protein, conserved	60	65.3595	2.4621	52	56.6449	2.22063	70	76.2527	2.63399	202	220.044	5.67371	255	277.778	7.50128	360	392.157	9.05807	-2.33847	2.70588	66.2555	3.96105e-16
TGA_001137000	3.297	E2F/DP family winged-helix DNA-binding domain containing protein, putative	55	16.6818	0.628406	32	9.70579	0.380494	44	13.3455	0.460991	306	92.8116	2.3931	265	80.3761	2.17053	247	74.9166	1.73043	-2.84488	2.68199	66.2296	4.0135e-16
TGA_001486200	2.367	Na+ driven multidrug efflux pump, putative	1298	548.373	20.6573	1351	570.765	22.3755	1468	620.194	21.4233	5645	2384.88	61.4928	5540	2340.52	63.2047	7035	2972.12	68.6501	-2.33804	7.19517	66.2141	4.04512e-16
TGA_000956900	1.23	major facilitator superfamily transporter	247	200.813	7.56464	195	158.537	6.21507	279	226.829	7.83533	1477	1200.81	30.9623	1407	1143.9	30.8907	1052	855.285	19.7554	-2.674	4.96725	66.1809	4.11371e-16
TGA_000683300	1.407	hypothetical protein, conserved	284	201.848	7.60362	354	251.599	9.86337	467	331.912	11.4652	42	29.8507	0.769686	36	25.5864	0.69095	78	55.4371	1.28049	2.63055	2.9129	66.1583	4.16126e-16
TGA_000771300	0.537	RNA recognition motif. (a.k.a. RRM, RBD, or RNP domain)/RNA recognition motif (a.k.a. RRM, RBD, or RNP domain), putative	133	247.672	9.32983	133	247.672	9.70943	138	256.983	8.87694	438	815.642	21.0309	477	888.268	23.9873	642	1195.53	27.6144	-2.124	3.67954	66.149	4.18087e-16
TGA_000680800	1.029	Bromodomain, putative	127	123.421	4.64927	192	186.589	7.31479	227	220.603	7.62024	613	595.724	15.3604	801	778.426	21.0211	825	801.749	18.5189	-2.24092	4.18403	66.0537	4.38806e-16
TGA_001088700	1.233	peptidyl-prolyl cis-trans isomerase, FKBP-type family protein	354	287.105	10.8152	476	386.05	15.1342	599	485.807	16.7812	2106	1708.03	44.0407	2144	1738.85	46.9569	2051	1663.42	38.4218	-2.36646	5.67348	66.0533	4.38885e-16
TGA_001466000	1.254	Variant SH3 domain containing protein	390	311.005	11.7156	288	229.665	9.0035	389	310.207	10.7155	44	35.0877	0.904719	43	34.2903	0.925996	76	60.6061	1.39988	2.53702	2.89968	66.0509	4.39425e-16
TGA_002214500	0.426	coactosin, putative	1211	2842.72	107.086	2450	5751.17	225.462	2416	5671.36	195.905	12337	28960.1	746.721	13085	30716	829.473	12241	28734.7	663.717	-2.85919	8.18093	66.0286	4.44423e-16
TGA_000940900	0.387	hypothetical protein, conserved	113	291.99	10.9993	148	382.429	14.9923	219	565.891	19.5475	592	1529.72	39.4429	641	1656.33	44.7286	880	2273.9	52.5227	-2.34481	4.07829	66.0185	4.46708e-16
TGA_001985700	2.949	60s Acidic ribosomal protein, putative	2335	791.794	29.8269	3164	1072.91	42.0608	3292	1116.31	38.5606	15009	5089.52	131.231	12082	4096.98	110.637	18562	6294.34	145.387	-2.58056	8.48466	65.9834	4.54732e-16
TGA_000271200	2.523	hypothetical protein, conserved	113	44.788	1.68716	124	49.1478	1.92673	161	63.8129	2.20428	7	2.77447	0.0715384	19	7.53072	0.203364	19	7.53072	0.173945	2.95214	1.43717	65.9815	4.55165e-16
TGA_001896500	0.942	Glycine rich protein, putative	30	31.8471	1.19968	35	37.155	1.45658	18	19.1083	0.660055	173	183.652	4.73537	175	185.775	5.01678	192	203.822	4.70789	-2.87474	2.067	65.9679	4.58318e-16
TGA_000774600	0.765	Protein kinase domain/Protein tyrosine kinase, putative	83	108.497	4.08708	55	71.8954	2.8185	109	142.484	4.92179	343	448.366	11.5609	356	465.359	12.5669	473	618.301	14.2815	-2.44214	3.22103	65.9397	4.64935e-16
TGA_001435000	2.397	hypothetical protein, conserved	464	193.575	7.29199	594	247.81	9.71482	755	314.977	10.8802	92	38.3813	0.989642	122	50.897	1.37445	86	35.8782	0.828717	2.3732	3.66002	65.919	4.6984e-16
TGA_001125200	0.348	hypothetical protein, conserved	24	68.9655	2.59794	21	60.3448	2.36568	17	48.8506	1.68744	98	281.609	7.26115	158	454.023	12.2607	142	408.046	9.42507	-2.8445	1.62129	65.8898	4.76865e-16
TGA_000987900	1.419	RasGEF domain containing protein, putative	3142	2214.24	83.4104	4458	3141.65	123.161	4683	3300.21	113.999	490	345.314	8.90373	454	319.944	8.63996	833	587.033	13.5593	2.6036	6.38219	65.8493	4.86764e-16
TGA_000328100	1.368	hypothetical protein	151	110.38	4.15803	116	84.7953	3.32421	179	130.848	4.51986	19	13.8889	0.358118	18	13.1579	0.355324	17	12.4269	0.287037	2.83234	1.61905	65.8205	4.93928e-16
TGA_002044400	2.091	hypothetical protein, conserved	91	43.5198	1.6394	98	46.8675	1.83733	83	39.6939	1.37114	297	142.037	3.66236	385	184.122	4.97216	523	250.12	5.77728	-2.30757	3.26833	65.8166	4.94885e-16
TGA_001089900	0.699	ef-hand domain (C-terminal) containing protein, putative	426	609.442	22.9577	463	662.375	25.9669	780	1115.88	38.5457	82	117.31	3.02479	96	137.339	3.70879	106	151.645	3.50271	2.337	3.53777	65.81	4.9656e-16
TGA_001229600	0.615	Plexin repeat family protein	707	1149.59	43.3053	926	1505.69	59.0272	1061	1725.2	59.5935	4997	8125.2	209.504	4047	6580.49	177.704	4381	7123.58	164.541	-2.54612	6.74558	65.791	5.01377e-16
TGA_000290000	0.93	hypothetical protein	131	140.86	5.30621	152	163.441	6.40733	241	259.14	8.95143	9	9.67742	0.249527	25	26.8817	0.725931	14	15.0538	0.347713	3.23074	1.78221	65.7462	5.12899e-16
TGA_000393300	1.176	synaptonemal complex protein, putative	161	136.905	5.15721	159	135.204	5.30037	183	155.612	5.37529	17	14.4558	0.372735	21	17.8571	0.482225	7	5.95238	0.137488	3.25518	1.74835	65.7124	5.21774e-16
TGA_001192800	1.452	nuclear acid binding protein, putative	2570	1769.97	66.675	3501	2411.16	94.5239	4194	2888.43	99.7746	16346	11257.6	290.271	16425	11312	305.476	16741	11529.6	266.312	-2.49184	8.62421	65.6693	5.33299e-16
TGA_001463300	0.417	hypothetical protein	52	124.7	4.69747	56	134.293	5.26463	50	119.904	4.14183	175	419.664	10.8208	241	577.938	15.607	296	709.832	16.3958	-2.33753	2.51279	65.6552	5.37141e-16
TGA_001025000	0.855	STE family protein kinase	467	546.199	20.5753	604	706.433	27.6941	745	871.345	30.0988	2443	2857.31	73.6743	2432	2844.44	76.8131	2704	3162.57	73.0493	-2.27744	5.94751	65.6369	5.42146e-16
TGA_001705500	0.285	hypothetical protein, conserved	835	2929.82	110.367	1233	4326.32	169.603	1165	4087.72	141.202	8869	31119.3	802.395	7164	25136.8	678.811	5595	19631.6	453.452	-2.98345	7.39512	65.6329	5.43241e-16
TGA_002008200	1.287	hypothetical protein, conserved	135	104.895	3.95141	160	124.32	4.87369	195	151.515	5.23377	483	375.291	9.67669	687	533.8	14.4151	671	521.368	12.0426	-2.10422	3.92531	65.6029	5.51585e-16
TGA_001623800	1.038	hypothetical protein, conserved	57	54.9133	2.06859	65	62.6204	2.45489	69	66.474	2.2962	4	3.85356	0.0993622	4	3.85356	0.104064	6	5.78035	0.133515	3.54741	0.384727	65.5955	5.53638e-16
TGA_000703000	0.456	Leucine Rich Repeat, putative	296	649.123	24.4525	335	734.649	28.8002	475	1041.67	35.9822	1515	3322.37	85.6656	2379	5217.11	140.886	1600	3508.77	81.0458	-2.5278	5.4412	65.5445	5.68173e-16
TGA_000695300	0.924	Glycine rich protein, putative	897	970.779	36.5693	655	708.874	27.7898	671	726.19	25.0847	4741	5130.95	132.299	5149	5572.51	150.484	3956	4281.39	98.8917	-2.83116	6.74992	65.5367	5.70416e-16
TGA_001197900	1.938	AMP dependent CoA ligase, putative	407	210.01	7.9111	130	67.0795	2.6297	177	91.3313	3.15484	4411	2276.06	58.687	4167	2150.15	58.0641	3668	1892.67	43.7171	-4.26468	6.45882	65.4981	5.81713e-16
TGA_000416800	1.407	Leishmanolysin, putative	84	59.7015	2.24896	41	29.14	1.14237	54	38.3795	1.32574	316	224.591	5.79097	384	272.921	7.37013	579	411.514	9.50517	-2.97865	3.25851	65.4498	5.96145e-16
TGA_000009300	1.302	golgin IMH1, putative	109	83.7174	3.15364	71	54.5315	2.13778	103	79.1091	2.73265	6	4.60829	0.118823	9	6.91244	0.186668	6	4.60829	0.106443	3.54383	0.929838	65.442	5.98486e-16
TGA_001982700	0.345	hypothetical protein, conserved	1020	2956.52	111.372	983	2849.28	111.699	1154	3344.93	115.543	4019	11649.3	300.371	4418	12805.8	345.816	4779	13852.2	319.958	-2.26032	6.7471	65.3891	6.14778e-16
TGA_000968100	1.377	calcium binding protein, putative	353	256.354	9.65689	412	299.201	11.7295	719	522.15	18.0365	2181	1583.88	40.8395	2392	1737.11	46.91	2625	1906.32	44.0323	-2.50455	5.83093	65.2981	6.4382e-16
TGA_000091000	3.051	ankyrin repeat-containing protein, putative	881	288.758	10.8775	1028	336.939	13.2089	1177	385.775	13.3258	188	61.6191	1.58882	227	74.4018	2.00919	214	70.1409	1.62012	2.09059	4.48219	65.296	6.44532e-16
TGA_000873100	2.064	heat shock protein 70kD, putative	100	48.4496	1.8251	79	38.2752	1.50049	112	54.2636	1.87442	789	382.267	9.85657	653	316.376	8.54361	458	221.899	5.12544	-2.94351	3.89749	65.2507	6.59522e-16
TGA_000345700	0.444	lysyl-tRNA synthetase, putative	2540	5720.72	215.5	3072	6918.92	271.24	2433	5479.73	189.286	27237	61344.6	1581.74	19167	43168.9	1165.76	16156	36387.4	840.478	-3.18871	8.91179	65.2042	6.75246e-16
TGA_001414500	1.038	hypothetical protein, conserved	375	361.272	13.6091	994	957.611	37.541	788	759.152	26.2233	53	51.0597	1.31655	85	81.8882	2.21136	81	78.0347	1.80245	3.09889	3.813	65.1923	6.79361e-16
TGA_001851400	2.442	RNA-binding protein, putative	296	121.212	4.56607	332	135.954	5.32977	425	174.038	6.01176	54	22.113	0.570173	80	32.76	0.884672	70	28.665	0.662107	2.16572	2.92394	65.1859	6.81549e-16
TGA_001887200	6.342	Subtilase family, putative	81	12.772	0.481122	108	17.0293	0.667596	80	12.6143	0.435735	381	60.0757	1.54902	342	53.9262	1.45626	489	77.105	1.78098	-2.35408	3.28876	65.1308	7.00895e-16
TGA_001383800	2.499	ribosome biogenesis protein, putative	375	150.06	5.65277	395	158.063	6.19651	370	148.059	5.11439	1838	735.494	18.9643	1848	739.496	19.9698	1568	627.451	14.4929	-2.41031	5.41201	65.1293	7.0143e-16
TGA_001105900	1.632	Exportin 1-like protein, putative	552	338.235	12.7413	639	391.544	15.3496	641	392.77	13.5674	2239	1371.94	35.3747	2243	1374.39	37.1148	2929	1794.73	41.4548	-2.2058	5.91771	65.0946	7.13885e-16
TGA_001817600	2.373	ankyrin repeat and socs box protein, putative	93	39.1909	1.47632	116	48.8833	1.91636	121	50.9903	1.76135	336	141.593	3.6509	477	201.011	5.42824	428	180.362	4.16602	-2.10374	3.36364	65.0531	7.29057e-16
TGA_000544200	2.847	ATPase, class VI, type 11C, putative	1690	593.607	22.3612	2550	895.68	35.1131	2152	755.883	26.1104	204	71.6544	1.84757	237	83.2455	2.24801	438	153.846	3.55355	2.69997	5.43749	65.0496	7.30353e-16
TGA_001803200	1.332	Na+ driven multidrug efflux pump, putative	358	268.769	10.1245	623	467.718	18.3358	559	419.67	14.4966	69	51.8018	1.33568	77	57.8078	1.56108	108	81.0811	1.87282	2.40727	3.42729	65.033	7.36526e-16
TGA_001445800	1.248	proteasome regulatory subunits, putative	2197	1760.42	66.315	2911	2332.53	91.4416	3755	3008.81	103.933	13477	10798.9	278.443	13300	10657.1	287.79	15301	12260.4	283.192	-2.46631	8.38759	65.0135	7.43882e-16
TGA_001908300	0.864	hypothetical protein, conserved	366	423.611	15.9575	555	642.361	25.1823	568	657.407	22.7087	82	94.9074	2.44714	48	55.5556	1.50026	69	79.8611	1.84464	2.6722	3.34002	64.994	7.51266e-16
TGA_000352100	0.954	hypothetical protein, conserved	184	192.872	7.2655	157	164.57	6.4516	140	146.751	5.06918	16	16.7715	0.432444	11	11.5304	0.311374	23	24.109	0.556872	3.09004	1.71852	64.9885	7.53368e-16
TGA_000180700	2.163	Protein of unknown function (DUF667), putative	74	34.2117	1.28876	92	42.5335	1.66743	157	72.5844	2.50727	426	196.949	5.07822	470	217.291	5.86786	708	327.323	7.56053	-2.51636	3.64844	64.979	7.56993e-16
TGA_002117100	0.657	Transcription-initiator DNA-binding domain IBD, putative	335	509.893	19.2077	418	636.225	24.9418	671	1021.31	35.2789	2173	3307.46	85.2811	2169	3301.37	89.1522	2383	3627.09	83.7788	-2.47015	5.74446	64.9462	7.69717e-16
TGA_001995300	0.852	hypothetical protein, conserved	110	129.108	4.86351	113	132.629	5.19942	133	156.103	5.39225	10	11.7371	0.302635	15	17.6056	0.475433	21	24.6479	0.569319	2.76258	1.31151	64.887	7.93188e-16
TGA_002139700	1.548	pre-mRNA-processing protein prp39, putative	80	51.6796	1.94677	127	82.0413	3.21624	225	145.349	5.02077	798	515.504	13.292	774	500	13.5023	985	636.305	14.6974	-2.80155	4.29855	64.8719	7.993e-16
TGA_002001800	3.36	60S ribosomal protein L38, putative	489	145.536	5.48234	659	196.131	7.68887	1044	310.714	10.733	3618	1076.79	27.7644	3372	1003.57	27.1011	5360	1595.24	36.8469	-2.70974	6.56859	64.8558	8.05828e-16
TGA_000541500	0.843	PLAC8 family, putative	244	289.442	10.9033	280	332.147	13.0211	527	625.148	21.5944	1716	2035.59	52.4866	1618	1919.34	51.8309	2453	2909.85	67.2118	-2.68147	5.4818	64.7952	8.30999e-16
TGA_002188200	1.2	pyrroline-5-carboxylate reductase, putative	176	146.667	5.52494	202	168.333	6.59913	228	190	6.56314	23	19.1667	0.494203	39	32.5	0.87765	40	33.3333	0.769936	2.38205	2.10852	64.7327	8.578e-16
TGA_001318700	2.634	hypothetical protein, conserved	281	106.682	4.01871	244	92.6348	3.63154	418	158.694	5.48175	1446	548.975	14.155	1491	566.059	15.2862	1351	512.908	11.8472	-2.41057	5.11384	64.7274	8.60087e-16
TGA_001399100	1.971	Microsomal signal peptidase 25 kDa subunit (SPC25), putative	163	82.6991	3.11528	279	141.553	5.54924	326	165.398	5.71333	1557	789.954	20.3686	1328	673.77	18.1949	1259	638.762	14.7542	-2.67538	5.0365	64.7207	8.63016e-16
TGA_001476400	2.835	DBF zinc finger containing protein, putative	148	52.2046	1.96655	192	67.7249	2.655	187	65.9612	2.27849	23	8.11287	0.209186	32	11.2875	0.304814	25	8.81834	0.203687	2.51704	1.89502	64.7194	8.63596e-16
TGA_002006400	1.53	cell cycle checkpoint protein RAD1, putative	1267	828.105	31.1948	893	583.66	22.8811	1382	903.268	31.2015	189	123.529	3.18514	181	118.301	3.19466	232	151.634	3.50245	2.36236	4.6402	64.6861	8.78304e-16
TGA_002082900	0.819	Myb-like DNA-binding domain containing protein, putative	69	84.2491	3.17367	64	78.1441	3.06346	94	114.774	3.96463	3	3.663	0.0944487	7	8.54701	0.230809	8	9.76801	0.225622	3.44227	0.618481	64.6631	8.88636e-16
TGA_002193100	0.753	GABA-A receptor epsilon	96	127.49	4.80256	128	169.987	6.66394	141	187.251	6.46819	542	719.788	18.5593	469	622.842	16.8196	496	658.699	15.2147	-2.2669	3.63591	64.6562	8.91773e-16
TGA_001139700	0.246	recombinase Rad51 (recA homolog)	3590	14593.5	549.738	3268	13284.6	520.791	4150	16869.9	582.735	496	2016.26	51.9882	744	3024.39	81.6725	752	3056.91	70.6087	2.28513	6.2836	64.6332	9.0223e-16
TGA_001372500	0.729	E2F/DP family winged-helix DNA-binding domain containing protein, putative	106	145.405	5.4774	91	124.829	4.89362	177	242.798	8.38695	430	589.849	15.209	600	823.045	22.226	684	938.272	21.6723	-2.39473	3.76462	64.615	9.10605e-16
TGA_000188500	0.948	Clan SC, family S28, unassigned serine peptidase	518	546.414	20.5834	635	669.831	26.2592	797	840.717	29.0408	2632	2776.37	71.5873	2599	2741.56	74.0348	2797	2950.42	68.149	-2.25891	6.03613	64.6113	9.12318e-16
TGA_000159300	2.433	hypothetical protein, conserved	77	31.6482	1.19219	62	25.4829	0.999001	107	43.9786	1.51915	2	0.82203	0.0211956	8	3.28812	0.0887945	6	2.46609	0.0569619	3.72229	0.706202	64.5756	9.28987e-16
TGA_001626900	1.146	Fringe-like, putative	20	17.452	0.657418	28	24.4328	0.957833	23	20.0698	0.693269	101	88.1326	2.27245	170	148.342	4.00592	143	124.782	2.88222	-2.72013	1.69281	64.4918	9.69372e-16
TGA_001908200	0.204	hypothetical protein, conserved	142	696.078	26.2213	121	593.137	23.2526	123	602.941	20.8273	11	53.9216	1.39034	18	88.2353	2.38276	9	44.1176	1.01903	3.14696	1.39944	64.4877	9.71383e-16
TGA_000240300	2.295	Protein kinase domain/Protein tyrosine kinase, putative	141	61.4379	2.31437	74	32.244	1.26405	115	50.1089	1.73091	619	269.717	6.95451	634	276.253	7.4601	611	266.231	6.14942	-2.68816	3.8714	64.4845	9.72954e-16
TGA_000855100	0.588	hypothetical protein, conserved	39	66.3265	2.49852	61	103.741	4.06695	61	103.741	3.58353	189	321.429	8.28787	271	460.884	12.446	245	416.667	9.62419	-2.32603	2.51327	64.4723	9.79015e-16
TGA_001559000	0.582	Myb-like DNA-binding domain containing protein, putative	27	46.3918	1.74758	12	20.6186	0.808304	18	30.9278	1.06834	105	180.412	4.65184	165	283.505	7.65595	161	276.632	6.38967	-3.07455	1.70533	64.4467	9.91817e-16
TGA_000613800	0.981	adenylate cyclase type, putative	5435	5540.27	208.702	7264	7404.69	290.284	5962	6077.47	209.933	286	291.539	7.51719	419	427.115	11.5341	930	948.012	21.8973	3.3821	6.91356	64.4405	9.94922e-16
TGA_000597500	1.32	hypothetical protein, conserved	1125	852.273	32.1052	1430	1083.33	42.4696	2310	1750	60.45	6591	4993.18	128.747	10752	8145.45	219.965	10080	7636.36	176.385	-2.70528	7.71545	64.3915	1.01997e-15
TGA_000659400	1.209	CAMK family protein kinase	823	680.728	25.6431	1518	1255.58	49.2223	2102	1738.63	60.0572	114	94.2928	2.43129	145	119.934	3.23877	236	195.203	4.5088	2.96427	4.84605	64.3717	1.03028e-15
TGA_001601700	0.9	hypothetical protein, conserved	118	131.111	4.93896	139	154.444	6.05464	194	215.556	7.44591	493	547.778	14.1242	547	607.778	16.4128	784	871.111	20.121	-2.21068	3.88573	64.358	1.03747e-15
TGA_001894200	0.717	Clan MA, family M3, oligopeptidase A-like metallopeptidase	1979	2760.11	103.974	1944	2711.3	106.29	2185	3047.42	105.267	12511	17449.1	449.916	10743	14983.3	404.617	9531	13292.9	307.04	-2.6458	8.02619	64.3445	1.04459e-15
TGA_001294300	1.095	Leucine rich repeats (6 copies), putative	499	455.708	17.1665	632	577.169	22.6266	677	618.265	21.3566	96	87.6712	2.26056	117	106.849	2.88543	156	142.466	3.29068	2.10621	3.71176	64.3141	1.06085e-15
TGA_001445600	0.648	Glycosyltransferase family 17, putative	140	216.049	8.13859	299	461.42	18.0889	260	401.235	13.8598	949	1464.51	37.7615	1438	2219.14	59.9269	1410	2175.93	50.2597	-2.63727	4.87634	64.3107	1.06267e-15
TGA_000286900	0.771	hypothetical protein, conserved	264	342.412	12.8987	371	481.193	18.8641	432	560.311	19.3548	1139	1477.3	38.0915	1447	1876.78	50.6818	1864	2417.64	55.8428	-2.25161	5.16	64.3004	1.06824e-15
TGA_001961700	7.074	RNA-binding protein, putative	306	43.257	1.62949	343	48.4874	1.90084	418	59.0896	2.04112	1341	189.567	4.8879	1670	236.076	6.37514	1327	187.588	4.33293	-2.23566	5.15412	64.2444	1.09905e-15
TGA_001893800	3.561	hypothetical protein	1502	421.792	15.8889	1804	506.599	19.8601	2063	579.332	20.0118	8989	2524.29	65.0875	8857	2487.22	67.1665	7790	2187.59	50.529	-2.47832	7.68637	64.2149	1.1156e-15
TGA_001730700	0.279	60S ribosomal protein L36e, putative	1825	6541.22	246.408	1137	4075.27	159.762	1770	6344.09	219.143	9289	33293.9	858.466	7913	28362	765.905	14804	53060.9	1225.6	-2.92898	7.91025	64.1977	1.1254e-15
TGA_000221700	1.167	hypothetical protein, conserved	801	686.375	25.8558	1083	928.021	36.3809	1237	1059.98	36.6148	185	158.526	4.08751	216	185.09	4.99828	214	183.376	4.23564	2.13336	4.48396	64.1831	1.13377e-15
TGA_000609200	0.54	eukaryotic translation initiation factor 3 subunit, putative	939	1738.89	65.5041	1297	2401.85	94.1591	1359	2516.67	86.9329	6808	12607.4	325.075	5417	10031.5	270.896	5972	11059.3	255.448	-2.56622	7.18152	64.1777	1.13685e-15
TGA_000238000	2.43	N(2),N(2)-dimethylguanosine tRNA methyltransferase, putative	114	46.9136	1.76724	176	72.428	2.83937	217	89.3004	3.08469	626	257.613	6.64242	676	278.189	7.5124	767	315.638	7.29062	-2.24341	4.07661	64.1236	1.16853e-15
TGA_001814900	1.386	AdoMet dependent proline di-methyltransferase/Methyltransferase domain/Methyltransferase small domain containing protein, putative	196	141.414	5.32708	197	142.136	5.5721	255	183.983	6.35529	617	445.166	11.4784	912	658.009	17.7693	923	665.945	15.382	-2.1068	4.33287	64.1177	1.17202e-15
TGA_000797300	1.371	hypothetical protein, conserved	75	54.7046	2.06073	97	70.7513	2.77364	105	76.5864	2.64551	361	263.311	6.78935	365	266.229	7.18941	347	253.1	5.84612	-2.16709	3.16112	64.1099	1.1767e-15
TGA_001940100	0.543	hypothetical protein	14	25.7827	0.971235	7	12.8913	0.505376	17	31.3076	1.08145	95	174.954	4.5111	165	303.867	8.20582	100	184.162	4.25379	-3.43345	1.43062	64.0893	1.18903e-15
TGA_000450000	1.419	hypothetical protein, conserved	17	11.9803	0.451297	11	7.75194	0.303897	6	4.22833	0.146059	82	57.7872	1.49001	126	88.7949	2.39787	118	83.1572	1.92077	-3.40275	1.28317	64.0534	1.21093e-15
TGA_000594700	0.747	hypothetical protein, conserved	247	330.656	12.4558	393	526.104	20.6247	606	811.245	28.0227	1863	2493.98	64.3059	2150	2878.18	77.7241	2702	3617.14	83.5488	-2.65047	5.69852	64.0446	1.21632e-15
TGA_000997000	1.323	Iron/manganese superoxide dismutases, alpha-hairpin domain/Iron/manganese superoxide dismutases, C-terminal domain containing protein, putative	434	328.042	12.3574	404	305.367	11.9712	764	577.475	19.9477	2374	1794.41	46.2678	2546	1924.41	51.9681	2685	2029.48	46.877	-2.47176	5.91899	64.0153	1.23459e-15
TGA_000078800	1.071	hypothetical protein	28	26.1438	0.984838	23	21.4753	0.841889	23	21.4753	0.741817	106	98.9729	2.55197	168	156.863	4.23602	255	238.095	5.49954	-2.9766	1.9837	63.9946	1.24763e-15
TGA_000861400	0.729	hypothetical protein	407	558.299	21.0312	582	798.354	31.2976	752	1031.55	35.6327	2568	3522.63	90.8293	2750	3772.29	101.869	2562	3514.4	81.1759	-2.40654	5.98742	63.9568	1.27176e-15
TGA_001412500	1.851	Ankyrin repeats (many copies), putative	86	46.4614	1.7502	65	35.1162	1.37665	66	35.6564	1.23167	270	145.867	3.76111	323	174.5	4.71231	351	189.627	4.38002	-2.29275	2.93857	63.9452	1.2793e-15
TGA_000503700	5.4	CAMK family protein kinase	91	16.8519	0.63481	111	20.5556	0.805834	124	22.963	0.793207	301	55.7407	1.43725	427	79.0741	2.13537	483	89.4444	2.06599	-2.07633	3.32151	63.9263	1.29159e-15
TGA_001035300	0.39	DEAD box ATP-dependent RNA helicase, putative	221	566.667	21.3464	207	530.769	20.8076	283	725.641	25.0657	989	2535.9	65.3868	859	2202.56	59.4794	997	2556.41	59.0481	-2.21393	4.55386	63.9198	1.29587e-15
TGA_001102900	0.843	voltage and ligand gated potassium channel, putative	387	459.075	17.2934	369	437.722	17.1599	492	583.63	20.1602	48	56.9395	1.46816	42	49.8221	1.34543	95	112.693	2.60299	2.57637	3.10545	63.9036	1.30662e-15
TGA_001948000	0.348	Aldose 1-epimerase, putative	1083	3112.07	117.232	1080	3103.45	121.664	1132	3252.87	112.364	6395	18376.4	473.827	6526	18752.9	506.414	4786	13752.9	317.665	-2.64193	7.13591	63.8825	1.32069e-15
TGA_000361900	0.699	hypothetical protein, conserved	11	15.7368	0.592805	9	12.8755	0.504756	15	21.4592	0.741263	68	97.2818	2.50836	137	195.994	5.29275	97	138.77	3.20531	-3.28497	1.18322	63.8705	1.32872e-15
TGA_001715500	0.339	hypothetical protein	40	117.994	4.44484	40	117.994	4.62569	37	109.145	3.77017	1	2.94985	0.0760604	1	2.94985	0.0796596	0	0	0	5.45599	-0.330021	63.8638	1.33323e-15
TGA_001847400	0.915	protein disulfide isomerase, putative	287	313.661	11.8156	266	290.71	11.3966	362	395.628	13.6661	47	51.3661	1.32445	61	66.6667	1.80031	40	43.7158	1.00975	2.41421	2.68865	63.8453	1.34581e-15
TGA_001259700	1.731	BTB/POZ domain containing protein, putative	315	181.976	6.85504	265	153.091	6.00157	376	217.215	7.50325	53	30.6181	0.789473	58	33.5066	0.904834	72	41.5945	0.960751	2.19118	2.78944	63.8428	1.34757e-15
TGA_001856500	5.481	CAMK family protein kinase	23	4.19631	0.158075	9	1.64204	0.0643723	17	3.10162	0.107139	96	17.5151	0.451617	131	23.9007	0.645431	178	32.4758	0.750129	-3.196	1.59545	63.7998	1.37725e-15
TGA_000713800	1.044	Glycosyltransferase family 17, putative	138	132.184	4.97938	229	219.349	8.59907	220	210.728	7.27915	677	648.467	16.7204	823	788.314	21.2881	877	840.038	19.4033	-2.21823	4.27678	63.7955	1.38025e-15
TGA_000192700	0.699	pfkB family carbohydrate kinase, putative	535	765.379	28.8319	716	1024.32	40.1562	1078	1542.2	53.2721	3334	4769.67	122.984	3419	4891.27	132.087	4575	6545.06	151.178	-2.49865	6.47824	63.7508	1.41195e-15
TGA_000730900	1.356	Rabx22 protein, putative	190	140.118	5.27825	187	137.906	5.40628	300	221.239	7.64223	34	25.0737	0.646514	35	25.8112	0.697022	39	28.7611	0.664325	2.43114	2.24629	63.7286	1.42794e-15
TGA_001960200	0.213	polymorphic repeat outer membrane protein, partial	42	197.183	7.4279	116	544.601	21.3498	95	446.009	15.4064	435	2042.25	52.6585	521	2446.01	66.0536	573	2690.14	62.1371	-2.80123	3.55408	63.6605	1.47816e-15
TGA_002203700	1.494	molybdopterin biosynthesis moeb protein, putative	367	245.649	9.25362	483	323.293	12.674	629	421.017	14.5431	71	47.5234	1.22537	48	32.1285	0.867618	98	65.5957	1.51513	2.55826	3.33788	63.645	1.48986e-15
TGA_000523200	0.264	hypothetical protein	921	3488.64	131.417	853	3231.06	126.666	853	3231.06	111.61	166	628.788	16.213	156	590.909	15.9573	175	662.879	15.3112	2.21038	4.2477	63.6431	1.49133e-15
TGA_002020400	2.193	adenylate cyclase, putative	1176	536.252	20.2006	1260	574.555	22.5241	1285	585.955	20.2406	221	100.775	2.59844	195	88.9193	2.40123	295	134.519	3.10713	2.20079	4.74135	63.6205	1.50853e-15
TGA_001416400	0.654	hypothetical protein	20	30.581	1.15199	20	30.581	1.19886	34	51.9878	1.79581	96	146.789	3.78488	173	264.526	7.14342	194	296.636	6.85172	-2.82103	1.82091	63.597	1.52659e-15
TGA_000113500	2.202	vesicular-fusion protein nsf, putative	2161	981.381	36.9687	3018	1370.57	53.7302	2728	1238.87	42.7942	15071	6844.23	176.475	11477	5212.08	140.75	14823	6731.61	155.487	-2.60005	8.355	63.5937	1.52919e-15
TGA_001431700	1.056	CAMK family protein kinase	77	72.9167	2.74678	89	84.2803	3.30402	165	156.25	5.39732	5	4.73485	0.122086	11	10.4167	0.281298	5	4.73485	0.109366	3.72993	1.0965	63.5833	1.53728e-15
TGA_001288800	1.197	Protein of unknown function (DUF1015), putative	370	309.106	11.644	642	536.341	21.026	690	576.441	19.9119	3031	2532.16	65.2905	2799	2338.35	63.1461	2783	2324.98	53.7025	-2.57144	6.09734	63.5799	1.53992e-15
TGA_001292200	1.293	Protein of unknown function (DUF563), putative	5	3.86698	0.145669	15	11.6009	0.454788	5	3.86698	0.133576	76	58.778	1.51556	105	81.2065	2.19295	90	69.6056	1.60775	-3.60506	1.0147	63.5772	1.54203e-15
TGA_000727100	0.786	protein phosphatases pp1 regulatory subunit, putative	186	236.641	8.91429	210	267.176	10.474	357	454.198	15.6893	20	25.4453	0.656094	20	25.4453	0.68714	44	55.9796	1.29302	2.96288	2.31691	63.5375	1.57344e-15
TGA_002041300	2.241	Major Facilitator Superfamily/MFS/sugar transport protein, putative	168	74.9665	2.82399	261	116.466	4.56578	290	129.407	4.47007	16	7.13967	0.184093	25	11.1557	0.301256	45	20.0803	0.463817	2.88161	2.27094	63.5348	1.57555e-15
TGA_001300500	0.237	Bap-like	927	3911.39	147.342	1493	6299.58	246.961	1509	6367.09	219.937	10490	44261.6	1141.26	9466	39940.9	1078.59	6568	27713.1	640.119	-3.00185	7.68533	63.5136	1.59264e-15
TGA_000107200	0.714	deoxyuridine 5'-triphosphate nucleotidohydrolase, putative	80	112.045	4.22074	123	172.269	6.75341	210	294.118	10.1597	712	997.199	25.7123	707	990.196	26.7399	782	1095.24	25.2979	-2.65316	4.10891	63.503	1.60121e-15
TGA_001597900	1.536	threonine dehydratase/deaminase, putative	2627	1710.29	64.4266	7812	5085.94	199.383	5159	3358.72	116.02	30	19.5312	0.503603	45	29.2969	0.791151	192	125	2.88726	5.75227	6.53162	63.4344	1.65798e-15
TGA_002224800	0.801	WD-repeat protein, putative	609	760.3	28.6405	805	1004.99	39.3985	871	1087.39	37.5616	2900	3620.47	93.3521	2944	3675.41	99.2529	3366	4202.25	97.0638	-2.21782	6.23592	63.4178	1.67202e-15
TGA_001554800	1.392	pecanex, putative	357	256.466	9.66107	467	335.489	13.1521	398	285.92	9.87648	45	32.3276	0.83355	68	48.8506	1.31919	96	68.9655	1.59297	2.38285	3.11407	63.4174	1.67231e-15
TGA_000526300	1.425	hypothetical protein, conserved	16	11.2281	0.422962	28	19.6491	0.770299	45	31.5789	1.09083	207	145.263	3.74554	168	117.895	3.1837	196	137.544	3.177	-2.91808	2.14988	63.3749	1.70883e-15
TGA_001077600	1.275	MYB-1, putative	1722	1350.59	50.8767	2097	1644.71	64.477	2115	1658.82	57.3005	185	145.098	3.74128	320	250.98	6.77763	435	341.176	7.88052	2.49938	5.35841	63.3461	1.73401e-15
TGA_001721900	1.938	kelch repeat protein, putative	91	46.9556	1.76882	159	82.0433	3.21632	146	75.3354	2.6023	566	292.054	7.53045	497	256.45	6.92533	722	372.549	8.60516	-2.37492	3.84149	63.3365	1.74246e-15
TGA_001967900	0.264	hypothetical protein, conserved	409	1549.24	58.3601	548	2075.76	81.3754	506	1916.67	66.2072	95	359.848	9.27851	95	359.848	9.71757	104	393.939	9.09924	2.11346	3.41354	63.3259	1.75188e-15
TGA_001906100	1.305	ADP-ribosylation factor family/Gtr1/RagA G protein conserved region/Ras family/Ras of Complex, Roc, domain of DAPkinase, putative	23	17.6245	0.663917	18	13.7931	0.540727	39	29.8851	1.03232	130	99.6169	2.56857	208	159.387	4.30418	370	283.525	6.54888	-3.30496	2.35482	63.3125	1.7638e-15
TGA_000579900	0.711	Proteasome subunit A N-terminal signature/Proteasome subunit, putative	1298	1825.6	68.7704	1397	1964.84	77.027	2045	2876.23	99.3532	6735	9472.57	244.245	6426	9037.97	244.067	8215	11554.1	266.879	-2.38603	7.41926	63.2824	1.791e-15
TGA_001241300	2.478	leucine-rich repeat protein, BspA family	74	29.8628	1.12493	54	21.7918	0.854297	52	20.9847	0.72487	222	89.5884	2.30999	312	125.908	3.4001	344	138.822	3.20651	-2.44373	2.80021	63.2685	1.80363e-15
TGA_000631700	2.661	cell cycle control protein cwf22, putative	253	95.077	3.58156	279	104.848	4.11032	343	128.899	4.45254	1099	413.003	10.6491	966	363.021	9.80326	1306	490.793	11.3364	-2.15094	4.79944	63.2669	1.80517e-15
TGA_000833300	1.056	LIM domain containing protein, putative	552	522.727	19.6912	802	759.47	29.7733	859	813.447	28.0988	138	130.682	3.36956	138	130.682	3.52901	145	137.311	3.17161	2.17859	3.98299	63.2481	1.82242e-15
TGA_000384700	0.354	Myb-like DNA-binding domain containing protein, putative	375	1059.32	39.9047	467	1319.21	51.7166	802	2265.54	78.2581	41	115.819	2.98634	70	197.74	5.3399	27	76.2712	1.76172	3.32531	3.38758	63.2479	1.82261e-15
TGA_002056400	2.265	spindle assembly checkpoint component MAD1, putative	370	163.355	6.15361	424	187.196	7.33861	435	192.053	6.63406	62	27.3731	0.7058	76	33.5541	0.906115	42	18.543	0.428309	2.55345	3.09416	63.2452	1.82514e-15
TGA_000432700	0.345	Clan CD, family C13, legumain-like cysteine peptidase	3473	10066.7	379.212	3032	8788.41	344.529	3379	9794.2	338.32	30001	86959.4	2242.2	26791	77655.1	2097.05	16693	48385.5	1117.61	-3.12411	9.148	63.2224	1.84636e-15
TGA_001090200	0.567	2-5A-dependent ribonuclease, putative	37	65.2557	2.45819	55	97.0018	3.80273	28	49.3827	1.70582	186	328.042	8.4584	235	414.462	11.1924	284	500.882	11.5694	-2.71481	2.44868	63.2125	1.85569e-15
TGA_001964600	1.431	CAMK family protein kinase	1408	983.927	37.0646	1013	707.897	27.7515	1423	994.41	34.3498	121	84.5563	2.18024	213	148.847	4.01956	258	180.294	4.16443	2.54086	4.7348	63.147	1.91837e-15
TGA_001795600	2.19	30S ribosomal protein S10p, putative	2033	928.311	34.9695	2751	1256.16	49.2451	4656	2126.03	73.4391	22235	10153	261.789	15879	7250.68	195.802	24717	11286.3	260.692	-2.97561	8.90297	63.1282	1.93677e-15
TGA_000528500	1.242	hypothetical protein, conserved	409	329.308	12.405	660	531.401	20.8324	897	722.222	24.9476	3773	3037.84	78.3292	3260	2624.8	70.8817	3583	2884.86	66.6348	-2.67485	6.38332	63.0838	1.98092e-15
TGA_000740800	1.212	hypothetical protein	147	121.287	4.56889	150	123.762	4.85182	132	108.911	3.76209	483	398.515	10.2755	730	602.31	16.2652	1140	940.594	21.7259	-2.59663	4.16761	63.0458	2.01953e-15
TGA_000341500	1.035	hypothetical protein	3032	2929.47	110.353	3650	3526.57	138.251	3725	3599.03	124.321	24136	23319.8	601.289	18080	17468.6	471.733	17266	16682.1	385.325	-2.74667	8.87794	63.0448	2.02056e-15
TGA_001562900	1.38	GDA1/CD39 (nucleoside phosphatase) family, putative	2206	1598.55	60.2175	1383	1002.17	39.2879	2270	1644.93	56.8205	13396	9707.25	250.296	13638	9882.61	266.876	10424	7553.62	174.474	-2.89259	8.1826	63.0082	2.05846e-15
TGA_000918200	0.9	30S ribosomal protein S15p/S13e, putative	1922	2135.56	80.4465	1852	2057.78	80.6705	2606	2895.56	100.021	13406	14895.6	384.074	9621	10690	288.679	11237	12485.6	288.392	-2.65645	8.08583	62.9042	2.17004e-15
TGA_001188600	1.131	26S proteasome regulatory subunit S3, putative	1392	1230.77	46.3632	2016	1782.49	69.8786	2100	1856.76	64.1379	9254	8182.14	210.972	7912	6995.58	188.913	9244	8173.3	188.787	-2.48117	7.72269	62.898	2.17691e-15
TGA_002014700	1.191	hypothetical protein, conserved	170	142.737	5.37692	131	109.992	4.31197	157	131.822	4.55351	14	11.7548	0.303092	25	20.9908	0.566848	16	13.4341	0.310301	2.86773	1.66428	62.8827	2.1939e-15
TGA_001764300	1.188	hypothetical protein, conserved	207	174.242	6.56372	205	172.559	6.76478	285	239.899	8.2868	41	34.5118	0.889869	40	33.67	0.909246	37	31.1448	0.719384	2.3443	2.30944	62.8818	2.19487e-15
TGA_000524600	0.396	60S ribosomal protein L38, putative	630	1590.91	59.9296	860	2171.72	85.1372	1557	3931.82	135.816	5388	13606.1	350.825	5728	14464.6	390.612	9560	24141.4	557.62	-2.97509	7.26729	62.8556	2.22433e-15
TGA_001325900	0.99	hypothetical protein, conserved	113	114.141	4.29971	90	90.9091	3.56388	124	125.253	4.32658	12	12.1212	0.312539	6	6.06061	0.163664	3	3.0303	0.0699941	3.71123	1.11372	62.8524	2.22795e-15
TGA_001769100	0.573	hypothetical protein, conserved	344	600.349	22.6152	478	834.206	32.7031	390	680.628	23.5109	1352	2359.51	60.8388	1999	3488.66	94.2098	1861	3247.82	75.0183	-2.2856	5.39109	62.8203	2.26451e-15
TGA_001422000	1.479	Na+ driven multidrug efflux pump, putative	21297	14399.6	542.434	33035	22336	875.634	27344	18488.2	638.634	2684	1814.74	46.7921	2362	1597.03	43.1271	4848	3277.89	75.7129	2.87358	9.08819	62.7736	2.31885e-15
TGA_000127600	1.923	Iguana/Dzip1-like DAZ-interacting protein N-terminal, putative	154	80.0832	3.01674	167	86.8435	3.4045	229	119.085	4.11353	29	15.0806	0.388846	18	9.36037	0.252773	29	15.0806	0.348333	2.63421	1.92918	62.7503	2.34649e-15
TGA_001409900	1.416	hypothetical protein, conserved	333	235.169	8.85885	256	180.791	7.0875	363	256.356	8.85527	27	19.0678	0.491653	57	40.2542	1.08705	27	19.0678	0.440429	2.90226	2.68578	62.7448	2.35298e-15
TGA_000279500	0.246	Transcription-initiator DNA-binding domain IBD, putative	248	1008.13	37.9763	270	1097.56	43.0274	307	1247.97	43.1084	51	207.317	5.34556	55	223.577	6.03762	45	182.927	4.22526	2.23848	2.5728	62.7426	2.3556e-15
TGA_000339500	1.236	hypothetical protein, conserved	92	74.4337	2.80392	88	71.1974	2.79113	151	122.168	4.22004	10	8.09061	0.208612	6	4.85437	0.13109	14	11.3269	0.261629	3.23999	1.1455	62.7415	2.35691e-15
TGA_000885300	0.33	hypothetical protein, conserved	219	663.636	24.9992	173	524.242	20.5517	243	736.364	25.4361	27	81.8182	2.10964	39	118.182	3.19146	26	78.7879	1.81985	2.58374	2.15145	62.7151	2.38876e-15
TGA_001188200	0.813	PCI domain containing protein, putative	479	589.176	22.1943	612	752.768	29.5105	946	1163.59	40.1938	2581	3174.66	81.857	3108	3822.88	103.235	3535	4348.09	100.433	-2.3941	6.19737	62.6989	2.40854e-15
TGA_001368100	1.137	cop9 signalosome complex subunit, putative	1173	1031.66	38.8628	1570	1380.83	54.1322	2433	2139.84	73.9163	8185	7198.77	185.617	8439	7422.16	200.433	9536	8386.98	193.723	-2.56605	7.6852	62.6958	2.41228e-15
TGA_002110500	2.94	Clan CA, family C19, ubiquitin hydrolase-like cysteine peptidase	4039	1373.81	51.7515	1526	519.048	20.3481	2663	905.782	31.2883	184	62.585	1.61372	269	91.4966	2.47083	241	81.9728	1.89341	3.40902	5.75601	62.623	2.50315e-15
TGA_000195600	0.75	Aminotransferase class I and II, putative	121	161.333	6.07744	163	217.333	8.52006	171	228	7.87577	520	693.333	17.8772	507	676	18.2551	634	845.333	19.5256	-2.06986	3.79391	62.6018	2.53024e-15
TGA_001979700	3.231	hypothetical protein	96	29.7122	1.11926	37	11.4516	0.448932	69	21.3556	0.737684	526	162.798	4.19766	836	258.743	6.98727	504	155.989	3.60304	-3.38591	3.7921	62.5827	2.55493e-15
TGA_000165500	2.994	ubiquitin-activating enzyme E1, putative	1283	428.524	16.1425	1757	586.84	23.0057	2017	673.681	23.2709	8981	2999.67	77.3448	7551	2522.04	68.1068	8093	2703.07	62.4358	-2.51293	7.62329	62.5781	2.5609e-15
TGA_001135400	0.519	leucine-rich repeat protein, BspA family	6	11.5607	0.435492	6	11.5607	0.453211	10	19.2678	0.665566	45	86.7052	2.23565	71	136.802	3.69427	82	157.996	3.64941	-3.32986	0.580344	62.5545	2.59178e-15
TGA_001948900	1.116	JAB1/Mov34/MPN/PAD-1 ubiquitin protease, putative	334	299.283	11.274	343	307.348	12.0489	562	503.584	17.3952	1313	1176.52	30.336	2086	1869.18	50.4764	2211	1981.18	45.7615	-2.37429	5.47103	62.5355	2.61686e-15
TGA_001749900	3.069	plasma membrane calcium-transporting ATPase, putative	4575	1490.71	56.1553	4572	1489.74	58.4017	3623	1180.51	40.7784	43643	14220.6	366.671	42091	13714.9	370.365	23694	7720.43	178.327	-3.31649	9.70289	62.5314	2.62229e-15
TGA_000563200	0.543	sugar transporter, putative	228	419.89	15.8173	210	386.74	15.1613	263	484.346	16.7307	938	1727.44	44.5412	839	1545.12	41.7254	938	1727.44	39.9005	-2.16132	4.49619	62.531	2.62283e-15
TGA_001145600	0.699	Ubiquitin family, putative	52	74.392	2.80235	77	110.157	4.31847	49	70.1001	2.42146	249	356.223	9.18503	258	369.099	9.96737	328	469.242	10.8386	-2.40741	2.744	62.5006	2.66368e-15
TGA_001707000	0.402	protein phosphatase 2C, putative	1398	3477.61	131.002	1402	3487.56	136.722	1750	4353.23	150.373	303	753.731	19.4346	283	703.98	19.0107	289	718.905	16.6053	2.1645	5.02899	62.3986	2.80523e-15
TGA_000632000	1.566	hypothetical protein, conserved	359	229.246	8.63573	442	282.248	11.0649	702	448.276	15.4847	2005	1280.33	33.0127	2560	1634.74	44.1455	2259	1442.53	33.3196	-2.40807	5.7711	62.3477	2.8786e-15
TGA_001356100	1.305	CAMK family protein kinase	1054	807.663	30.4247	783	600	23.5216	1049	803.831	27.7666	4046	3100.38	79.9418	4007	3070.5	82.9176	5503	4216.86	97.4013	-2.41336	6.75113	62.3266	2.90975e-15
TGA_002198900	0.57	hypothetical protein	14	24.5614	0.92523	20	35.0877	1.37553	14	24.5614	0.848421	79	138.596	3.57364	106	185.965	5.02191	164	287.719	6.64576	-3.0122	1.39839	62.3179	2.92252e-15
TGA_002180300	2.658	hypothetical protein, conserved	4305	1619.64	61.0119	5830	2193.38	85.9864	4591	1727.24	59.6638	34475	12970.3	334.432	28912	10877.4	293.739	25033	9417.98	217.537	-2.80617	9.43933	62.3126	2.93045e-15
TGA_000067500	0.318	hypothetical protein, conserved	101	317.61	11.9644	100	314.465	12.3279	154	484.277	16.7283	431	1355.35	34.9469	537	1688.68	45.6021	439	1380.5	31.887	-2.20278	3.53805	62.2832	2.97449e-15
TGA_000472500	3.453	hypothetical protein	405	117.289	4.4183	371	107.443	4.21205	353	102.23	3.53132	54	15.6386	0.403233	80	23.1683	0.62565	57	16.5074	0.381289	2.37867	3.01312	62.2634	3.00456e-15
TGA_002088100	1.989	CAMK family protein kinase	362	182.001	6.85599	527	264.957	10.387	551	277.024	9.56919	2759	1387.13	35.7664	2318	1165.41	31.4714	2085	1048.27	24.2129	-2.55007	5.84673	62.1669	3.15555e-15
TGA_001117000	1.32	hypothetical protein, conserved	571	432.576	16.2952	593	449.242	17.6115	762	577.273	19.9407	81	61.3636	1.58223	116	87.8788	2.37313	167	126.515	2.92226	2.2282	3.77885	62.1532	3.17756e-15
TGA_000479300	0.597	CK1 family protein kinase	697	1167.5	43.98	1134	1899.5	74.4655	1094	1832.5	63.2997	5088	8522.61	219.751	4459	7469.01	201.698	4811	8058.63	186.139	-2.51834	6.84107	62.1347	3.20757e-15
TGA_002008900	0.825	60S ribosomal protein L31, putative	1228	1488.48	56.0713	1492	1808.48	70.8975	1982	2402.42	82.9866	6976	8455.76	218.027	6031	7310.3	197.412	8978	10882.4	251.363	-2.43531	7.44932	62.1216	3.22897e-15
TGA_000666200	0.72	Phosphorylase superfamily, putative	4358	6052.78	228.009	5182	7197.22	282.151	6101	8473.61	292.703	23292	32350	834.128	24984	34700	937.06	22288	30955.6	715.013	-2.3912	9.15391	62.0883	3.28402e-15
TGA_001971800	1.569	ankyrin repeat protein	15	9.56023	0.360134	14	8.92288	0.349801	16	10.1976	0.352254	91	57.9987	1.49547	177	112.811	3.04641	101	64.3722	1.48687	-3.21683	1.48245	62.0727	3.31001e-15
TGA_001731600	1.533	Noc2p family, putative	246	160.47	6.0449	368	240.052	9.4107	416	271.363	9.37367	1523	993.477	25.6163	1345	877.365	23.6929	1507	983.04	22.7063	-2.31137	5.15773	61.9974	3.43905e-15
TGA_000097100	0.699	Transcription-initiator DNA-binding domain IBD, putative	103	147.353	5.55081	64	91.5594	3.58938	100	143.062	4.94175	334	477.825	12.3205	368	526.466	14.217	509	728.183	16.8196	-2.35539	3.27609	61.9705	3.48643e-15
TGA_000298200	3.045	lipid A export ATP-binding/permease protein msba, putative	240	78.8177	2.96907	250	82.1018	3.21861	287	94.2529	3.25576	42	13.7931	0.355648	54	17.734	0.4789	62	20.3612	0.470305	2.10899	2.51078	61.9582	3.50821e-15
TGA_000235500	0.795	eukaryotic translation initiation factor 4E, putative	129	162.264	6.1125	114	143.396	5.62152	219	275.472	9.51558	672	845.283	21.7952	654	822.642	22.2151	700	880.503	20.3379	-2.359	4.03718	61.9235	3.57071e-15
TGA_001627100	1.104	CMGC family protein kinase	333	301.63	11.3624	419	379.529	14.8786	509	461.051	15.926	2866	2596.01	66.9369	2272	2057.97	55.5747	1833	1660.33	38.3503	-2.71467	5.79476	61.8636	3.68088e-15
TGA_000954300	0.507	PX domain containing protein, putative	448	883.629	33.2864	693	1366.86	53.5848	1182	2331.36	80.5319	3795	7485.21	193.002	4464	8804.73	237.768	5670	11183.4	258.316	-2.80828	6.7279	61.8541	3.69875e-15
TGA_000510700	5.061	60S acidic ribosomal protein P2, putative	269	53.1516	2.00222	481	95.0405	3.72585	536	105.908	3.65836	2524	498.716	12.8591	1936	382.533	10.3302	4415	872.357	20.1498	-2.98208	6.04826	61.8112	3.78019e-15
TGA_000600200	1.326	Regulator of G protein signaling domain containing protein, putative	193	145.551	5.4829	248	187.029	7.33203	269	202.866	7.00756	39	29.4118	0.758367	40	30.1659	0.814619	27	20.362	0.470323	2.51839	2.31158	61.7569	3.88585e-15
TGA_001978200	1.41	Ankyrin repeats (many copies)/Ankyrin repeats (3 copies)/Ankyrin repeat, putative	115	81.5603	3.07238	97	68.7943	2.69693	130	92.1986	3.1848	332	235.461	6.07124	590	418.44	11.2998	524	371.631	8.58396	-2.25692	3.54346	61.7466	3.90621e-15
TGA_000382200	0.552	hypothetical protein, conserved	766	1387.68	52.274	914	1655.8	64.9118	1398	2532.61	87.4836	4170	7554.35	194.785	4413	7994.57	215.89	5097	9233.7	213.281	-2.37137	6.77694	61.7367	3.92589e-15
TGA_002082200	0.348	S25 ribosomal protein, putative	4010	11523	434.072	5576	16023	628.145	7507	21571.8	745.153	28628	82264.4	2121.14	24138	69362.1	1873.1	35135	100963	2332.04	-2.58288	9.42956	61.7316	3.93617e-15
TGA_001875100	0.552	40S ribosomal protein S7, putative	5181	9385.87	353.566	7201	13045.3	511.411	7478	13547.1	467.956	34853	63139.5	1628.02	26494	47996.4	1296.12	38627	69976.4	1616.32	-2.5443	9.62826	61.6995	4.00081e-15
TGA_000537500	0.585	hypothetical protein, conserved	271	463.248	17.4506	357	610.256	23.9237	477	815.385	28.1657	62	105.983	2.73271	67	114.53	3.09284	82	140.171	3.23768	2.17666	2.9814	61.6091	4.18872e-15
TGA_001218900	1.191	MatE, putative	514	431.57	16.2573	527	442.485	17.3466	545	457.599	15.8068	2517	2113.35	54.4916	2594	2178	58.8161	2043	1715.37	39.6216	-2.38553	5.86304	61.5998	4.20854e-15
TGA_001187100	2.067	cyclin B, putative	251	121.432	4.57435	247	119.497	4.6846	386	186.744	6.45068	33	15.9652	0.411654	48	23.2221	0.627103	67	32.4141	0.748704	2.38808	2.63138	61.5485	4.31977e-15
TGA_000520700	0.81	dual specificity protein phosphatase CDC-14 alpha, putative	216	266.667	10.0453	255	314.815	12.3416	291	359.259	12.4098	11	13.5802	0.35016	24	29.6296	0.800137	47	58.0247	1.34026	3.05829	2.34298	61.5462	4.32469e-15
TGA_002033800	0.909	26S protease regulatory subunit, putative	3300	3630.36	136.756	4780	5258.53	206.149	5039	5543.45	191.487	19136	21051.7	542.807	19354	21291.5	574.97	20747	22824	527.19	-2.38855	8.89562	61.5142	4.39567e-15
TGA_000702900	0.399	hypothetical protein	37	92.7318	3.49321	26	65.1629	2.55456	30	75.188	2.59721	136	340.852	8.7887	213	533.835	14.416	164	411.028	9.49394	-2.6394	2.01626	61.4864	4.45802e-15
TGA_000776100	0.246	lipid A export ATP-binding/permease protein msba, putative	386	1569.11	59.1083	404	1642.28	64.3817	390	1585.37	54.7631	40	162.602	4.1926	87	353.659	9.55041	73	296.748	6.8543	2.39188	3.06633	61.4008	4.65621e-15
TGA_000112200	1.371	AGC family protein kinase	467	340.627	12.8315	433	315.828	12.3813	649	473.377	16.3518	61	44.4931	1.14723	101	73.6689	1.9894	123	89.7155	2.07226	2.26077	3.45769	61.3979	4.66313e-15
TGA_001331200	0.903	ankyrin repeat-containing protein, putative	239	264.673	9.97026	221	244.74	9.59447	184	203.765	7.03863	780	863.787	22.2723	1082	1198.23	32.3577	979	1084.16	25.0421	-2.31119	4.51845	61.3627	4.74716e-15
TGA_001947000	1.689	Clan CA, family C19, ubiquitin hydrolase-like cysteine peptidase	144	85.2575	3.21166	175	103.612	4.06186	161	95.3227	3.29272	638	377.738	9.73979	702	415.631	11.2239	578	342.214	7.90449	-2.20487	3.99096	61.3539	4.76856e-15
TGA_000014600	1.539	coatomer delta subunit, putative	445	289.149	10.8923	693	450.292	17.6527	863	560.754	19.37	2839	1844.7	47.5647	2692	1749.19	47.2362	4134	2686.16	62.0451	-2.48022	6.24879	61.3489	4.78048e-15
TGA_001575000	0.456	Protein of unknown function (DUF563), putative	151	331.14	12.4741	381	835.526	32.7549	338	741.228	25.6041	1659	3638.16	93.808	1561	3423.25	92.4435	2402	5267.54	121.67	-2.89824	5.41197	61.3363	4.81138e-15
TGA_001614400	0.465	hypothetical protein, conserved	91	195.699	7.37199	114	245.161	9.61099	84	180.645	6.24	461	991.398	25.5627	402	864.516	23.3459	876	1883.87	43.5138	-2.74287	3.72533	61.3009	4.89853e-15
TGA_001789400	2.328	protein phsophatase-2A, putative	772	331.615	12.492	999	429.124	16.8228	1367	587.199	20.2835	4381	1881.87	48.5231	4196	1802.41	48.6733	5208	2237.11	51.673	-2.35398	6.79332	61.2764	4.95999e-15
TGA_000450200	4.248	nucleolar protein, putative	212	49.9058	1.87996	319	75.0942	2.9439	286	67.3258	2.32563	1298	305.556	7.87859	1120	263.653	7.11986	1151	270.951	6.25845	-2.34609	4.86531	61.2135	5.12101e-15
TGA_000307700	1.746	copine, putative	1865	1068.16	40.2375	2348	1344.79	52.7194	2753	1576.75	54.4654	9943	5694.73	146.836	8791	5034.94	135.967	12439	7124.28	164.557	-2.36799	7.96536	61.2059	5.14064e-15
TGA_000177000	0.27	Periplasmic [Fe] hydrogenase, putative	404	1496.3	56.3656	729	2700	105.847	601	2225.93	76.8899	3076	11392.6	293.752	2748	10177.8	274.847	2874	10644.4	245.866	-2.54541	6.11477	61.1728	5.22797e-15
TGA_001144500	0.456	hypothetical protein, conserved	723	1585.53	59.7269	780	1710.53	67.0573	1068	2342.11	80.903	150	328.947	8.48174	187	410.088	11.0743	211	462.719	10.6879	2.03018	4.22461	61.1683	5.23991e-15
TGA_001033600	1.734	hypothetical protein, conserved	346	199.539	7.51663	416	239.908	9.40504	301	173.587	5.9962	1238	713.956	18.409	1611	929.066	25.0891	1848	1065.74	24.6166	-2.30894	5.23351	61.1473	5.29598e-15
TGA_001052700	1.188	leucine-rich repeat protein, BspA family	46	38.7205	1.45861	106	89.2256	3.49789	68	57.2391	1.9772	319	268.519	6.92361	391	329.125	8.88788	517	435.185	10.0519	-2.65751	3.24548	61.1339	5.33233e-15
TGA_001405100	0.249	tubulin epsilon chain, putative	2849	11441.8	431.012	3043	12220.9	479.092	3844	15437.8	533.264	25746	103398	2666.05	16754	67285.1	1817.01	17128	68787.1	1588.85	-2.85975	8.87398	61.1257	5.35436e-15
TGA_000416500	0.474	adenylate cyclase, type VII, putative	1246	2628.69	99.023	4559	9618.14	377.057	2969	6263.71	216.367	198	417.722	10.7707	218	459.916	12.4198	194	409.283	9.45364	3.62202	5.78396	61.1126	5.39018e-15
TGA_000665600	2.295	sucrase-isomaltase, putative	72	31.3725	1.18181	130	56.6449	2.22063	119	51.8519	1.79111	439	191.285	4.9322	427	186.057	5.02439	772	336.383	7.76981	-2.53376	3.67298	61.085	5.46622e-15
TGA_001424100	0.711	hypothetical protein, conserved	567	797.468	30.0407	863	1213.78	47.5836	1266	1780.59	61.5067	5230	7355.84	189.666	5616	7898.73	213.302	4430	6230.66	143.916	-2.74989	6.90127	61.0664	5.51828e-15
TGA_001889500	0.594	Beta-lactamase, putative	429	722.222	27.2062	663	1116.16	43.7566	585	984.848	34.0195	42	70.7071	1.82315	33	55.5556	1.50026	101	170.034	3.92745	3.08841	3.46675	61.0144	5.66585e-15
TGA_001977500	1.089	dock-10, putative	1103	1012.86	38.1543	673	617.998	24.2272	711	652.893	22.5528	9569	8786.96	226.567	7714	7083.56	191.289	5544	5090.91	117.59	-3.40668	7.43544	60.9599	5.82484e-15
TGA_001233200	1.002	aldo-keto reductase, putative	23807	23759.5	895.021	28524	28467.1	1115.99	30912	30850.3	1065.66	3669	3661.68	94.4144	3366	3359.28	90.7161	5946	5934.13	137.067	2.49852	9.16258	60.944	5.87216e-15
TGA_000683800	0.333	60S ribosomal protein L31, putative	2705	8123.12	305.999	2768	8312.31	325.865	4246	12750.8	440.447	15908	47771.8	1231.77	12849	38585.6	1041.99	23236	69777.8	1611.73	-2.62235	8.65525	60.9322	5.90756e-15
TGA_001773300	0.663	hypothetical protein, conserved	195	294.118	11.0794	294	443.439	17.384	214	322.775	11.1496	1137	1714.93	44.2186	990	1493.21	40.3236	1089	1642.53	37.9394	-2.39782	4.70248	60.8801	6.06576e-15
TGA_001714500	1.791	nucleolar GTP-binding protein, putative	924	515.913	19.4345	1328	741.485	29.0682	1200	670.017	23.1443	7111	3970.41	102.375	5461	3049.13	82.3407	5612	3133.45	72.3765	-2.62397	7.17897	60.833	6.21268e-15
TGA_002157200	2.628	hypothetical protein, conserved	121	46.0426	1.73443	82	31.2024	1.22322	112	42.618	1.47215	401	152.588	3.93439	420	159.817	4.31581	456	173.516	4.00788	-2.208	3.39455	60.8119	6.27957e-15
TGA_000478000	0.867	Family T1, proteasome alpha subunit, threonine peptidase	1298	1497.12	56.3965	1728	1993.08	78.1342	2149	2478.66	85.6201	6860	7912.34	204.016	6842	7891.58	213.109	10754	12403.7	286.501	-2.43751	7.58922	60.798	6.32425e-15
TGA_002217500	1.296	CAMK family protein kinase	366	282.407	10.6383	444	342.593	13.4306	545	420.525	14.5261	62	47.8395	1.23352	84	64.8148	1.7503	120	92.5926	2.13871	2.16416	3.28238	60.7281	6.55292e-15
TGA_001536200	1.335	hypothetical protein, conserved	36	26.9663	1.01582	78	58.427	2.2905	47	35.206	1.21612	427	319.85	8.24717	378	283.146	7.64625	298	223.221	5.15597	-2.99901	3.0992	60.6982	6.65297e-15
TGA_000533000	0.81	hypothetical protein, conserved	214	264.198	9.95234	122	150.617	5.90461	140	172.84	5.97037	707	872.84	22.5057	1015	1253.09	33.8391	958	1182.72	27.3185	-2.65081	4.37855	60.6768	6.72566e-15
TGA_000239700	1.476	Frataxin-like domain containing protein, putative	31	21.0027	0.791173	46	31.1653	1.22177	65	44.0379	1.5212	167	113.144	2.91735	214	144.986	3.9153	283	191.734	4.42869	-2.4197	2.39853	60.6752	6.73113e-15
TGA_000630100	1.662	nucleotide binding protein, putative	839	504.813	19.0164	1060	637.786	25.0029	1291	776.775	26.832	3731	2244.89	57.8832	4102	2468.11	66.6504	4872	2931.41	67.7099	-2.19786	6.69568	60.6643	6.7685e-15
TGA_001299200	0.93	kelch repeat protein, putative	28882	31055.9	1169.88	36008	38718.3	1517.86	42929	46160.2	1594.51	5942	6389.25	164.743	6079	6536.56	176.517	6933	7454.84	172.192	2.29819	9.56029	60.594	7.01464e-15
TGA_001695500	3.222	hypothetical protein, conserved	1135	352.266	13.2699	2235	693.669	27.1937	2114	656.114	22.6641	17662	5481.69	141.343	12539	3891.68	105.093	11138	3456.86	79.8468	-3.16998	8.31255	60.5914	7.02398e-15
TGA_002067500	1.575	uridine cytidine kinase I, putative	1247	791.746	29.8251	1787	1134.6	44.4795	1557	988.571	34.1481	8132	5163.17	133.13	6054	3843.81	103.801	9073	5760.63	133.06	-2.5448	7.52446	60.5674	7.11026e-15
TGA_001217900	0.723	Eukaryotic protein of unknown function (DUF846), putative	37	51.1757	1.92779	66	91.2863	3.57867	131	181.189	6.2588	494	683.264	17.6176	466	644.537	17.4055	738	1020.75	23.5773	-3.09088	3.66486	60.5022	7.34978e-15
TGA_001413000	3.183	hypothetical protein, conserved	387	121.583	4.58005	509	159.912	6.26899	523	164.31	5.67575	53	16.651	0.429336	84	26.3902	0.712657	120	37.7003	0.870804	2.29418	3.33201	60.4691	7.47439e-15
TGA_000429900	1.041	Phospholipid methyltransferase, putative	140	134.486	5.0661	141	135.447	5.30988	170	163.305	5.64101	490	470.701	12.1368	540	518.732	14.0082	951	913.545	21.1011	-2.30307	3.97648	60.4575	7.51826e-15
TGA_002149500	0.729	SNAP190, putative	65	89.1632	3.35878	134	183.813	7.20599	156	213.992	7.39189	5	6.85871	0.176848	5	6.85871	0.185217	13	17.8326	0.4119	3.72774	1.19604	60.4012	7.73672e-15
TGA_001662600	1.194	ribosomal protein S28, putative	1060	887.772	33.4424	2009	1682.58	65.9617	2167	1814.91	62.6921	7842	6567.84	169.348	8657	7250.42	195.795	12862	10772.2	248.817	-2.68726	7.81354	60.3947	7.76228e-15
TGA_002206800	0.957	SAC3/GANP/Nin1/mts3/eIF-3 p25 family, putative	11	11.4943	0.432989	19	19.8537	0.77832	13	13.5841	0.469234	89	92.999	2.39793	79	82.5496	2.22922	121	126.437	2.92045	-2.92554	1.16477	60.3879	7.78911e-15
TGA_001354400	0.87	nucleotide binding protein, putative	883	1014.94	38.2329	1008	1158.62	45.4211	1158	1331.03	45.9777	3175	3649.43	94.0985	3955	4545.98	122.762	5102	5864.37	135.456	-2.18731	6.62989	60.3869	7.79281e-15
TGA_002051600	0.204	regulatory particle non-ATPase, putative	1215	5955.88	224.358	1627	7975.49	312.661	1834	8990.2	310.547	6363	31191.2	804.248	6485	31789.2	858.456	6789	33279.4	768.69	-2.28507	7.32093	60.349	7.94432e-15
TGA_001058600	0.735	Transcription-initiator DNA-binding domain IBD, putative	1054	1434.01	54.0194	1395	1897.96	74.4052	1543	2099.32	72.5165	7146	9722.45	250.688	6498	8840.82	238.743	5643	7677.55	177.337	-2.50406	7.27836	60.2849	8.20746e-15
TGA_001073700	4.749	adenylate cyclase type, putative	892	187.829	7.07553	1177	247.842	9.71607	955	201.095	6.9464	160	33.6913	0.868713	202	42.5353	1.14865	242	50.9581	1.17703	2.14799	4.45531	60.2799	8.22823e-15
TGA_000798000	0.756	Cys/Met metabolism PLP-dependent enzyme/Aminotransferase class-V/Methionine gamma-lyase, putative	285	376.984	14.201	164	216.931	8.5043	165	218.254	7.53912	1961	2593.92	66.8828	1356	1793.65	48.4369	1492	1973.54	45.5851	-3.16125	5.20111	60.27	8.26967e-15
TGA_001267700	4.653	adenylate cyclase type, putative	7672	1648.83	62.1115	6876	1477.76	57.9321	6656	1430.47	49.4127	508	109.177	2.81507	1221	262.411	7.08632	882	189.555	4.37836	2.86523	7.16125	60.2582	8.31966e-15
TGA_002127800	1.707	MCRA family/NAD(P)-binding Rossmann-like domain containing protein, putative	6036	3536.03	133.202	5747	3366.73	131.985	6094	3570.01	123.318	694	406.561	10.483	764	447.569	12.0864	1349	790.275	18.2538	2.51251	6.95446	60.2547	8.33426e-15
TGA_001361500	0.468	30S/40S ribosomal protein, putative	1012	2162.39	81.4575	1641	3506.41	137.461	1687	3604.7	124.517	7750	16559.8	426.987	6882	14705.1	397.106	6904	14752.1	340.746	-2.54077	7.42572	60.2483	8.36169e-15
TGA_001295000	0.555	hypothetical protein, conserved	667	1201.8	45.2719	991	1785.59	69.9998	1041	1875.68	64.7912	3847	6931.53	178.726	3785	6819.82	184.167	3890	7009.01	161.895	-2.31249	6.5509	60.2234	8.46789e-15
TGA_000772300	3.288	hypothetical protein, conserved	256	77.8589	2.93295	234	71.1679	2.78998	250	76.0341	2.62643	19	5.77859	0.148998	28	8.51582	0.229966	54	16.4234	0.379348	2.71939	2.35587	60.2215	8.47602e-15
TGA_000208200	1.797	hypothetical protein, conserved	346	192.543	7.25311	314	174.736	6.85011	390	217.028	7.49678	61	33.9455	0.875266	58	32.276	0.871602	91	50.64	1.16969	2.13619	2.93662	60.212	8.51695e-15
TGA_001183000	1.431	GTP-binding protein, putative	133	92.942	3.50113	152	106.219	4.16409	228	159.329	5.50369	586	409.504	10.5588	658	459.818	12.4172	655	457.722	10.5725	-2.10626	3.98297	60.2067	8.54018e-15
TGA_000054200	1.194	ethanolaminephosphotransferase, putative	89	74.5394	2.8079	180	150.754	5.90996	107	89.6147	3.09555	764	639.866	16.4986	715	598.827	16.1711	675	565.327	13.058	-2.72684	4.08129	60.2037	8.55297e-15
TGA_000965200	0.486	hypothetical protein, conserved	37	76.1317	2.86789	65	133.745	5.24316	59	121.399	4.19348	179	368.313	9.49675	239	491.77	13.2801	311	639.918	14.7809	-2.35871	2.54076	60.1675	8.71176e-15
TGA_001966000	0.285	Aminoacyl-tRNA editing domain containing protein, putative	350	1228.07	46.2615	515	1807.02	70.84	519	1821.05	62.9044	1967	6901.75	177.958	1695	5947.37	160.606	2043	7168.42	165.577	-2.25884	5.54663	60.1308	8.87566e-15
TGA_001887300	4.383	Bap-like	601	137.121	5.16534	623	142.14	5.57228	426	97.1937	3.35735	2145	489.391	12.6187	3263	744.467	20.1041	3323	758.157	17.512	-2.55662	6.08543	60.1206	8.92209e-15
TGA_000657900	1.488	Leucine rich repeats (6 copies), putative	37	24.8656	0.936688	55	36.9624	1.44903	46	30.914	1.06786	148	99.4624	2.56459	221	148.522	4.01077	239	160.618	3.70997	-2.31474	2.29322	60.0542	9.2279e-15
TGA_000384200	0.207	60S ribosomal protein L31, putative	4295	20748.8	781.608	5096	24618.4	965.107	7829	37821.3	1306.45	28811	139184	3588.78	23849	115213	3111.27	44633	215618	4980.37	-2.70433	9.54395	60.0514	9.24132e-15
TGA_001833000	0.366	prefoldin subunit, putative	191	521.858	19.6584	110	300.546	11.7822	258	704.918	24.3499	742	2027.32	52.2735	1090	2978.14	80.4236	1300	3551.91	82.0423	-2.67121	4.5855	60.045	9.27151e-15
TGA_000558900	1.293	hypothetical protein, conserved	285	220.418	8.30315	498	385.151	15.099	475	367.363	12.6898	34	26.2954	0.678014	56	43.3101	1.16957	87	67.2854	1.55416	2.65512	3.09838	60.0389	9.29987e-15
TGA_001417100	2.325	hypothetical protein	1325	569.892	21.4679	804	345.806	13.5566	1029	442.581	15.288	35	15.0538	0.388154	128	55.0538	1.48671	63	27.0968	0.625883	3.65112	4.34966	60.0292	9.34622e-15
TGA_000758800	0.567	Inner membrane component domain/Sodium/calcium exchanger protein, putative	4555	8033.51	302.623	7385	13024.7	510.603	5529	9751.32	336.839	872	1537.92	39.6544	765	1349.21	36.4348	678	1195.77	27.6199	2.69539	6.89003	59.9414	9.77246e-15
TGA_001758700	1.86	lipid A export ATP-binding/permease protein msba, putative	1563	840.323	31.655	766	411.828	16.1448	1124	604.301	20.8743	7390	3973.12	102.445	7930	4263.44	115.133	7993	4297.31	99.2596	-2.93165	7.47554	59.9303	9.82779e-15
TGA_001822300	1.938	hypothetical protein, conserved	147	75.8514	2.85733	110	56.7595	2.22513	142	73.2714	2.531	8	4.12797	0.106437	21	10.8359	0.29262	16	8.25593	0.190696	2.96767	1.45657	59.9288	9.83528e-15
TGA_001764000	0.501	phopsphatidylinositol 3-kinase, drosophila, putative	284	566.866	21.3539	329	656.687	25.7439	471	940.12	32.4744	64	127.745	3.29383	51	101.796	2.74897	80	159.681	3.68831	2.26002	2.94132	59.9263	9.84785e-15
TGA_000048600	2.784	hypothetical protein, conserved	149	53.5201	2.01611	109	39.1523	1.53488	152	54.5977	1.88596	10	3.59195	0.0926167	16	5.74713	0.155199	24	8.62069	0.199121	2.85962	1.50329	59.9178	9.89035e-15
TGA_000161200	0.261	hypothetical protein, conserved	30	114.943	4.32989	21	80.4598	3.15424	8	30.6513	1.05879	215	823.755	21.2401	269	1030.65	27.8323	192	735.632	16.9917	-3.67201	2.32022	59.9167	9.89579e-15
TGA_000445000	0.588	AP-3 complex subunit beta-1, putative	232	394.558	14.863	233	396.259	15.5344	225	382.653	13.2179	970	1649.66	42.5356	848	1442.18	38.9454	924	1571.43	36.297	-2.19173	4.50812	59.9004	9.97795e-15
TGA_000923700	1.038	hypothetical protein	300	289.017	10.8873	317	305.395	11.9723	397	382.466	13.2115	64	61.657	1.58979	81	78.0347	2.1073	72	69.3642	1.60218	2.01974	2.90168	59.8878	1.0042e-14
TGA_000973200	1.494	Glycine rich protein, putative	4	2.67738	0.100857	2	1.33869	0.0524802	7	4.68541	0.161847	71	47.5234	1.22537	90	60.241	1.62678	47	31.4592	0.726646	-4.19194	0.628792	59.8874	1.00442e-14
TGA_000874100	8.304	hypothetical protein	249	29.9855	1.12956	259	31.1898	1.22272	391	47.0857	1.62648	926	111.513	2.87529	1073	129.215	3.4894	1347	162.211	3.74676	-2.09624	4.78482	59.8709	1.01289e-14
TGA_000251500	1.113	protein C6orf60, putative	209	187.781	7.07371	194	174.304	6.83318	263	236.298	8.16242	39	35.0404	0.903499	44	39.5328	1.06757	39	35.0404	0.809366	2.24	2.26629	59.7811	1.06016e-14
TGA_001174900	0.612	TPR repeat/Tetratricopeptide repeat/DnaJ domain containing protein, putative	491	802.288	30.2222	574	937.908	36.7686	623	1017.97	35.1637	3013	4923.2	126.942	2572	4202.61	113.49	2224	3633.99	83.9381	-2.43917	5.98914	59.7293	1.08845e-14
TGA_000359300	2.628	glial maturation factor, putative	935	355.784	13.4024	1061	403.729	15.8273	1859	707.382	24.435	6457	2457	63.3525	5548	2111.11	57.0098	7704	2931.51	67.7121	-2.58289	7.27451	59.6759	1.1184e-14
TGA_000064200	0.882	hypothetical protein, conserved	117	132.653	4.99705	164	185.941	7.2894	165	187.075	6.4621	416	471.655	12.1614	574	650.794	17.5744	596	675.737	15.6082	-2.02015	3.72588	59.667	1.12342e-14
TGA_000809800	2.19	hypothetical protein, conserved	139	63.4703	2.39093	109	49.7717	1.95119	135	61.6438	2.12935	543	247.945	6.39314	480	219.178	5.91882	518	236.53	5.46338	-2.21062	3.6756	59.6596	1.12767e-14
TGA_001853900	0.828	hypothetical protein, conserved	397	479.469	18.0616	409	493.961	19.3646	509	614.734	21.2347	63	76.087	1.96186	71	85.7488	2.31561	121	146.135	3.37544	2.18831	3.24193	59.6375	1.14042e-14
TGA_000201300	2.157	kelch repeat protein, putative	228	105.702	3.98181	244	113.12	4.43462	285	132.128	4.56408	28	12.981	0.334708	17	7.88132	0.212832	51	23.6439	0.54613	2.79538	2.36755	59.6349	1.14192e-14
TGA_000300900	0.573	Adenylate and Guanylate cyclase catalytic domain containing protein, putative	550	959.86	36.158	912	1591.62	62.396	756	1319.37	45.5749	2969	5181.5	133.602	4225	7373.47	199.118	3335	5820.24	134.436	-2.44721	6.38926	59.6068	1.15832e-14
TGA_001285000	1.653	hypothetical protein	34	20.5687	0.774823	40	24.1984	0.948644	51	30.853	1.06575	129	78.0399	2.01222	240	145.191	3.92082	227	137.326	3.17197	-2.43319	2.2407	59.5728	1.17851e-14
TGA_002057300	1.497	Tubulin-tyrosine ligase family, putative	433	289.245	10.8959	355	237.141	9.29657	485	323.981	11.1912	57	38.0762	0.981774	94	62.7923	1.69568	99	66.1323	1.52753	2.17073	3.20457	59.5726	1.17863e-14
TGA_000014500	1.926	DNA double-strand break repair Rad50 ATPase, putative	213	110.592	4.166	215	111.63	4.37621	223	115.784	3.99951	32	16.6147	0.428403	31	16.0955	0.434654	52	26.999	0.623624	2.32105	2.22981	59.5722	1.1789e-14
TGA_001269400	0.63	bromodomain-containing protein, putative	116	184.127	6.93607	175	277.778	10.8896	172	273.016	9.43075	551	874.603	22.5512	526	834.921	22.5467	637	1011.11	23.3547	-2.09444	3.83764	59.5693	1.18061e-14
TGA_000475700	1.26	type IV inositol 5-phosphatase, putative	143	113.492	4.27525	127	100.794	3.95139	217	172.222	5.94905	13	10.3175	0.26603	27	21.4286	0.57867	14	11.1111	0.256645	2.95493	1.71517	59.5057	1.21941e-14
TGA_001081000	3.228	GTPase-activator protein	1949	603.779	22.7444	2011	622.986	24.4228	2054	636.307	21.9799	8808	2728.62	70.3562	7924	2454.77	66.2902	9163	2838.6	65.5662	-2.30635	7.71923	59.4911	1.22851e-14
TGA_001118600	0.996	Protein tyrosine kinase/Protein kinase domain/Kinase-like, putative	1134	1138.55	42.8894	1873	1880.52	73.7216	2135	2143.57	74.0452	203	203.815	5.25527	252	253.012	6.83249	380	381.526	8.81252	2.4313	5.14278	59.451	1.25377e-14
TGA_001775800	2.496	kakapo, putative	2445	979.567	36.9004	3978	1593.75	62.4793	3635	1456.33	50.3058	34845	13960.3	359.96	25252	10117	273.205	18183	7284.86	168.266	-3.21602	9.23819	59.4387	1.26162e-14
TGA_000552800	2.184	ebna2 binding protein P100, putative	856	391.941	14.7645	1121	513.278	20.1219	972	445.055	15.3735	6134	2808.61	72.4185	4231	1937.27	52.3153	5094	2332.42	53.8743	-2.60935	6.94554	59.43	1.26722e-14
TGA_000128100	0.468	hypothetical protein	28	59.8291	2.25376	23	49.1453	1.92663	15	32.0513	1.10714	108	230.769	5.95027	209	446.581	12.0598	170	363.248	8.39032	-3.02953	1.88176	59.4248	1.27061e-14
TGA_001511900	1.413	Tub family, putative	224	158.528	5.97176	215	152.159	5.96503	325	230.007	7.9451	35	24.77	0.638681	52	36.8011	0.993801	55	38.9243	0.899076	2.22952	2.45376	59.4232	1.27164e-14
TGA_000724900	0.654	ran, putative	3007	4597.86	173.202	4547	6952.6	272.561	4368	6678.9	230.708	22120	33822.6	872.099	18588	28422	767.526	18885	28876.1	666.983	-2.54806	8.89608	59.4006	1.28631e-14
TGA_001103800	0.492	Leucine rich repeats (6 copies), putative	73	148.374	5.58926	64	130.081	5.09954	79	160.569	5.54652	316	642.276	16.5608	359	729.675	19.7046	260	528.455	12.2063	-2.32413	2.9427	59.3727	1.30469e-14
TGA_000305600	2.517	Metalloenzyme superfamily, putative	656	260.628	9.81786	852	338.498	13.2701	968	384.585	13.2847	3538	1405.64	36.2437	2845	1130.31	30.5237	4705	1869.29	43.177	-2.36499	6.47172	59.3132	1.34472e-14
TGA_000435400	2.1	hypothetical protein, conserved	806	383.81	14.4581	892	424.762	16.6518	935	445.238	15.3798	189	90	2.3206	172	81.9048	2.21181	197	93.8095	2.16682	2.03464	4.27249	59.2914	1.35967e-14
TGA_000797900	0.663	trichohyalin, putative	1190	1794.87	67.6129	1474	2223.23	87.1566	1160	1749.62	60.437	168	253.394	6.53362	252	380.09	10.2642	148	223.228	5.15613	2.55519	4.7308	59.2727	1.3727e-14
TGA_000962900	0.216	ankyrin repeat and FYVE domain containing protein, putative	464	2148.15	80.9209	608	2814.81	110.348	591	2736.11	94.5131	103	476.852	12.2954	110	509.259	13.7524	148	685.185	15.8265	2.01439	3.6136	59.2357	1.3987e-14
TGA_001128200	0.489	ubiquitin-activating enzyme E1, putative	3590	7341.51	276.555	5592	11435.6	448.306	4412	9022.49	311.663	32478	66417.2	1712.53	22702	46425.4	1253.7	25383	51908	1198.97	-2.79238	9.30585	59.2285	1.40385e-14
TGA_001998800	0.978	hypothetical protein, conserved	29	29.6524	1.11701	44	44.9898	1.76372	57	58.2822	2.01323	168	171.779	4.42924	179	183.027	4.94256	205	209.611	4.84162	-2.29512	2.17394	59.1964	1.42697e-14
TGA_001387500	2.076	hypothetical protein, conserved	82	39.499	1.48793	54	26.0116	1.01972	81	39.0173	1.34777	5	2.40848	0.0621014	6	2.89017	0.078048	5	2.40848	0.0556312	3.54365	0.56429	59.1833	1.43646e-14
TGA_001308400	0.975	hypothetical protein, conserved	103	105.641	3.9795	113	115.897	4.5435	133	136.41	4.712	376	385.641	9.94355	351	360	9.72166	496	508.718	11.7504	-2.0037	3.36292	59.161	1.45284e-14
TGA_000938900	0.948	hypothetical protein, conserved	392	413.502	15.5766	455	479.958	18.8157	709	747.89	25.8343	82	86.4979	2.2303	104	109.705	2.96253	74	78.0591	1.80301	2.34938	3.43756	59.1434	1.46592e-14
TGA_000156800	0.477	hypothetical protein, conserved	527	1104.82	41.6187	393	823.899	32.2991	554	1161.43	40.119	92	192.872	4.97311	86	180.294	4.86876	110	230.608	5.3266	2.16201	3.41952	59.0955	1.50206e-14
TGA_002177100	0.219	40S ribosomal protein S6, putative	1167	5328.77	200.735	1377	6287.67	246.494	1984	9059.36	312.936	9259	42278.5	1090.13	6030	27534.2	743.552	8908	40675.8	939.532	-2.65306	7.57713	59.0049	1.57278e-14
TGA_001330200	0.975	hypothetical protein	103	105.641	3.9795	111	113.846	4.46308	159	163.077	5.63314	374	383.59	9.89066	450	461.538	12.4637	450	461.538	10.6606	-1.97944	3.42959	58.9836	1.58994e-14
TGA_000348300	0.81	Clan MA, family M8, leishmanolysin-like metallopeptidase	6308	7787.65	293.361	9450	11666.7	457.365	10296	12711.1	439.078	1115	1376.54	35.4935	1153	1423.46	38.4399	1876	2316.05	53.4963	2.46229	7.48257	58.9657	1.60441e-14
TGA_001753800	3.117	leucyl-tRNA synthetase, putative	5866	1881.94	70.8927	5736	1840.23	72.1421	5731	1838.63	63.5114	35888	11513.6	296.873	24786	7951.88	214.737	30988	9941.61	229.632	-2.6137	9.51	58.9321	1.63206e-14
TGA_001921000	2.88	Sulfatase, putative	791	274.653	10.3462	855	296.875	11.6383	963	334.375	11.5503	3167	1099.65	28.354	3652	1268.06	34.2434	3244	1126.39	26.0174	-2.15314	6.38098	58.9274	1.63598e-14
TGA_000775800	0.429	Tctex-1 family, putative	517	1205.13	45.3973	548	1277.39	50.0771	828	1930.07	66.6701	2054	4787.88	123.453	2404	5603.73	151.327	3435	8006.99	184.946	-2.25326	5.98437	58.8919	1.66574e-14
TGA_001088600	1.329	hypothetical protein	65	48.909	1.8424	89	66.9676	2.62531	53	39.8796	1.37756	275	206.922	5.33539	463	348.382	9.40793	353	265.613	6.13515	-2.56754	3.10083	58.8666	1.68736e-14
TGA_000742300	10.302	Ribosomal protein L14, putative	2527	245.292	9.24017	3985	386.818	15.1643	4390	426.131	14.7198	17885	1736.07	44.7637	15683	1522.33	41.1098	18311	1777.42	41.055	-2.47533	8.69571	58.8502	1.70148e-14
TGA_001997700	0.597	Glycosyl hydrolase family 14, putative	408	683.417	25.7444	638	1068.68	41.895	752	1259.63	43.5113	2991	5010.05	129.182	3249	5442.21	146.965	2455	4112.23	94.9845	-2.51058	6.12335	58.8374	1.71251e-14
TGA_001221200	1.641	Leucine rich repeats (6 copies), putative	1212	738.574	27.8221	1635	996.344	39.0594	2010	1224.86	42.3103	235	143.205	3.69248	270	164.534	4.44317	407	248.02	5.72877	2.22126	5.09957	58.8205	1.72736e-14
TGA_000441500	1.77	transcriptional adaptor, putative	32	18.0791	0.681041	50	28.2486	1.10742	78	44.0678	1.52223	204	115.254	2.97177	241	136.158	3.6769	346	195.48	4.51522	-2.50754	2.63495	58.8183	1.72927e-14
TGA_001295800	1.344	N-linked oligosaccharide processing, putative	64	47.619	1.79381	102	75.8929	2.97521	101	75.1488	2.59586	401	298.363	7.69314	594	441.964	11.9351	348	258.929	5.98075	-2.54717	3.42051	58.8055	1.74054e-14
TGA_000015200	0.87	hypothetical protein, conserved	365	419.54	15.8041	414	475.862	18.6551	396	455.172	15.723	78	89.6552	2.31171	52	59.7701	1.61407	81	93.1034	2.15051	2.2753	3.07727	58.7717	1.77072e-14
TGA_000477700	0.444	60s Acidic ribosomal protein, putative	1596	3594.59	135.409	2843	6403.15	251.021	2234	5031.53	173.804	12809	28849.1	743.859	9897	22290.5	601.948	13753	30975.2	715.468	-2.65932	8.15874	58.7641	1.77757e-14
TGA_001903700	0.384	hypothetical protein	119	309.896	11.6738	123	320.312	12.5571	213	554.688	19.1605	516	1343.75	34.6479	595	1549.48	41.8431	624	1625	37.5344	-2.14795	3.84072	58.6752	1.85971e-14
TGA_000326300	1.035	hypothetical protein, conserved	441	426.087	16.0507	559	540.097	21.1733	688	664.734	22.9618	107	103.382	2.66564	110	106.28	2.87006	146	141.063	3.25828	2.01349	3.62359	58.6685	1.86604e-14
TGA_000867600	0.864	PQ loop repeat, putative	492	569.444	21.451	989	1144.68	44.8744	810	937.5	32.3839	105	121.528	3.13353	120	138.889	3.75064	149	172.454	3.98335	2.41747	3.99421	58.6601	1.87402e-14
TGA_000126400	0.42	hypothetical protein	154	366.667	13.8124	209	497.619	19.508	279	664.286	22.9463	796	1895.24	48.8677	728	1733.33	46.808	948	2257.14	52.1356	-2.16265	4.35013	58.6382	1.89497e-14
TGA_001088200	1.407	hypothetical protein, conserved	634	450.604	16.9743	795	565.032	22.1508	865	614.783	21.2364	151	107.321	2.7672	177	125.8	3.39717	193	137.171	3.16839	1.93976	4.0856	58.5184	2.01396e-14
TGA_001223500	1.338	hypothetical protein, conserved	121	90.4335	3.40663	163	121.824	4.77582	137	102.392	3.5369	7	5.23169	0.134896	23	17.1898	0.464205	11	8.22123	0.189894	3.16896	1.50766	58.5015	2.03137e-14
TGA_000376500	0.411	oxidoreductases, putative	1015	2469.59	93.0295	2014	4900.24	192.103	1663	4046.23	139.768	9869	24012.2	619.141	9648	23474.5	633.919	7934	19304.1	445.888	-2.77828	7.74734	58.4883	2.04502e-14
TGA_001750100	0.564	Cyclophilin type peptidyl-prolyl cis-trans isomerase/CLD, putative	1182	2095.74	78.9468	1389	2462.77	96.5471	1643	2913.12	100.628	7491	13281.9	342.467	5318	9429.08	254.629	6968	12354.6	285.368	-2.45485	7.3162	58.4728	2.06119e-14
TGA_000900100	2.106	AMP dependent ligase/synthetase, putative	300	142.45	5.36611	564	267.806	10.4987	541	256.885	8.87355	2700	1282.05	33.057	2340	1111.11	30.0051	2192	1040.84	24.0413	-2.60045	5.84907	58.4671	2.06723e-14
TGA_001171700	0.657	IQ calmodulin-binding motif family protein	889	1353.12	50.9721	802	1220.7	47.8548	850	1293.76	44.6902	119	181.126	4.67025	84	127.854	3.45265	188	286.149	6.60949	2.52847	4.14649	58.4605	2.07414e-14
TGA_001977800	0.309	hypothetical protein, conserved	197	637.54	24.0162	197	637.54	24.9933	269	870.55	30.0713	667	2158.58	55.6578	769	2488.67	67.2057	797	2579.29	59.5766	-1.95547	4.24192	58.4318	2.10459e-14
TGA_000911300	1.878	hypothetical protein, conserved	391	208.2	7.84291	424	225.772	8.85088	457	243.344	8.4058	66	35.1438	0.906164	106	56.443	1.52422	70	37.2737	0.86095	2.19591	3.1995	58.4152	2.1224e-14
TGA_000245300	2.979	CAMK family protein kinase	257	86.2706	3.24982	102	34.2397	1.34229	165	55.3877	1.91325	1027	344.747	8.88911	1315	441.423	11.9205	1871	628.063	14.507	-3.14592	4.95443	58.379	2.16186e-14
TGA_001851300	0.405	myosin heavy chain, clone, putative	249	614.815	23.1601	211	520.988	20.4241	311	767.901	26.5255	32	79.0123	2.03729	55	135.802	3.66729	53	130.864	3.02271	2.27273	2.46661	58.3279	2.21878e-14
TGA_001767400	1.359	Isochorismatase family, putative	1535	1129.51	42.5486	1009	742.458	29.1064	1712	1259.75	43.5154	6384	4697.57	121.124	6663	4902.87	132.4	7288	5362.77	123.87	-2.45588	7.33946	58.3236	2.22358e-14
TGA_002002400	1.362	DEAD box ATP-dependent RNA helicase, putative	557	408.957	15.4055	708	519.824	20.3785	837	614.537	21.2279	3237	2376.65	61.2807	2818	2069.02	55.873	2797	2053.6	47.4341	-2.30334	6.18293	58.3229	2.22436e-14
TGA_001196800	0.654	hypothetical protein, conserved	217	331.804	12.4991	458	700.306	27.4539	476	727.829	25.1413	2037	3114.68	80.3104	1681	2570.34	69.411	2469	3775.23	87.2005	-2.64778	5.59411	58.2192	2.34479e-14
TGA_002113200	2.784	hypothetical protein, conserved	304	109.195	4.1134	294	105.603	4.13994	281	100.934	3.48655	41	14.727	0.379728	66	23.7069	0.640196	44	15.8046	0.365056	2.35459	2.65745	58.1655	2.40964e-14
TGA_001396400	0.798	Carboxymuconolactone decarboxylase family, putative	2181	2733.08	102.955	739	926.065	36.3043	1845	2312.03	79.8641	113	141.604	3.65119	153	191.729	5.17758	109	136.591	3.155	3.47693	4.94833	58.1638	2.41179e-14
TGA_001298500	0.957	hypothetical protein, conserved	146	152.56	5.74695	174	181.818	7.12777	218	227.795	7.8687	16	16.7189	0.431089	35	36.5726	0.98763	33	34.4828	0.796485	2.48734	1.91741	58.1574	2.41962e-14
TGA_001566300	0.543	hypothetical protein, conserved	121	222.836	8.39425	110	202.578	7.94162	121	222.836	7.6974	10	18.4162	0.474852	13	23.9411	0.646519	23	42.3573	0.978371	2.75917	1.30442	58.1186	2.46782e-14
TGA_000271600	1.062	ribosomal protein L5, putative	3896	3668.55	138.194	4847	4564.03	178.922	5883	5539.55	191.352	27473	25869.1	667.022	22883	21547.1	581.871	21289	20046.1	463.027	-2.52934	9.17011	58.0782	2.51901e-14
TGA_000658500	0.516	Protein tyrosine kinase/Protein kinase domain/Kinase-like, putative	100	193.798	7.3004	60	116.279	4.55846	71	137.597	4.75299	276	534.884	13.7917	491	951.55	25.6963	467	905.039	20.9046	-2.56819	3.26366	58.0556	2.54812e-14
TGA_001143000	1.362	Bap-like	2708	1988.25	74.8976	3007	2207.78	86.5511	4008	2942.73	101.65	19278	14154.2	364.958	18751	13767.3	371.779	13287	9755.51	225.333	-2.64031	8.67595	58.0308	2.58049e-14
TGA_001376300	0.444	RNA recognition motif. (a.k.a. RRM, RBD, or RNP domain), putative	92	207.207	7.80551	54	121.622	4.7679	111	250	8.63572	1	2.25225	0.0580732	8	18.018	0.48657	3	6.75676	0.156068	4.19356	0.744875	57.9953	2.62748e-14
TGA_001957600	0.387	helicase, putative	445	1149.87	43.3157	546	1410.85	55.3093	522	1348.84	46.5927	53	136.951	3.53121	111	286.822	7.74551	113	291.99	6.7444	2.28247	3.43271	57.9919	2.632e-14
TGA_000216100	0.846	WD repeat-containing protein slp1, putative	44	52.0095	1.9592	41	48.4634	1.8999	62	73.2861	2.53151	166	196.217	5.05937	183	216.312	5.84143	217	256.501	5.92468	-2.14193	2.23333	57.9908	2.63346e-14
TGA_000597600	0.972	tuberin, putative	1465	1507.2	56.7764	2097	2157.41	84.5763	2222	2286.01	78.9653	342	351.852	9.07232	378	388.889	10.5018	468	481.481	11.1213	2.08419	5.38214	57.9846	2.64176e-14
TGA_000268700	8.406	Myb-like DNA-binding domain containing protein, putative	299	35.5698	1.33992	380	45.2058	1.77219	357	42.4697	1.46702	48	5.71021	0.147235	48	5.71021	0.154202	91	10.8256	0.25005	2.29571	2.88906	57.9676	2.66477e-14
TGA_000270000	0.987	60S acidic ribosomal protein P2, putative	2910	2948.33	111.064	4380	4437.69	173.97	4499	4558.26	157.455	20041	20305	523.553	15267	15468.1	417.71	21865	22153	511.691	-2.49426	8.83053	57.9558	2.6808e-14
TGA_001946800	0.303	RNA-binding protein, putative	104	343.234	12.9297	163	537.954	21.0893	232	765.677	26.4487	597	1970.3	50.8031	701	2313.53	62.476	1090	3597.36	83.0921	-2.45784	4.22364	57.9379	2.70528e-14
TGA_002179600	2.85	FYVE and coiled-coil domain-containing protein, putative	284	99.6491	3.75379	222	77.8947	3.05369	238	83.5088	2.88463	38	13.3333	0.343793	44	15.4386	0.416913	31	10.8772	0.251242	2.52335	2.39963	57.8737	2.79497e-14
TGA_000849700	0.993	hypothetical protein, conserved	192	193.353	7.28364	307	309.164	12.1201	267	268.882	9.28796	807	812.689	20.9548	984	990.937	26.7599	1091	1098.69	25.3776	-2.10368	4.5726	57.8702	2.79995e-14
TGA_000653900	1.884	ankyrin repeat-containing protein, putative	6401	3397.56	127.986	4091	2171.44	85.1265	5185	2752.12	95.0662	465	246.815	6.364	909	482.484	13.0293	598	317.41	7.33155	2.82245	6.73399	57.8647	2.80783e-14
TGA_001378200	0.585	grpe protein, putative	63	107.692	4.05678	82	140.171	5.49508	170	290.598	10.0381	430	735.043	18.9527	611	1044.44	28.2048	613	1047.86	24.2036	-2.61772	3.6857	57.8613	2.81267e-14
TGA_002135000	1.443	Na+ driven multidrug efflux pump, putative	776	537.769	20.2578	1495	1036.04	40.6154	1125	779.626	26.9305	7631	5288.29	136.356	6597	4571.73	123.458	5872	4069.3	93.993	-2.79352	7.30034	57.8306	2.85695e-14
TGA_000174400	0.576	DNA-binding protein smubp-2, putative	967	1678.82	63.2412	845	1467.01	57.5109	862	1496.53	51.6944	110	190.972	4.92412	195	338.542	9.14219	116	201.389	4.65169	2.48362	4.2302	57.8148	2.87999e-14
TGA_001415900	0.963	Leucine rich repeat/Leucine Rich repeats (2 copies)/Leucine Rich Repeat, putative	71	73.7279	2.77734	73	75.8048	2.97175	94	97.6116	3.37179	6	6.23053	0.160651	12	12.4611	0.336506	7	7.26895	0.167899	3.03525	0.722722	57.7968	2.90643e-14
TGA_000305000	0.486	MatE, putative	198	407.407	15.3471	298	613.169	24.0379	393	808.642	27.9328	24	49.3827	1.27331	22	45.2675	1.22243	57	117.284	2.70903	2.91775	2.55988	57.7962	2.90729e-14
TGA_002012500	0.789	hypothetical protein, conserved	378	479.087	18.0473	326	413.181	16.1978	401	508.238	17.556	69	87.4525	2.25492	82	103.929	2.80656	93	117.871	2.72259	1.99264	3.03985	57.7768	2.93617e-14
TGA_001380900	0.729	TPR Domain containing protein	1011	1386.83	52.242	880	1207.13	47.3229	877	1203.02	41.5557	3157	4330.59	111.662	6044	8290.81	223.89	8529	11699.6	270.238	-2.81162	7.0416	57.7765	2.93659e-14
TGA_000361200	0.6	Domain of unknown function (DUF3447)/Ankyrin repeats (3 copies)/Ankyrin repeats (many copies)/Ankyrin repeat, putative	337	561.667	21.158	470	783.333	30.7088	610	1016.67	35.1186	2632	4386.67	113.108	3930	6550	176.88	1971	3285	75.8772	-2.82589	6.05142	57.7127	3.03331e-14
TGA_000303600	1.68	hypothetical protein, conserved	474	282.143	10.6283	459	273.214	10.7107	506	301.19	10.404	96	57.1429	1.4734	118	70.2381	1.89675	118	70.2381	1.62236	1.92631	3.4313	57.6952	3.0605e-14
TGA_001069300	1.635	Na+ driven multidrug efflux pump, putative	1553	949.847	35.7808	1127	689.297	27.0223	1221	746.789	25.7962	217	132.722	3.42216	242	148.012	3.99701	212	129.664	2.99498	2.35351	4.79969	57.6817	3.0816e-14
TGA_001247000	1.845	Proteasome subunit A N-terminal signature/Proteasome subunit, putative	1753	950.136	35.7917	2398	1299.73	50.9529	2965	1607.05	55.512	9912	5372.36	138.523	9137	4952.3	133.735	11649	6313.82	145.837	-2.3255	7.95376	57.6698	3.10029e-14
TGA_001276700	0.615	C-MYB, putative	283	460.163	17.3344	213	346.341	13.5775	255	414.634	14.3227	17	27.6423	0.712742	38	61.7886	1.66858	12	19.5122	0.450694	3.28883	2.3201	57.585	3.23689e-14
TGA_000723400	2.028	UvrD/REP helicase N-terminal domain/Part of AAA domain/UvrD-like helicase C-terminal domain/Viral (Superfamily 1) RNA helicase, putative	1013	499.507	18.8165	680	335.306	13.1449	822	405.325	14.0011	83	40.927	1.05528	166	81.854	2.21044	109	53.7475	1.24146	2.6433	4.12348	57.5754	3.25267e-14
TGA_000890200	0.348	Domain of unknown function (DUF3447), putative	55	158.046	5.9536	53	152.299	5.97053	83	238.506	8.23867	200	574.713	14.8187	351	1008.62	27.2374	274	787.356	18.1864	-2.30697	2.73719	57.5589	3.2801e-14
TGA_000245400	0.621	Glycine rich protein, putative	2	3.22061	0.121321	3	4.83092	0.189385	2	3.22061	0.111249	44	70.8535	1.82692	30	48.3092	1.30457	57	91.7874	2.12011	-4.34302	-0.0343751	57.5525	3.29077e-14
TGA_000156100	0.912	Glycine rich protein/Giardia variant-specific surface protein, putative	7424	8140.35	306.648	7626	8361.84	327.807	9548	10469.3	361.64	987	1082.24	27.9049	971	1064.69	28.7516	485	531.798	12.2835	3.0846	7.32911	57.5429	3.3069e-14
TGA_001957700	0.585	CK1 family protein kinase	263	449.573	16.9354	219	374.359	14.6759	362	618.803	21.3752	39	66.6667	1.71897	59	100.855	2.72354	57	97.4359	2.25058	2.24612	2.59408	57.5193	3.34686e-14
TGA_000845000	0.879	myosin heavy chain, clone, putative	203	230.944	8.69968	236	268.487	10.5254	292	332.196	11.475	41	46.6439	1.20269	55	62.5711	1.68971	41	46.6439	1.07738	2.20318	2.39935	57.499	3.38154e-14
TGA_000029100	0.819	f-actin capping protein beta subunit, putative	2023	2470.09	93.0483	3614	4412.7	172.99	3667	4477.41	154.663	17658	21560.4	555.925	16539	20194.1	545.335	14793	18062.3	417.204	-2.63219	8.60081	57.4878	3.40084e-14
TGA_001722400	2.493	arf-GTPase activating protein, putative	122	48.937	1.84346	134	53.7505	2.10717	166	66.5864	2.30009	22	8.82471	0.227541	26	10.4292	0.281637	23	9.22583	0.213099	2.3612	1.60122	57.485	3.40569e-14
TGA_001379800	2.541	hypothetical protein, conserved	139	54.7029	2.06066	143	56.2771	2.20621	165	64.9351	2.24304	555	218.418	5.63179	563	221.566	5.98331	497	195.592	4.5178	-2.06556	3.77126	57.4559	3.45642e-14
TGA_001975100	1.041	hypothetical protein, conserved	262	251.681	9.48084	374	359.27	14.0844	401	385.207	13.3061	1130	1085.49	27.9889	1141	1096.06	29.5987	1657	1591.74	36.7661	-2.11628	5.01216	57.4359	3.4917e-14
TGA_001007200	0.387	hypothetical protein, conserved	129	333.333	12.5567	98	253.23	9.92731	146	377.261	13.0317	392	1012.92	26.1176	426	1100.78	29.726	508	1312.66	30.3199	-2.0208	3.47581	57.4298	3.50256e-14
TGA_000130700	0.537	MYB37, putative	174	324.022	12.2059	117	217.877	8.54138	259	482.309	16.6603	643	1197.39	30.8742	961	1789.57	48.3267	1011	1882.68	43.4863	-2.44507	4.36465	57.4174	3.52474e-14
TGA_000185400	0.867	hypothetical protein, conserved	3754	4329.87	163.107	2811	3242.21	127.104	3796	4378.32	151.24	281	324.106	8.35691	652	752.018	20.308	539	621.684	14.3597	2.65349	6.14661	57.4113	3.53569e-14
TGA_001109900	0.348	hypothetical protein, conserved	27	77.5862	2.92268	23	66.092	2.59098	26	74.7126	2.58079	98	281.609	7.26115	145	416.667	11.2519	125	359.195	8.29672	-2.45522	1.56948	57.3939	3.56716e-14
TGA_000157000	1.929	cortactin-binding protein, putative	48	24.8834	0.937358	88	45.6195	1.78841	93	48.2115	1.66536	364	188.699	4.8655	315	163.297	4.40977	331	171.591	3.96343	-2.36984	3.04419	57.3912	3.57199e-14
TGA_001581500	1.368	viral A-type inclusion protein	441	322.368	12.1436	560	409.357	16.0479	412	301.17	10.4033	46	33.6257	0.867022	100	73.0994	1.97402	67	48.9766	1.13126	2.5584	3.30417	57.3835	3.58612e-14
TGA_001593500	0.987	longevity assurance factor, putative	46	46.6059	1.75565	29	29.382	1.15185	44	44.5795	1.5399	158	160.081	4.12761	165	167.173	4.51445	219	221.884	5.1251	-2.36632	2.13074	57.3832	3.58666e-14
TGA_000590400	0.441	hypothetical protein, conserved	216	489.796	18.4506	145	328.798	12.8898	207	469.388	16.214	624	1414.97	36.4842	740	1678	45.3139	899	2038.55	47.0865	-2.17011	4.20909	57.3357	3.6742e-14
TGA_000880900	0.891	pantothenate kinase, putative	364	408.53	15.3893	407	456.79	17.9074	461	517.396	17.8723	1756	1970.82	50.8166	1692	1898.99	51.2815	1442	1618.41	37.3821	-2.2105	5.34472	57.3338	3.67775e-14
TGA_001921200	3.213	Membrane-associated apoptosis protein, putative	597	185.808	6.99939	432	134.454	5.27095	568	176.782	6.10655	89	27.7	0.714229	113	35.1696	0.949742	84	26.1438	0.603871	2.28481	3.51857	57.2477	3.84244e-14
TGA_000144700	1.278	hypothetical protein	80	62.5978	2.35806	129	100.939	3.95708	115	89.9844	3.10832	368	287.95	7.42464	470	367.762	9.93128	397	310.642	7.17522	-2.1345	3.36026	57.2176	3.90159e-14
TGA_000167600	0.735	HMG-box domain/HMG (high mobility group) box, putative	624	848.98	31.9811	858	1167.35	45.7632	826	1123.81	38.8196	2388	3248.98	83.7733	3811	5185.03	140.02	3268	4446.26	102.7	-2.22555	6.26148	57.2093	3.91807e-14
TGA_000571800	4.047	ubiquitin fusion degradaton protein, putative	1133	279.96	10.5461	1301	321.473	12.6026	1708	422.041	14.5785	5399	1334.07	34.3984	5135	1268.84	34.2646	5918	1462.32	33.7767	-2.2058	7.07866	57.1987	3.93941e-14
TGA_000552000	1.14	hypothetical protein, conserved	247	216.667	8.16185	186	163.158	6.39623	238	208.772	7.21158	34	29.8246	0.769011	38	33.3333	0.900154	24	21.0526	0.486275	2.59663	2.23568	57.1897	3.95745e-14
TGA_001416800	0.588	retinitis pigmentosa GTPase regulator-like protein	97	164.966	6.21428	154	261.905	10.2674	135	229.592	7.93076	706	1200.68	30.9589	622	1057.82	28.5661	503	855.442	19.7591	-2.4762	3.89517	57.1473	4.04372e-14
TGA_001386400	0.825	hypothetical protein, conserved	133	161.212	6.07287	124	150.303	5.89229	171	207.273	7.15979	13	15.7576	0.406301	13	15.7576	0.425527	30	36.3636	0.83993	2.74935	1.56624	57.1	4.14197e-14
TGA_000347300	1.572	hypothetical protein, conserved	68	43.257	1.62949	63	40.0763	1.5711	99	62.9771	2.17541	282	179.389	4.62546	291	185.115	4.99895	280	178.117	4.11416	-2.10691	2.8412	57.0598	4.22767e-14
TGA_001928800	0.714	hypothetical protein, conserved	161	225.49	8.49423	113	158.263	6.20435	227	317.927	10.9821	984	1378.15	35.5349	1097	1536.41	41.4903	699	978.992	22.6128	-2.70831	4.45866	57.0512	4.24608e-14
TGA_001519100	0.261	Amelogenin, putative	10	38.3142	1.4433	7	26.8199	1.05141	6	22.9885	0.794089	54	206.897	5.33472	55	210.728	5.69063	82	314.176	7.25686	-3.2047	0.552806	57.0354	4.2803e-14
TGA_001627000	0.411	hypothetical protein	91	221.411	8.34057	145	352.798	13.8306	103	250.608	8.65673	469	1141.12	29.4232	426	1036.5	27.9902	502	1221.41	28.2122	-2.24061	3.52239	57.0184	4.31751e-14
TGA_000524500	0.723	spac589.05C protein, putative	192	265.56	10.0037	212	293.223	11.4951	238	329.184	11.371	652	901.798	23.2524	651	900.415	24.3154	817	1130.01	26.1011	-1.91919	4.17325	56.9828	4.39647e-14
TGA_000071900	0.777	Phosphorylase superfamily, putative	1364	1755.47	66.1287	2880	3706.56	145.307	2597	3342.34	115.454	13365	17200.8	443.513	10965	14112	381.088	14388	18517.4	427.716	-2.723	8.23614	56.9704	4.42416e-14
TGA_000915300	0.699	Plasma-membrane choline transporter, putative	122	174.535	6.57475	97	138.77	5.44015	158	226.037	7.80797	436	623.748	16.083	413	590.844	15.9555	535	765.379	17.6788	-2.07821	3.53007	56.8587	4.6827e-14
TGA_001139000	0.675	hypothetical protein	94	139.259	5.2459	61	90.3704	3.54276	50	74.0741	2.55873	288	426.667	11.0014	487	721.481	19.4833	453	671.111	15.5014	-2.72422	3.23913	56.8378	4.7329e-14
TGA_000176200	0.945	Secretory carrier-associated membrane protein, putative	364	385.185	14.5099	440	465.608	18.2531	548	579.894	20.0312	2038	2156.61	55.6072	1545	1634.92	44.1504	1920	2031.75	46.9294	-2.25146	5.50335	56.8291	4.7537e-14
TGA_000276600	1.404	hypothetical protein, conserved	252	179.487	6.76129	273	194.444	7.62275	266	189.459	6.54445	35	24.9288	0.642776	57	40.5983	1.09634	30	21.3675	0.493548	2.49616	2.48001	56.826	4.76137e-14
TGA_002149600	1.023	hypothetical protein	21	20.5279	0.773286	27	26.393	1.03468	33	32.2581	1.11429	95	92.8641	2.39445	135	131.965	3.56366	199	194.526	4.49317	-2.57408	1.74368	56.8055	4.81125e-14
TGA_001014400	0.432	hypothetical protein, conserved	53492	123824	4664.46	62347	144322	5657.81	99648	230667	7967.89	6385	14780.1	381.097	6638	15365.7	414.946	13701	31715.3	732.562	2.82536	10.4678	56.7949	4.83709e-14
TGA_000282400	0.894	Rab-GTPase-TBC domain containing protein, putative	222	248.322	9.35431	242	270.694	10.6119	350	391.499	13.5235	34	38.0313	0.980618	56	62.6398	1.69156	63	70.4698	1.62772	2.2171	2.54229	56.7641	4.91343e-14
TGA_001454600	0.531	hypothetical protein	64	120.527	4.54027	72	135.593	5.31562	81	152.542	5.26925	4	7.53296	0.194233	8	15.0659	0.406849	11	20.7156	0.478491	3.0376	0.597377	56.7407	4.97246e-14
TGA_001857000	0.735	Integral membrane protein	412	560.544	21.1157	530	721.088	28.2686	433	589.116	20.3497	2438	3317.01	85.5273	1893	2575.51	69.5507	1975	2687.07	62.0662	-2.41212	5.68173	56.6854	5.11414e-14
TGA_000564500	1.173	hypothetical protein, conserved	436	371.697	14.0018	560	477.408	18.7157	599	510.656	17.6395	115	98.0392	2.52789	121	103.154	2.78564	126	107.417	2.48112	1.93227	3.5664	56.6471	5.21466e-14
TGA_002178700	0.537	hypothetical protein, conserved	2	3.72439	0.140298	3	5.58659	0.21901	0	0	0	33	61.4525	1.58452	72	134.078	3.62073	40	74.4879	1.72053	-4.92727	0.0796299	56.6191	5.28952e-14
TGA_000671100	3.087	hypothetical protein, conserved	309	100.097	3.77067	548	177.519	6.95921	375	121.477	4.19617	59	19.1124	0.492804	71	22.9997	0.621098	81	26.2391	0.606072	2.35921	3.12892	56.6076	5.32071e-14
TGA_001787000	0.723	Proteasome subunit, putative	832	1150.76	43.3492	909	1257.26	49.2881	1474	2038.73	70.4235	4217	5832.64	150.392	4060	5615.49	151.644	6298	8710.93	201.206	-2.38771	6.85389	56.5976	5.34772e-14
TGA_000343500	3	hypothetical protein, conserved	894	298	11.2257	1110	370	14.505	1118	372.667	12.873	4795	1598.33	41.2122	3682	1227.33	33.1437	4816	1605.33	37.0801	-2.30196	6.76219	56.5958	5.35256e-14
TGA_000425000	1.455	bromodomain-containing protein, putative	58	39.8625	1.50162	51	35.0515	1.37412	95	65.2921	2.25538	212	145.704	3.75691	280	192.44	5.19677	381	261.856	6.04836	-2.28564	2.80842	56.5841	5.38445e-14
TGA_002131400	0.399	hypothetical protein, conserved	68	170.426	6.41996	37	92.7318	3.63534	94	235.589	8.13792	294	736.842	18.9991	431	1080.2	29.1704	786	1969.92	45.5015	-3.08465	3.46386	56.5719	5.41799e-14
TGA_001440900	1.167	CAMK family protein kinase	431	369.323	13.9124	417	357.326	14.0082	633	542.416	18.7366	1493	1279.35	32.9873	1784	1528.71	41.2821	2032	1741.22	40.2187	-2.04319	5.46375	56.5304	5.53368e-14
TGA_002003900	1.35	hypothetical protein	50	37.037	1.39519	27	20	0.784055	42	31.1111	1.07467	171	126.667	3.26603	206	152.593	4.12071	200	148.148	3.42194	-2.45927	2.21345	56.5276	5.5414e-14
TGA_000312400	2.319	Protein kinase domain/Protein tyrosine kinase, putative	10033	4326.43	162.977	3367	1451.92	56.9192	6434	2774.47	95.8382	164	70.7201	1.82348	461	198.793	5.36832	469	202.242	4.67141	4.06345	6.97979	56.5209	5.56052e-14
TGA_000590000	1.14	FKBP-type peptidyl-prolyl cis-trans isomerase, putative	422	370.175	13.9445	562	492.982	19.3263	641	562.281	19.4228	2223	1950	50.2797	2033	1783.33	48.1582	2047	1795.61	41.4752	-2.18016	5.7105	56.5019	5.61438e-14
TGA_000180600	5.397	choriogenin	237	43.9133	1.65422	335	62.0715	2.43337	278	51.5101	1.77931	1099	203.632	5.25054	1097	203.261	5.48899	2269	420.419	9.71086	-2.55199	5.10266	56.478	5.68316e-14
TGA_001912200	1.218	Angio-associated migratory cell protein, putative	647	531.199	20.0103	943	774.22	30.3515	1071	879.31	30.3739	3662	3006.57	77.5228	3504	2876.85	77.6882	3642	2990.15	69.0666	-2.24556	6.47137	56.4695	5.7077e-14
TGA_001897700	0.882	pfkB family carbohydrate kinase, putative	206	233.56	8.79822	308	349.206	13.6898	379	429.705	14.8432	1128	1278.91	32.9761	1010	1145.12	30.9237	1356	1537.41	35.5113	-2.18545	4.8438	56.4589	5.73853e-14
TGA_000561100	1.35	hypothetical protein	1231	911.852	34.3495	1423	1054.07	41.3226	1837	1360.74	47.0039	6032	4468.15	115.209	5541	4104.44	110.839	6339	4695.56	108.458	-2.21398	7.20272	56.4575	5.74272e-14
TGA_001242700	1.374	hypothetical protein, conserved	2027	1475.25	55.5729	2985	2172.49	85.1675	3126	2275.11	78.5888	501	364.629	9.40177	553	402.475	10.8687	579	421.397	9.73346	2.10771	5.86887	56.4457	5.77717e-14
TGA_002122800	1.161	CAMK family protein kinase	129	111.111	4.18556	74	63.7382	2.49871	153	131.783	4.55216	1	0.861326	0.0222089	11	9.47459	0.255858	9	7.75194	0.179055	3.89387	1.20956	56.4404	5.79291e-14
TGA_000317500	0.729	Papain family cysteine protease, putative	447	613.169	23.0981	1265	1735.25	68.0267	862	1182.44	40.8449	29	39.7805	1.02572	19	26.0631	0.703824	81	111.111	2.56645	4.15644	3.99197	56.4156	5.86635e-14
TGA_001893500	0.417	Protein of unknown function (DUF1295)/3-oxo-5-alpha-steroid 4-dehydrogenase, putative	86	206.235	7.76889	141	338.129	13.2556	159	381.295	13.171	479	1148.68	29.6181	456	1093.53	29.5302	829	1988.01	45.9192	-2.38325	3.80353	56.3573	6.04278e-14
TGA_000807700	2.355	Clan MA, family M1, aminopeptidase N-like metallopeptidase	1989	844.586	31.8156	2693	1143.52	44.8293	2163	918.471	31.7266	13233	5619.11	144.886	10374	4405.1	118.958	10797	4584.71	105.898	-2.5453	8.1077	56.3316	6.12247e-14
TGA_000506300	0.489	F5/8 type C domain containing protein	20	40.8998	1.5407	31	63.3947	2.48524	33	67.4847	2.33111	105	214.724	5.53655	141	288.344	7.78661	233	476.483	11.0058	-2.67715	1.88233	56.3281	6.1332e-14
TGA_001654300	1.242	hypothetical protein, conserved	264	212.56	8.00716	253	203.704	7.98574	374	301.127	10.4018	41	33.0113	0.851179	66	53.1401	1.43503	71	57.1659	1.32042	2.13188	2.69061	56.2666	6.3282e-14
TGA_000781500	1.167	choriogenin	273	233.933	8.81228	409	350.471	13.7394	310	265.638	9.17591	57	48.8432	1.2594	67	57.4122	1.55039	64	54.8415	1.26673	2.20539	2.84751	56.2414	6.40976e-14
TGA_001364600	1.833	Phospholipase B, putative	693	378.069	14.2419	1066	581.56	22.7987	999	545.008	18.8261	4432	2417.89	62.3442	3825	2086.74	56.3517	3933	2145.66	49.5607	-2.367	6.63242	56.2293	6.4494e-14
TGA_000085800	1.623	bsu-protein phosphatase, putative	1528	941.466	35.4651	1954	1203.94	47.1979	2316	1426.99	49.2922	149	91.8053	2.36715	303	186.691	5.04153	415	255.699	5.90616	2.57934	5.30191	56.213	6.50313e-14
TGA_002210900	0.894	hypothetical protein, conserved	26377	29504.5	1111.44	23833	26658.8	1045.1	20751	23211.4	801.789	183587	205355	5294.96	109724	122734	3314.38	153061	171209	3954.6	-2.8569	11.7662	56.2003	6.54506e-14
TGA_000485500	1.179	alpha-1,3-mannosyltransferase, putative	1436	1217.98	45.8814	2121	1798.98	70.525	1948	1652.25	57.0734	8579	7276.51	187.621	7388	6266.33	169.22	8289	7030.53	162.392	-2.35496	7.62178	56.1706	6.64484e-14
TGA_000513000	0.93	Ribosomal protein S5, C-terminal domain containing protein, putative	5804	6240.86	235.094	8520	9161.29	359.148	9481	10194.6	352.152	44934	48316.1	1245.81	34643	37250.5	1005.94	37421	40237.6	929.412	-2.53358	9.87417	56.1684	6.6521e-14
TGA_000349500	0.684	Clan MP, family M67, Poh1-like metallopeptidase	133	194.444	7.32473	208	304.094	11.9213	231	337.719	11.6658	23	33.6257	0.867022	27	39.4737	1.06597	41	59.9415	1.38453	2.45275	2.00503	56.1557	6.69518e-14
TGA_001631200	0.996	U2 snrnp auxiliary factor, small subunit, putative	29	29.1165	1.09682	24	24.0964	0.944644	55	55.2209	1.90749	138	138.554	3.57255	184	184.739	4.98881	213	213.855	4.93965	-2.50857	2.08198	56.1357	6.76394e-14
TGA_001518300	1.383	Ring finger domain containing protein, putative	456	329.718	12.4205	449	324.657	12.7274	537	388.286	13.4125	97	70.1374	1.80846	65	46.9993	1.2692	112	80.9834	1.87056	2.19372	3.3781	56.1326	6.77454e-14
TGA_000406800	0.246	GTP-binding protein-animal, putative	447	1817.07	68.4493	678	2756.1	108.047	643	2613.82	90.2889	2427	9865.85	254.386	2087	8483.74	229.1	2578	10479.7	242.06	-2.21631	5.86643	56.1184	6.82351e-14
TGA_000626500	1.005	protein NUF1, putative	266	264.677	9.97038	252	250.746	9.82994	353	351.244	12.133	39	38.806	1.00059	63	62.6866	1.69283	33	32.8358	0.758444	2.47472	2.60651	56.1038	6.87428e-14
TGA_000079200	0.372	Protein of unknown function (DUF4551), putative	260	698.925	26.3285	325	873.656	34.2497	440	1182.8	40.8572	17	45.6989	1.17832	58	155.914	4.2104	52	139.785	3.22876	2.83255	2.778	56.1001	6.88729e-14
TGA_001483000	0.375	Protein of unknown function (DUF563), putative	131	349.333	13.1594	239	637.333	24.9852	233	621.333	21.4626	764	2037.33	52.5316	823	2194.67	59.2661	1549	4130.67	95.4104	-2.55677	4.59447	56.0849	6.94064e-14
TGA_001241900	3.225	malic enzyme, putative	45066	13974	526.4	64423	19976.1	783.119	51030	15823.3	546.581	305371	94688.7	2441.5	231104	71660.2	1935.16	278051	86217.4	1991.45	-2.55475	12.6654	56.0769	6.9692e-14
TGA_000080000	2.886	hypothetical protein, conserved	998	345.807	13.0266	1170	405.405	15.893	1201	416.147	14.3749	161	55.7866	1.43843	126	43.659	1.179	278	96.3271	2.22497	2.3999	4.56036	56.0417	7.09503e-14
TGA_001900400	0.351	Ribosomal protein L34e, putative	6127	17455.8	657.563	7346	20928.8	820.465	7947	22641	782.086	31941	91000	2346.39	24787	70618.2	1907.02	38881	110772	2558.62	-2.36018	9.58602	56.0119	7.20352e-14
TGA_000620600	1.836	ATP-dependent transporter, putative	754	410.675	15.4702	1242	676.471	26.5195	991	539.76	18.6449	6526	3554.47	91.6501	4536	2470.59	66.7173	5190	2826.8	65.2936	-2.6708	7.01166	55.9649	7.37766e-14
TGA_000873500	1.275	Adaptor complexes medium subunit family, putative	61	47.8431	1.80225	45	35.2941	1.38363	64	50.1961	1.73392	210	164.706	4.24686	256	200.784	5.4221	217	170.196	3.9312	-2.20364	2.50216	55.9565	7.40922e-14
TGA_000856600	0.528	A-agglutinin attachment subunit precursor	144	272.727	10.2737	161	304.924	11.9539	137	259.47	8.96283	16	30.303	0.781348	22	41.6667	1.12519	31	58.7121	1.35614	2.50671	1.66013	55.9447	7.45385e-14
TGA_000123300	1.827	hypothetical protein, conserved	168	91.954	3.46391	154	84.2912	3.30444	236	129.174	4.46202	24	13.1363	0.338712	36	19.7044	0.532111	20	10.9469	0.252852	2.58227	1.95761	55.9143	7.57014e-14
TGA_000220200	0.921	glycyl-tRNA synthetase, putative	839	910.966	34.3162	972	1055.37	41.3736	865	939.197	32.4425	4458	4840.39	124.807	3248	3526.6	95.2345	4323	4693.81	108.418	-2.37311	6.60917	55.8983	7.63174e-14
TGA_000586000	1.413	hypothetical protein, conserved	367	259.731	9.78409	454	321.302	12.5959	440	311.394	10.7564	1166	825.195	21.2772	1465	1036.8	27.9984	1902	1346.07	31.0917	-2.02219	5.22947	55.8601	7.78178e-14
TGA_001924700	3.672	kelch repeat protein, putative	2319	631.536	23.79	3140	855.12	33.523	2770	754.357	26.0577	15783	4298.2	110.827	13127	3574.89	96.5386	11856	3228.76	74.5781	-2.53301	8.35788	55.8218	7.93473e-14
TGA_001651100	2.361	Clan SB, family S8, subtilisin-like serine peptidase	105	44.4727	1.67529	125	52.9437	2.07554	146	61.8382	2.13607	494	209.233	5.39497	517	218.975	5.91334	407	172.385	3.98175	-2.13761	3.57428	55.8213	7.93681e-14
TGA_001672500	1.965	NAD dependent epimerase/dehydratase, putative	214	108.906	4.10249	159	80.916	3.17213	317	161.323	5.57256	27	13.7405	0.354291	34	17.3028	0.467256	44	22.3919	0.517209	2.51406	2.26073	55.8183	7.94893e-14
TGA_000215200	1.188	Adaptin N terminal region containing protein, putative	220	185.185	6.97594	363	305.556	11.9786	442	372.054	12.8518	35	29.4613	0.759644	58	48.8215	1.31841	73	61.4478	1.41933	2.43073	2.82786	55.7797	8.10642e-14
TGA_001543100	2.544	CLASP N terminal, putative	215	84.5126	3.18359	210	82.5472	3.23607	283	111.242	3.84262	42	16.5094	0.425687	54	21.2264	0.573211	44	17.2956	0.399495	2.13032	2.36994	55.7594	8.19074e-14
TGA_001190400	0.531	Protein of unknown function (DUF563), putative	42	79.096	2.97955	98	184.557	7.23515	68	128.06	4.42357	451	849.341	21.8998	615	1158.19	31.2765	335	630.885	14.5722	-2.97201	3.4345	55.756	8.20487e-14
TGA_000235600	0.522	hypothetical protein, conserved	279	534.483	20.134	322	616.858	24.1825	551	1055.56	36.4619	1561	2990.42	77.1065	1513	2898.47	78.272	1664	3187.74	73.6306	-2.27278	5.27366	55.7403	8.27068e-14
TGA_000408000	0.63	protein kinase atn1, putative	219	347.619	13.0948	179	284.127	11.1386	340	539.683	18.6422	803	1274.6	32.865	1025	1626.98	43.9361	1049	1665.08	38.4601	-2.17065	4.55919	55.7096	8.40052e-14
TGA_000379000	0.549	hypothetical protein, conserved	49	89.2532	3.36217	121	220.401	8.64031	144	262.295	9.06042	467	850.638	21.9332	610	1111.11	30.0051	598	1089.25	25.1596	-2.63835	3.70736	55.709	8.4034e-14
TGA_001682200	2.262	NUBPL iron-transfer P-loop NTPase/CobQ/CobB/MinD/ParA nucleotide binding domain/ATPase MipZ, putative	1458	644.562	24.2807	1876	829.355	32.513	2324	1027.41	35.4897	7295	3225.02	83.1555	6856	3030.95	81.8495	8513	3763.48	86.9292	-2.21615	7.53516	55.7044	8.42276e-14
TGA_002036100	4.518	Leucine rich repeats (6 copies), putative	80	17.7069	0.667022	54	11.9522	0.468558	53	11.7309	0.405217	295	65.2944	1.68358	389	86.1	2.3251	276	61.089	1.41104	-2.53984	2.93911	55.6823	8.51834e-14
TGA_000074100	0.798	hypothetical protein, conserved	6	7.5188	0.283234	9	11.2782	0.442136	13	16.2907	0.562728	59	73.9348	1.90637	56	70.1754	1.89506	85	106.516	2.46032	-3.01854	0.635505	55.6452	8.68062e-14
TGA_000138400	0.831	hypothetical protein, conserved	19	22.864	0.861289	9	10.8303	0.424578	8	9.62696	0.332543	82	98.6763	2.54432	114	137.184	3.70461	97	116.727	2.69616	-3.17893	1.1627	55.6342	8.72933e-14
TGA_001117200	0.975	Protein kinase domain/Protein tyrosine kinase/Lipopolysaccharide kinase (Kdo/WaaP) family, putative	985	1010.26	38.0564	1140	1169.23	45.837	1597	1637.95	56.5794	96	98.4615	2.53878	184	188.718	5.09626	61	62.5641	1.44511	3.21551	4.58416	55.6247	8.77141e-14
TGA_000449200	0.222	hypothetical protein, conserved	63	283.784	10.6902	59	265.766	10.4187	75	337.838	11.6699	6	27.027	0.696878	4	18.018	0.48657	9	40.5405	0.936408	3.16041	0.457258	55.5806	8.97023e-14
TGA_000731800	0.57	flap endonuclease-1, putative	529	928.07	34.9605	586	1028.07	40.3032	633	1110.53	38.3608	119	208.772	5.38308	153	268.421	7.24861	141	247.368	5.71373	1.88559	3.71317	55.4978	9.35629e-14
TGA_002181000	0.804	hypothetical protein, conserved	122	151.741	5.7161	194	241.294	9.45936	189	235.075	8.12015	7	8.70647	0.224492	27	33.5821	0.906872	21	26.1194	0.603308	3.01352	1.76433	55.4612	9.53205e-14
TGA_000269600	1.308	hypothetical protein, conserved	93	71.1009	2.67838	76	58.104	2.27783	89	68.0428	2.35039	10	7.64526	0.197129	11	8.40979	0.227103	7	5.35168	0.123614	2.99292	0.852451	55.4608	9.53428e-14
TGA_000923100	1.971	HIV-1 rev binding protein, hrbl, putative	3918	1987.82	74.8814	3789	1922.37	75.3623	4615	2341.45	80.8804	23271	11806.7	304.43	17142	8697.11	234.862	18369	9319.63	215.266	-2.48024	8.89302	55.4194	9.73717e-14
TGA_000921100	0.546	ubiquitin specific protease, putative	201	368.132	13.8676	235	430.403	16.873	353	646.52	22.3327	30	54.9451	1.41673	56	102.564	2.7697	34	62.2711	1.43834	2.4987	2.44879	55.3544	1.00645e-13
TGA_001948500	0.852	hypothetical protein, conserved	735	862.676	32.4971	1318	1546.95	60.6446	1334	1565.73	54.0847	5376	6309.86	162.696	4551	5341.55	144.247	5964	7000	161.686	-2.45037	6.98841	55.3357	1.01607e-13
TGA_001821000	2.136	DNA double-strand break repair Rad50 ATPase, putative	200	93.633	3.52716	179	83.8015	3.28525	204	95.5056	3.29904	38	17.7903	0.458713	30	14.0449	0.379278	33	15.4494	0.356852	2.32321	2.07576	55.3144	1.02712e-13
TGA_002120300	1.578	hypothetical protein	91	57.6679	2.17235	167	105.83	4.14883	151	95.6907	3.30543	450	285.171	7.35299	505	320.025	8.64216	596	377.693	8.72398	-2.12271	3.67958	55.2799	1.04531e-13
TGA_000149800	1.377	uro-adherence factor A precursor, putative	911	661.583	24.9219	1099	798.112	31.2882	855	620.915	21.4482	146	106.028	2.73387	180	130.719	3.53002	104	75.5265	1.74452	2.52996	4.32146	55.2581	1.05699e-13
TGA_001706000	0.984	hypothetical protein, conserved	4722	4798.78	180.77	3048	3097.56	121.433	5735	5828.25	201.325	491	498.984	12.866	599	608.74	16.4388	939	954.268	22.0418	2.5609	6.52909	55.2106	1.08282e-13
TGA_000651000	1.545	Domain of unknown function (DUF1905), putative	17	11.0032	0.414493	21	13.5922	0.532853	22	14.2395	0.491873	70	45.3074	1.16823	119	77.0227	2.07997	127	82.2006	1.89868	-2.56566	1.32118	55.1815	1.09898e-13
TGA_001554700	0.999	Fringe-like, putative	376	376.376	14.1781	323	323.323	12.6752	565	565.566	19.5363	77	77.0771	1.98739	80	80.0801	2.16253	96	96.0961	2.21963	2.10956	3.18919	55.1718	1.10439e-13
TGA_000629600	1.344	hypothetical protein, conserved	284	211.31	7.96004	314	233.631	9.15897	484	360.119	12.4395	44	32.7381	0.844135	40	29.7619	0.803709	87	64.7321	1.49519	2.46809	2.90241	55.1511	1.11613e-13
TGA_000539900	1.161	protein phosphatase-1, putative	2803	2414.3	90.9468	3089	2660.64	104.304	4662	4015.5	138.707	630	542.636	13.9916	692	596.038	16.0958	594	511.628	11.8176	2.23239	6.21213	55.1368	1.12426e-13
TGA_000330300	2.046	hypothetical protein, conserved	110	53.7634	2.02527	165	80.6452	3.16151	124	60.6061	2.09351	388	189.638	4.88973	529	258.553	6.98213	575	281.036	6.49139	-2.07956	3.62504	55.1125	1.13825e-13
TGA_001700400	1.896	hypothetical protein	80	42.1941	1.58945	77	40.6118	1.59209	55	29.0084	1.00203	318	167.722	4.32461	388	204.641	5.52626	292	154.008	3.5573	-2.41841	3.01516	55.102	1.14435e-13
TGA_001893200	1.467	Protein of unknown function (DUF563), putative	262	178.596	6.72771	201	137.014	5.37133	339	231.084	7.9823	1003	683.708	17.6291	1053	717.791	19.3837	1005	685.072	15.8238	-2.14643	4.6695	55.0668	1.16502e-13
TGA_002101000	0.855	hypothetical protein, conserved	146	170.76	6.43255	147	171.93	6.74012	176	205.848	7.11058	21	24.5614	0.633303	13	15.2047	0.410597	33	38.5965	0.891504	2.61477	1.7169	55.0415	1.18011e-13
TGA_000481400	4.992	hypothetical protein	93	18.6298	0.701786	68	13.6218	0.534011	96	19.2308	0.664286	262	52.484	1.35327	395	79.1266	2.13678	331	66.3061	1.53154	-2.12791	3.03244	55.0328	1.18537e-13
TGA_001159200	0.609	Major Facilitator Superfamily, putative	422	692.939	26.1031	460	755.337	29.6113	526	863.711	29.8351	1761	2891.63	74.5591	1463	2402.3	64.8732	1870	3070.61	70.9251	-2.06351	5.41816	55.0248	1.19016e-13
TGA_000756400	0.924	CAMK family protein kinase	45	48.7013	1.83458	19	20.5628	0.806117	18	19.4805	0.672913	169	182.9	4.71599	245	265.152	7.16032	355	384.199	8.87426	-3.34321	2.48659	54.9842	1.21501e-13
TGA_000707700	2.688	Leucine rich repeats (6 copies), putative	167	62.128	2.34036	161	59.8958	2.34808	138	51.3393	1.77341	473	175.967	4.53723	562	209.077	5.64606	659	245.164	5.66281	-2.03127	3.82114	54.9749	1.2208e-13
TGA_001403900	0.666	Protein of unknown function (DUF563), putative	2	3.003	0.113123	3	4.5045	0.176589	4	6.00601	0.207465	67	100.601	2.59393	33	49.5495	1.33807	59	88.5886	2.04623	-4.31142	0.250099	54.9538	1.23396e-13
TGA_000066600	0.291	Major Facilitator Superfamily, putative	10	34.3643	1.2945	9	30.9278	1.21246	12	41.2371	1.42445	50	171.821	4.43032	65	223.368	6.03196	88	302.405	6.98498	-2.87402	0.664168	54.9522	1.23499e-13
TGA_000232100	1.77	hypothetical protein	379	214.124	8.06608	684	386.441	15.1495	557	314.689	10.8703	2350	1327.68	34.2336	2198	1241.81	33.5346	2439	1377.97	31.8284	-2.32013	5.82755	54.9047	1.26521e-13
TGA_001421200	2.118	DNA repair protein Smc6	506	238.905	8.99955	512	241.737	9.47677	573	270.538	9.34517	117	55.2408	1.42436	116	54.7686	1.47901	146	68.933	1.59222	1.87681	3.5825	54.9017	1.26714e-13
TGA_001258500	0.222	hypothetical protein, conserved	3565	16058.6	604.927	2862	12891.9	505.397	4624	20828.8	719.487	345	1554.05	40.0705	504	2270.27	61.3078	835	3761.26	86.8779	2.55158	6.23905	54.9009	1.26765e-13
TGA_001770200	0.336	Domain of unknown function (DUF3447)/Ankyrin repeats (3 copies), putative	292	869.048	32.7371	357	1062.5	41.6529	396	1178.57	40.7112	43	127.976	3.2998	63	187.5	5.06337	98	291.667	6.73694	2.18385	2.91305	54.8843	1.27841e-13
TGA_000115300	0.225	Ribosomal protein S26e, putative	8894	39528.9	1489.06	9755	43355.6	1699.66	13118	58302.2	2013.93	46435	206378	5321.34	36555	162467	4387.35	60105	267133	6170.26	-2.37787	10.1607	54.8788	1.28194e-13
TGA_001618700	0.696	chaperonin containing t-complex protein 1, epsilon subunit, tcpe, putative	3621	5202.59	195.982	2616	3758.62	147.348	2897	4162.36	143.78	21290	30589.1	788.724	14917	21432.5	578.776	16490	23692.5	547.252	-2.73569	8.70127	54.8711	1.28702e-13
TGA_000288100	2.937	hypothetical protein, conserved	86	29.2816	1.10304	94	32.0054	1.2547	91	30.984	1.07028	229	77.9707	2.01043	358	121.893	3.29168	379	129.043	2.98065	-2.00414	3.01024	54.8658	1.29049e-13
TGA_000503500	0.678	hypothetical protein, conserved	83	122.419	4.61153	127	187.316	7.34328	151	222.714	7.69318	9	13.2743	0.342272	16	23.5988	0.637277	21	30.9735	0.715427	2.7704	1.31443	54.8443	1.30464e-13
TGA_001431600	1.005	retinitis pigmentosa GTPase regulator-like protein	88	87.5622	3.29847	94	93.5323	3.66672	134	133.333	4.60572	16	15.9204	0.410499	12	11.9403	0.322443	15	14.9254	0.344747	2.65322	1.1513	54.8426	1.30577e-13
TGA_000048900	0.861	Phosphorylase superfamily, putative	2021	2347.27	88.4218	2781	3229.97	126.623	2335	2711.96	93.679	12689	14737.5	379.999	9866	11458.8	309.44	11031	12811.8	295.929	-2.44975	8.08378	54.8134	1.32534e-13
TGA_000685000	1.281	Clan CA, family C19, ubiquitin hydrolase-like cysteine peptidase	625	487.9	18.3792	677	528.493	20.7184	860	671.351	23.1904	2524	1970.34	50.8041	2240	1748.63	47.2212	3457	2698.67	62.3341	-2.12466	6.07982	54.8004	1.33412e-13
TGA_001099100	0.741	hypothetical protein, conserved	59	79.6221	2.99937	81	109.312	4.28532	81	109.312	3.77594	8	10.7962	0.278375	9	12.1457	0.327991	8	10.7962	0.249372	2.92573	0.63471	54.7982	1.33566e-13
TGA_001914700	1.08	hypothetical protein	85	78.7037	2.96477	88	81.4815	3.1943	94	87.037	3.00651	238	220.37	5.68214	286	264.815	7.15122	383	354.63	8.19126	-1.93932	2.93523	54.7714	1.35399e-13
TGA_000370100	0.426	Clan CA, family C19, ubiquitin hydrolase-like cysteine peptidase	530	1244.13	46.8665	531	1246.48	48.8654	640	1502.35	51.8954	104	244.131	6.2948	96	225.352	6.08555	164	384.977	8.89221	2.0401	3.64117	54.7379	1.37724e-13
TGA_001341300	0.327	60s Acidic ribosomal protein, putative	546	1669.72	62.8986	833	2547.4	99.865	977	2987.77	103.206	3083	9428.13	243.1	2750	8409.79	227.103	4546	13902.1	321.113	-2.34269	6.37277	54.7265	1.38527e-13
TGA_001145300	1.428	Dynein intermediate chain 2, ciliary-related protein	582	407.563	15.3529	571	399.86	15.6756	748	523.81	18.0939	119	83.3333	2.14871	130	91.0364	2.4584	186	130.252	3.00857	1.93976	3.81662	54.6673	1.42765e-13
TGA_002112600	0.927	CAMK family protein kinase	96	103.56	3.90111	163	175.836	6.89325	201	216.828	7.48988	529	570.658	14.7141	653	704.423	19.0227	606	653.722	15.0997	-2.17904	3.88063	54.6641	1.42992e-13
TGA_001921800	1.056	hypothetical protein, conserved	59	55.8712	2.10467	53	50.1894	1.96756	108	102.273	3.53279	235	222.538	5.73802	302	285.985	7.72291	370	350.379	8.09307	-2.24522	2.87727	54.6598	1.4331e-13
TGA_002052400	1.881	protein transport protein sec23, putative	75	39.8724	1.502	74	39.3408	1.54227	96	51.0367	1.76295	277	147.262	3.79708	245	130.25	3.51735	426	226.475	5.23114	-2.13742	2.96294	54.6437	1.44484e-13
TGA_000811900	0.558	guanine nucleotide exchange factor, putative	229	410.394	15.4596	274	491.039	19.2501	324	580.645	20.0571	58	103.943	2.68011	61	109.319	2.95212	56	100.358	2.31809	2.02611	2.60845	54.631	1.45422e-13
TGA_000805600	1.173	hypothetical protein, conserved	519	442.455	16.6673	473	403.24	15.8081	1000	852.515	29.4483	3180	2711	69.9017	2873	2449.28	66.1418	5725	4880.65	112.734	-2.76653	6.48006	54.6083	1.47113e-13
TGA_001141000	1.005	14-3-3 protein, putative	11963	11903.5	448.405	20990	20885.6	818.771	20485	20383.1	704.09	80773	80371.1	2072.33	83891	83473.6	2254.17	82033	81624.9	1885.38	-2.42751	10.9509	54.5947	1.48134e-13
TGA_001680000	2.247	non-SMC mitotic condensation complex subunit 1, putative	217	96.5732	3.63792	182	80.9969	3.1753	323	143.747	4.96544	39	17.3565	0.447528	43	19.1366	0.516777	48	21.3618	0.493417	2.26153	2.3659	54.589	1.48564e-13
TGA_002205400	0.534	DNA-binding protein eta2, putative	807	1511.24	56.9284	311	582.397	22.8316	508	951.311	32.861	3828	7168.54	184.837	4179	7825.84	211.334	4498	8423.22	194.56	-3.10682	6.55309	54.5833	1.48994e-13
TGA_002023700	0.651	hypothetical protein	119	182.796	6.88593	228	350.23	13.73	159	244.24	8.43674	656	1007.68	25.9825	826	1268.82	34.2639	726	1115.21	25.7591	-2.3238	4.1609	54.5579	1.50933e-13
TGA_001490900	1.272	hypothetical protein, conserved	299	235.063	8.85483	446	350.629	13.7456	476	374.214	12.9264	1328	1044.03	26.9196	1607	1263.36	34.1167	1465	1151.73	26.6027	-2.06126	5.2013	54.5179	1.54038e-13
TGA_000010100	2.481	hypothetical protein, conserved	656	264.41	9.96032	851	343.007	13.4468	731	294.639	10.1777	118	47.5615	1.22635	180	72.5514	1.95922	118	47.5615	1.09858	2.23076	4.00644	54.5127	1.54445e-13
TGA_000229200	1.956	sulfate adenylyltransferase subunit, putative	956	488.753	18.4113	1209	618.098	24.2311	1228	627.812	21.6864	5747	2938.14	75.7584	4494	2297.55	62.0444	4662	2383.44	55.0528	-2.36071	6.92989	54.5037	1.55156e-13
TGA_001556500	1.029	hypothetical protein, conserved	37	35.9572	1.35451	35	34.0136	1.33343	31	30.1263	1.04065	113	109.815	2.83153	157	152.575	4.12024	207	201.166	4.64655	-2.36787	1.93365	54.4591	1.58715e-13
TGA_001484600	0.612	CAMK family protein kinase	125	204.248	7.69405	108	176.471	6.91813	167	272.876	9.42591	18	29.4118	0.758367	23	37.5817	1.01488	14	22.8758	0.528387	2.64139	1.4852	54.451	1.59376e-13
TGA_002002000	0.576	hypothetical protein, conserved	669	1161.46	43.7522	708	1229.17	48.1867	820	1423.61	49.1756	92	159.722	4.11836	116	201.389	5.43843	208	361.111	8.34097	2.23702	3.97119	54.4484	1.59581e-13
TGA_000386200	0.42	hypothetical protein, conserved	79	188.095	7.08556	86	204.762	8.02722	155	369.048	12.748	12	28.5714	0.7367	11	26.1905	0.707264	12	28.5714	0.659945	2.95403	1.11998	54.4449	1.59868e-13
TGA_001391500	2.688	hypothetical protein, conserved	223	82.9613	3.12516	242	90.0298	3.52941	340	126.488	4.36926	46	17.1131	0.441252	64	23.8095	0.642967	57	21.2054	0.489803	2.0609	2.55747	54.4435	1.59984e-13
TGA_002055000	2.616	Subtilase family, putative	546	208.716	7.86233	745	284.786	11.1644	757	289.373	9.99578	104	39.7554	1.02507	173	66.1315	1.78586	165	63.0734	1.45687	2.02537	3.90558	54.4273	1.61307e-13
TGA_001228900	0.666	Sec23/Sec24 zinc finger family protein	307	460.961	17.3644	286	429.429	16.8348	432	648.649	22.4062	13	19.5195	0.503301	22	33.033	0.892045	61	91.5916	2.11559	3.26655	2.73886	54.4108	1.62663e-13
TGA_000818100	0.219	hypothetical protein, conserved	85	388.128	14.6208	116	529.68	20.7649	123	561.644	19.4008	282	1287.67	33.2019	362	1652.97	44.6378	410	1872.15	43.243	-1.89232	3.1652	54.4091	1.62807e-13
TGA_001606800	1.209	bromodomain-containing protein, putative	21	17.3697	0.654319	15	12.4069	0.486386	35	28.9495	1	105	86.8486	2.23935	114	94.2928	2.54634	169	139.785	3.22876	-2.63997	1.6057	54.402	1.63399e-13
TGA_002193400	2.838	hypothetical protein, conserved	1215	428.118	16.1272	1588	559.549	21.9358	1621	571.177	19.7301	320	112.755	2.90734	262	92.3185	2.49303	281	99.0134	2.28702	2.13674	4.99287	54.3937	1.64085e-13
TGA_001162400	0.234	hypothetical protein	37	158.12	5.95638	33	141.026	5.52859	26	111.111	3.8381	149	636.752	16.4183	131	559.829	15.118	214	914.53	21.1239	-2.52751	1.97306	54.372	1.6591e-13
TGA_001159300	0.678	hypothetical protein	10	14.7493	0.555606	22	32.4484	1.27206	16	23.5988	0.815171	79	116.519	3.00439	95	140.118	3.78383	96	141.593	3.27052	-2.68007	1.10331	54.368	1.6625e-13
TGA_000725800	0.66	hypothetical protein, conserved	142	215.152	8.10477	178	269.697	10.5729	224	339.394	11.7236	21	31.8182	0.820415	19	28.7879	0.777406	42	63.6364	1.46988	2.53693	1.92382	54.3575	1.67139e-13
TGA_000166300	1.755	centaurin/arf, putative	30	17.094	0.643933	40	22.792	0.893509	45	25.641	0.885715	234	133.333	3.43793	255	145.299	3.92375	149	84.9003	1.96103	-2.7033	2.35031	54.3536	1.67469e-13
TGA_000749800	1.704	ribonuclease III, putative	428	251.174	9.46173	507	297.535	11.6642	662	388.498	13.4198	117	68.662	1.77041	101	59.2723	1.60063	130	76.2911	1.76218	1.98225	3.55039	54.3335	1.69189e-13
TGA_000352900	11.961	hypothetical protein, conserved	136	11.3703	0.428319	100	8.3605	0.327755	190	15.885	0.548712	656	54.8449	1.41415	863	72.1512	1.94841	540	45.1467	1.0428	-2.49773	4.04649	54.3167	1.70644e-13
TGA_001600600	0.825	hypothetical protein, conserved	43	52.1212	1.96341	37	44.8485	1.75818	28	33.9394	1.17236	133	161.212	4.15677	216	261.818	7.0703	195	236.364	5.45954	-2.49027	2.11238	54.3098	1.71246e-13
TGA_001113500	1.905	hypothetical protein	341	179.003	6.74304	441	231.496	9.07528	445	233.596	8.06907	1122	588.976	15.1865	1420	745.407	20.1294	1533	804.724	18.5876	-1.9223	5.10655	54.2942	1.72608e-13
TGA_000239100	0.834	Domain of Unknown function (DUF542)/Hemerythrin HHE cation binding domain containing protein, putative	11225	13459.2	507.01	3949	4735.01	185.625	10344	12402.9	428.431	562	673.861	17.3752	913	1094.72	29.5626	774	928.058	21.4363	3.32805	7.37292	54.2831	1.73591e-13
TGA_000658100	1.635	Glycine rich protein, putative	13	7.95107	0.299517	15	9.17431	0.359658	12	7.33945	0.253526	83	50.7645	1.30894	94	57.4924	1.55256	72	44.0367	1.01716	-2.83031	0.986357	54.2824	1.73649e-13
TGA_000807400	1.152	secretory carrier membrane protein, putative	214	185.764	6.99774	298	258.681	10.141	360	312.5	10.7946	1193	1035.59	26.7022	901	782.118	21.1208	1394	1210.07	27.9503	-2.2166	4.83895	54.2726	1.74517e-13
TGA_002092700	0.552	Leucine rich repeats (6 copies)/Leucine rich repeat, putative	10	18.1159	0.682429	9	16.3043	0.639175	6	10.8696	0.375466	70	126.812	3.26977	52	94.2029	2.54391	99	179.348	4.14259	-3.29857	0.750354	54.2423	1.7723e-13
TGA_000408600	0.507	leucine-rich repeat protein, BspA family	520	1025.64	38.636	473	932.939	36.5737	616	1214.99	41.9692	85	167.653	4.32284	135	266.272	7.19058	143	282.051	6.51484	1.9681	3.5758	54.2421	1.7725e-13
TGA_001272000	1.794	Hsp20/alpha crystallin family, putative	36923	20581.4	775.302	22507	12545.7	491.826	56073	31255.9	1079.67	4110	2290.97	59.0715	5448	3036.79	82.0073	5586	3113.71	71.9207	2.72246	9.58648	54.2037	1.80743e-13
TGA_001282200	0.438	hypothetical protein, conserved	95	216.895	8.17045	92	210.046	8.23436	145	331.05	11.4354	366	835.616	21.5459	481	1098.17	29.6558	372	849.315	19.6175	-2.09208	3.35192	54.186	1.82383e-13
TGA_001799500	1.503	hypothetical protein, conserved	68	45.2428	1.7043	40	26.6134	1.04332	31	20.6254	0.712461	211	140.386	3.61978	483	321.357	8.67813	479	318.696	7.36126	-3.19244	3.10176	54.1673	1.84125e-13
TGA_000320600	0.726	Primase zinc finger containing protein, putative	325	447.658	16.8633	269	370.523	14.5255	258	355.372	12.2756	25	34.4353	0.887895	58	79.8898	2.15739	32	44.0771	1.0181	2.71734	2.56761	54.1635	1.84485e-13
TGA_002170700	1.374	Progesterone-induced-blocking factor, putative	363	264.192	9.95213	292	212.518	8.33129	287	208.879	7.21529	20	14.556	0.37532	55	40.0291	1.08097	22	16.0116	0.369838	3.10411	2.66618	54.1566	1.85128e-13
TGA_000007900	0.552	hypothetical protein, conserved	161	291.667	10.9871	163	295.29	11.5762	271	490.942	16.9585	30	54.3478	1.40133	23	41.6667	1.12519	40	72.4638	1.67377	2.46151	2.0558	54.1362	1.87062e-13
TGA_001804800	0.906	Peptidase family M28, putative	158	174.393	6.56939	125	137.969	5.40876	186	205.298	7.09158	511	564.018	14.5429	635	700.883	18.9271	533	588.3	13.5886	-2.04349	3.82087	54.1348	1.87192e-13
TGA_001518200	0.978	short-chain dehydrogenase, putative	106	108.384	4.08285	247	252.556	9.90089	271	277.096	9.57169	1102	1126.79	29.0537	925	945.808	25.5412	1780	1820.04	42.0394	-2.81677	4.85344	54.1273	1.87915e-13
TGA_001449900	0.945	Calcineurin-like phosphoesterase, putative	333	352.381	13.2742	400	423.28	16.5937	652	689.947	23.8327	1435	1518.52	39.1542	2037	2155.56	58.21	2033	2151.32	49.6914	-2.20325	5.48276	54.1168	1.88923e-13
TGA_002194500	0.522	hypothetical protein, conserved	305	584.291	22.0103	283	542.146	21.2536	315	603.448	20.8448	49	93.8697	2.42038	69	132.184	3.56958	82	157.088	3.62843	1.9994	2.75207	54.1107	1.89502e-13
TGA_001742200	0.312	hypothetical protein, conserved	30	96.1538	3.62212	34	108.974	4.27209	35	112.179	3.875	102	326.923	8.42954	141	451.923	12.204	182	583.333	13.4739	-2.27152	1.78677	54.0813	1.92366e-13
TGA_001821700	1.536	leucine-rich repeat protein, BspA family	13	8.46354	0.318822	6	3.90625	0.153136	4	2.60417	0.0899554	66	42.9688	1.10793	109	70.9635	1.91634	75	48.8281	1.12784	-3.58518	0.90493	54.0746	1.93024e-13
TGA_001430600	1.389	Tub family, putative	503	362.131	13.6415	543	390.929	15.3255	751	540.677	18.6765	98	70.5544	1.81921	107	77.0338	2.08027	57	41.0367	0.947869	2.53579	3.62554	54.0502	1.95437e-13
TGA_000492400	0.978	Leucine rich repeats (6 copies), putative	15	15.3374	0.577762	9	9.20245	0.360761	17	17.3824	0.600438	111	113.497	2.92646	157	160.532	4.3351	78	79.7546	1.84218	-3.28378	1.40545	54.043	1.96145e-13
TGA_000345100	0.708	Bap-like	55174	77929.4	2935.6	90819	128275	5028.75	80578	113811	3931.35	391251	552614	14248.9	355355	501914	13554	336502	475285	10978.2	-2.48127	13.0882	54.0287	1.97585e-13
TGA_002230000	0.273	Dynein light chain type 1, putative	63	230.769	8.69309	86	315.018	12.3496	182	666.667	23.0286	621	2274.73	58.6526	501	1835.16	49.5579	938	3435.9	79.3626	-2.866	3.96795	54.019	1.98555e-13
TGA_001202600	1.125	protein phosphatase-2B, putative	165	146.667	5.52494	194	172.444	6.76029	300	266.667	9.21143	32	28.4444	0.733425	40	35.5556	0.960164	47	41.7778	0.964986	2.25724	2.22966	54.0115	1.99322e-13
TGA_000299700	0.786	hypothetical protein	73	92.8753	3.49862	77	97.9644	3.84047	133	169.211	5.84504	294	374.046	9.64458	361	459.288	12.4029	586	745.547	17.2207	-2.3197	3.3004	54.0077	1.99709e-13
TGA_001879100	1.485	aspartate aminotransferase, putative	7075	4764.31	179.472	4190	2821.55	110.612	4610	3104.38	107.234	720	484.848	12.5016	781	525.926	14.2024	801	539.394	12.459	2.61664	6.79135	53.9915	2.01356e-13
TGA_000219000	0.6	ankyrin repeat-containing protein, putative	61	101.667	3.82979	77	128.333	5.03102	96	160	5.52686	238	396.667	10.2278	297	495	13.3673	264	440	10.1631	-1.98032	2.76446	53.9396	2.06747e-13
TGA_000148200	0.525	hypothetical protein, conserved	93	177.143	6.67298	132	251.429	9.85669	129	245.714	8.48768	439	836.19	21.5607	380	723.81	19.5462	430	819.048	18.9184	-2.03257	3.40549	53.9362	2.07102e-13
TGA_000477100	0.972	hypothetical protein, conserved	1057	1087.45	40.9643	833	856.996	33.5966	1083	1114.2	38.4876	200	205.761	5.30545	166	170.782	4.6119	236	242.798	5.60817	2.11093	4.43682	53.9361	2.07113e-13
TGA_000162600	3.921	CC2D2A N-terminal C2 domain/C2 domain containing protein, putative	154	39.2757	1.47952	73	18.6177	0.729865	98	24.9936	0.863351	547	139.505	3.59707	588	149.962	4.04966	641	163.479	3.77604	-2.61693	3.80176	53.9347	2.0726e-13
TGA_000543000	2.97	gamma tubulin complex protein, putative	186	62.6263	2.35914	115	38.7205	1.51795	139	46.8013	1.61665	11	3.7037	0.0954981	17	5.72391	0.154572	24	8.08081	0.186651	2.92087	1.61091	53.923	2.08498e-13
TGA_001251300	0.429	dentin sialophosphoprotein precursor	50	116.55	4.39045	54	125.874	4.93461	57	132.867	4.58961	244	568.765	14.6653	243	566.434	15.2963	189	440.559	10.1761	-2.28522	2.48968	53.8238	2.19301e-13
TGA_000551400	1.605	Calcineurin-like phosphoesterase, putative	23	14.3302	0.53982	47	29.2835	1.14799	44	27.4143	0.94697	147	91.5888	2.36157	161	100.312	2.70887	255	158.879	3.66979	-2.4879	2.15212	53.8063	2.21259e-13
TGA_001424000	0.792	hypothetical protein	498	628.788	23.6865	497	627.525	24.6007	863	1089.65	37.6395	2367	2988.64	77.0604	2406	3037.88	82.0368	2512	3171.72	73.2605	-2.19827	5.90652	53.7956	2.22468e-13
TGA_000663600	0.3	hypothetical protein, conserved	1809	6030	227.15	3643	12143.3	476.052	6450	21500	742.672	41	136.667	3.52388	65	216.667	5.851	243	810	18.7094	4.93007	6.11972	53.782	2.2401e-13
TGA_000785100	0.615	PQ loop repeat, putative	131	213.008	8.02403	130	211.382	8.28676	209	339.837	11.739	18	29.2683	0.754668	22	35.7724	0.966019	34	55.2846	1.27697	2.46651	1.72507	53.7195	2.31254e-13
TGA_000111400	1.443	Leucine rich repeats (6 copies), putative	1863	1291.06	48.6343	1394	966.043	37.8715	1725	1195.43	41.2934	151	104.643	2.69817	355	246.015	6.64355	245	169.785	3.92171	2.56465	5.10986	53.7061	2.32834e-13
TGA_001307300	2.718	hypothetical protein, conserved	203	74.6873	2.81347	102	37.5276	1.47118	168	61.8102	2.1351	11	4.04709	0.104352	10	3.67918	0.0993547	23	8.4621	0.195458	3.25901	1.67296	53.7032	2.3318e-13
TGA_001484800	0.411	hypothetical protein, conserved	10	24.3309	0.916547	29	70.5596	2.76613	11	26.764	0.924505	97	236.01	6.08539	196	476.886	12.8781	175	425.791	9.83494	-3.37973	1.78399	53.6985	2.3374e-13
TGA_000672600	4.638	adenylate cyclase, type VII, putative	1063	229.194	8.63374	495	106.727	4.18399	776	167.313	5.77949	104	22.4235	0.578177	94	20.2674	0.547312	113	24.3639	0.56276	2.72864	4.01067	53.6899	2.3477e-13
TGA_000643400	0.339	HMG (high mobility group) box/HMG-box domain containing protein, putative	33	97.3451	3.667	39	115.044	4.51005	32	94.3953	3.26068	109	321.534	8.29059	217	640.118	17.2861	194	572.271	13.2184	-2.48323	2.03919	53.6683	2.37363e-13
TGA_001360900	0.933	hypothetical protein, conserved	146	156.484	5.89478	128	137.192	5.37829	206	220.793	7.62683	13	13.9335	0.359269	15	16.0772	0.434158	34	36.4416	0.84173	2.76889	1.71881	53.6079	2.44768e-13
TGA_000422800	0.657	Abnormal spindle-like microcephaly-assoc'd, ASPM-SPD-2-Hydin, putative	77	117.199	4.41491	54	82.1918	3.22214	73	111.111	3.8381	6	9.13242	0.235475	7	10.6545	0.28772	5	7.61035	0.175784	3.28717	0.503016	53.6059	2.45027e-13
TGA_002018100	1.092	RhoGAP domain containing protein, putative	141	129.121	4.86399	140	128.205	5.02599	221	202.381	6.99082	27	24.7253	0.637528	28	25.641	0.692426	33	30.2198	0.698019	2.29788	1.84587	53.5851	2.47632e-13
TGA_000992900	2.364	hypothetical protein, conserved	278	117.597	4.4299	324	137.056	5.37296	403	170.474	5.88865	46	19.4585	0.501729	67	28.3418	0.765359	96	40.6091	0.937993	2.08417	2.87144	53.5413	2.53212e-13
TGA_001176500	1.518	enolase, putative	1744	1148.88	43.2784	2748	1810.28	70.9678	2324	1530.96	52.8838	15949	10506.6	270.907	11133	7333.99	198.052	10840	7140.97	164.943	-2.71338	8.2371	53.5218	2.55739e-13
TGA_000149500	2.838	coronin, putative	850	299.507	11.2824	1831	645.173	25.2925	1163	409.796	14.1555	11912	4197.32	108.226	8161	2875.62	77.6549	7912	2787.88	64.3946	-3.10025	7.7548	53.5143	2.56715e-13
TGA_001382000	0.816	Protein of unknown function (DUF563), putative	27	33.0882	1.24644	31	37.9902	1.48932	27	33.0882	1.14296	89	109.069	2.81228	175	214.461	5.79143	188	230.392	5.32161	-2.5647	1.82028	53.5031	2.58179e-13
TGA_001221900	4.716	hypothetical protein	320	67.8541	2.55607	394	83.5454	3.27521	488	103.478	3.57441	90	19.084	0.49207	68	14.419	0.38938	87	18.4478	0.426109	2.0721	3.12844	53.4959	2.59134e-13
TGA_002139100	0.723	Glycine rich protein, putative	43	59.4744	2.2404	54	74.6888	2.928	40	55.325	1.91109	156	215.768	5.56346	177	244.813	6.61109	208	287.69	6.64509	-2.15871	2.16574	53.4678	2.62868e-13
TGA_001374000	0.459	EF hand/EF-hand domain pair/EF-hand domain containing protein, putative	358	779.956	29.381	335	729.847	28.612	432	941.176	32.5109	1019	2220.04	57.2427	1452	3163.4	85.4264	2215	4825.71	111.465	-2.22042	5.22315	53.4537	2.64756e-13
TGA_001165800	0.651	DNA repair protein Rad50	1927	2960.06	111.506	1767	2714.29	106.407	1849	2840.25	98.1102	270	414.747	10.694	415	637.481	17.2149	241	370.2	8.5509	2.38565	5.28976	53.4425	2.66267e-13
TGA_000309800	0.912	Dynamin family/50S ribosome-binding GTPase, putative	164	179.825	6.774	128	140.351	5.50214	176	192.982	6.66617	17	18.6404	0.480632	12	13.1579	0.355324	32	35.0877	0.810458	2.75849	1.69916	53.4312	2.67804e-13
TGA_001630600	1.338	hypothetical protein, conserved	166	124.066	4.67357	200	149.477	5.8599	199	148.729	5.13754	37	27.6532	0.713024	38	28.4006	0.766947	34	25.4111	0.586946	2.16656	2.05166	53.3975	2.7244e-13
TGA_000904700	1.545	Loricrin, putative	29	18.7702	0.707076	39	25.2427	0.989583	37	23.9482	0.82724	132	85.4369	2.20295	140	90.6149	2.44702	267	172.816	3.9917	-2.52308	2.07661	53.3893	2.73582e-13
TGA_001230300	0.732	ankyrin 2,3/unc44, putative	378	516.393	19.4526	199	271.858	10.6576	152	207.65	7.17284	2683	3665.3	94.5079	3458	4724.04	127.571	1850	2527.32	58.3763	-3.62124	5.88584	53.3828	2.74492e-13
TGA_001026800	2.703	Condensin II non structural maintenance of chromosomes subunit, putative	499	184.61	6.95426	521	192.749	7.55628	669	247.503	8.54946	108	39.9556	1.03023	149	55.1239	1.4886	153	56.6038	1.30744	1.84834	3.66462	53.3587	2.7788e-13
TGA_000294700	0.321	hypothetical protein, conserved	125	389.408	14.669	159	495.327	19.4182	197	613.707	21.1992	26	80.9969	2.08846	32	99.6885	2.69205	24	74.7664	1.72696	2.3324	1.78356	53.3439	2.79983e-13
TGA_001781200	1.107	Chromo (CHRromatin Organisation MOdifier) domain containing protein, putative	87	78.5908	2.96052	62	56.0072	2.19564	91	82.2042	2.83957	7	6.3234	0.163046	2	1.80668	0.0487888	10	9.03342	0.208655	3.44889	0.706028	53.3385	2.80756e-13
TGA_000959000	0.27	CMGC family protein kinase	254	940.741	35.4378	291	1077.78	42.2518	395	1462.96	50.5349	836	3096.3	79.8364	1029	3811.11	102.918	1263	4677.78	108.048	-1.9305	4.71827	53.3251	2.82673e-13
TGA_001446500	0.273	Microsomal signal peptidase 12 kDa subunit (SPC12), putative	517	1893.77	71.3385	715	2619.05	102.674	933	3417.58	118.053	2756	10095.2	260.301	2463	9021.98	243.635	3152	11545.8	266.685	-2.17265	6.10833	53.3181	2.83679e-13
TGA_001457800	1.329	hypothetical protein, conserved	272	204.665	7.70975	303	227.991	8.93787	421	316.78	10.9425	63	47.4041	1.22229	71	53.4236	1.44268	91	68.4725	1.58158	1.9437	2.88249	53.3155	2.84057e-13
TGA_000620800	1.746	hypothetical protein, conserved	160	91.638	3.45201	257	147.194	5.77039	277	158.648	5.48017	765	438.144	11.2973	928	531.501	14.353	822	470.79	10.8743	-2.0734	4.39482	53.2786	2.89449e-13
TGA_001316300	0.774	hypothetical protein, conserved	112	144.703	5.45096	131	169.251	6.63509	174	224.806	7.76545	17	21.9638	0.566326	29	37.4677	1.0118	21	27.1318	0.626692	2.42689	1.56764	53.2654	2.91393e-13
TGA_000312900	2.094	hypothetical protein, conserved	315	150.43	5.6667	315	150.43	5.89726	435	207.736	7.17581	73	34.8615	0.898886	89	42.5024	1.14776	75	35.8166	0.827295	1.95621	2.98137	53.1767	3.04857e-13
TGA_000799000	1.146	pre-mRNA splicing factor, putative	137	119.546	4.50331	128	111.693	4.37866	130	113.438	3.91848	417	363.874	9.38231	391	341.187	9.21362	554	483.421	11.1661	-1.96609	3.52492	53.1684	3.06148e-13
TGA_000507900	0.432	CLASP N terminal, putative	269	622.685	23.4566	272	629.63	24.6832	401	928.241	32.0641	61	141.204	3.64086	75	173.611	4.6883	72	166.667	3.84968	1.96903	2.7994	53.1424	3.1023e-13
TGA_000165700	1.593	Leishmanolysin, putative	138	86.629	3.26332	53	33.2706	1.3043	112	70.3076	2.42863	995	624.608	16.1052	1429	897.05	24.2245	623	391.086	9.03333	-3.53433	4.50439	53.1349	3.11405e-13
TGA_001888600	0.339	Tub family, putative	45	132.743	5.00045	28	82.5959	3.23798	60	176.991	6.11378	174	513.274	13.2345	181	533.923	14.4184	285	840.708	19.4187	-2.45135	2.34394	53.1223	3.13421e-13
TGA_000651300	1.257	Transcription-initiator DNA-binding domain IBD, putative	68	54.0971	2.03784	95	75.5768	2.96282	112	89.101	3.07781	361	287.192	7.40509	338	268.894	7.26139	313	249.006	5.75155	-2.10666	3.09462	53.0898	3.18641e-13
TGA_002078600	0.849	hypothetical protein, conserved	146	171.967	6.47801	152	179.034	7.01863	245	288.575	9.9682	20	23.5571	0.607408	25	29.4464	0.795189	41	48.2921	1.11545	2.46042	1.9265	53.0694	3.21973e-13
TGA_001127700	0.459	60S ribosomal protein L18, putative	305	664.488	25.0313	315	686.275	26.9038	437	952.07	32.8872	1481	3226.58	83.1957	1469	3200.44	86.4266	1166	2540.31	58.6761	-2.19243	5.10129	53.04	3.26826e-13
TGA_000938600	1.062	Protein kinase domain/Protein tyrosine kinase/Kinase-like, putative	159	149.718	5.63987	205	193.032	7.56738	315	296.61	10.2458	36	33.8983	0.87405	41	38.6064	1.04255	34	32.0151	0.739486	2.37931	2.24961	53.0233	3.2961e-13
TGA_001829500	0.693	hypothetical protein, conserved	111	160.173	6.03373	108	155.844	6.10952	152	219.336	7.5765	12	17.316	0.446485	12	17.316	0.467612	27	38.961	0.899925	2.6727	1.37347	52.9849	3.36131e-13
TGA_000605500	0.462	kinesin-associated protein, putative	575	1244.59	46.8837	580	1255.41	49.2155	859	1859.31	64.2258	129	279.221	7.19956	146	316.017	8.53393	187	404.762	9.34922	1.92376	3.89418	52.954	3.4146e-13
TGA_001172700	0.564	60S ribosomal protein L13a, putative	2814	4989.36	187.95	3078	5457.45	213.947	4190	7429.08	256.622	16375	29033.7	748.619	13282	23549.6	635.949	13813	24491.1	565.698	-2.3417	8.47427	52.9398	3.43925e-13
TGA_002210300	0.561	hypothetical protein, conserved	301	536.542	20.2116	284	506.239	19.8459	576	1026.74	35.4665	1475	2629.23	67.7934	1674	2983.96	80.5806	1671	2978.61	68.8001	-2.28235	5.29163	52.9347	3.44815e-13
TGA_000675200	0.207	Ankyrin repeats (many copies), putative	73	352.657	13.2846	109	526.57	20.643	125	603.865	20.8592	283	1367.15	35.2513	335	1618.36	43.7031	436	2106.28	48.651	-1.97394	3.14513	52.9308	3.45507e-13
TGA_001568100	0.456	60S ribosomal protein L27a, putative	5686	12469.3	469.719	7875	17269.7	677.021	8948	19622.8	677.828	31895	69945.2	1803.5	27640	60614	1636.86	33036	72447.4	1673.39	-2.26061	9.56535	52.8995	3.51067e-13
TGA_001722200	0.276	Amino acid permease/Solute carrier family 12, putative	526	1905.8	71.7915	671	2431.16	95.3081	645	2336.96	80.7252	128	463.768	11.958	94	340.58	9.19723	154	557.971	12.8881	2.09339	3.74695	52.8953	3.51805e-13
TGA_000403900	2.538	ribosomal protein L30, putative	2153	848.306	31.9557	1687	664.697	26.0579	3206	1263.2	43.6345	11270	4440.5	114.496	8897	3505.52	94.6651	15705	6187.94	142.93	-2.55397	8.1329	52.8674	3.56852e-13
TGA_000511200	1.467	26S proteasome subunit S9, putative	3524	2402.18	90.4903	4953	3376.28	132.359	5112	3484.66	120.37	15552	10601.2	273.347	16507	11252.2	303.862	20620	14055.9	324.664	-2.1536	8.75432	52.8587	3.58424e-13
TGA_000484900	0.933	PQ loop repeat, putative	61	65.3805	2.46289	45	48.2315	1.89081	83	88.9603	3.07295	210	225.08	5.80358	222	237.942	6.42554	299	320.472	7.40227	-2.14551	2.59335	52.8402	3.61817e-13
TGA_000393700	1.101	paramyosin, putative	120	108.992	4.10573	108	98.0926	3.8455	170	154.405	5.33359	18	16.3488	0.421545	25	22.7066	0.613184	20	18.1653	0.419583	2.44646	1.50193	52.8325	3.6324e-13
TGA_001154000	0.417	leucine-rich repeat protein, BspA family	42	100.719	3.79411	84	201.439	7.89695	59	141.487	4.88736	217	520.384	13.4178	257	616.307	16.6431	304	729.017	16.8389	-2.25826	2.66293	52.8261	3.64421e-13
TGA_001358200	0.792	Glycine rich protein, putative	8	10.101	0.380506	30	37.8788	1.48495	17	21.4646	0.74145	130	164.141	4.2323	116	146.465	3.95522	211	266.414	6.15365	-3.23141	1.76948	52.8095	3.67527e-13
TGA_001729900	0.294	hypothetical protein, conserved	49	166.667	6.27834	61	207.483	8.1339	144	489.796	16.919	437	1486.39	38.3259	396	1346.94	36.3736	586	1993.2	46.039	-2.718	3.45787	52.7941	3.70404e-13
TGA_001308700	6.42	hypothetical protein	83	12.9283	0.487012	81	12.6168	0.494614	112	17.4455	0.602617	246	38.3178	0.988004	282	43.9252	1.18618	369	57.4766	1.3276	-1.88946	2.93352	52.7929	3.70643e-13
TGA_001977600	4.884	phosphoserine phosphatase	157	32.1458	1.21093	103	21.0893	0.826757	139	28.4603	0.9831	18	3.6855	0.0950288	17	3.48075	0.0939964	11	2.25225	0.0520227	2.90538	1.4698	52.7563	3.77606e-13
TGA_002172700	0.885	Glycine rich protein, putative	7	7.9096	0.297955	7	7.9096	0.310078	10	11.2994	0.390315	54	61.0169	1.57329	50	56.4972	1.52568	102	115.254	2.66215	-3.25799	0.639981	52.7514	3.78561e-13
TGA_000272100	0.882	hypothetical protein	110	124.717	4.69808	141	159.864	6.2671	140	158.73	5.48299	653	740.363	19.0899	524	594.104	16.0436	458	519.274	11.9942	-2.29467	3.76407	52.7347	3.81783e-13
TGA_000092400	0.54	hypothetical protein, conserved	385	712.963	26.8574	725	1342.59	52.6333	867	1605.56	55.4605	2825	5231.48	134.891	2865	5305.56	143.275	3100	5740.74	132.6	-2.38254	6.14407	52.7226	3.84147e-13
TGA_000375200	1.167	polymorphic outer membrane protein	1244	1065.98	40.1556	1063	910.883	35.7091	1434	1228.79	42.446	197	168.809	4.35265	320	274.207	7.40487	294	251.928	5.81905	2.02291	4.77733	52.7017	3.88258e-13
TGA_000809200	1.263	hypothetical protein, conserved	878	695.17	26.1871	1372	1086.3	42.586	1354	1072.05	37.0317	5582	4419.64	113.958	4739	3752.18	101.326	5035	3986.54	92.0814	-2.317	6.97292	52.6788	3.92801e-13
TGA_000520100	2.901	Rab-GTPase-TBC domain containing protein, putative	259	89.2796	3.36317	308	106.17	4.16216	389	134.092	4.63191	45	15.5119	0.399966	77	26.5426	0.716772	83	28.6108	0.660855	2.03228	2.80855	52.6528	3.9805e-13
TGA_002113700	0.408	adenosylhomocysteinase, putative	275	674.02	25.3904	211	517.157	20.274	174	426.471	14.7315	1408	3450.98	88.9817	1058	2593.14	70.0267	1098	2691.18	62.161	-2.62701	4.83029	52.6424	4.00157e-13
TGA_000461800	0.585	leucine-rich repeat protein, BspA family	173	295.726	11.14	387	661.538	25.9341	296	505.983	17.4781	1423	2432.48	62.7202	1156	1976.07	53.363	1680	2871.79	66.3329	-2.52369	5.0756	52.63	4.02691e-13
TGA_000022100	0.207	Actin, putative	1003	4845.41	182.527	1848	8927.54	349.984	1270	6135.27	211.93	11817	57087	1471.96	10610	51256	1384.15	6571	31744	733.224	-3.05225	7.81409	52.5919	4.10587e-13
TGA_000908800	2.439	hypothetical protein, conserved	71	29.1103	1.09659	11	4.51005	0.176806	23	9.43009	0.325742	1801	738.417	19.0397	1673	685.937	18.5235	757	310.373	7.16902	-5.51101	4.9159	52.5756	4.13994e-13
TGA_001919700	0.513	Clathrin light chain, putative	532	1037.04	39.0652	675	1315.79	51.5825	1092	2128.65	73.5298	2572	5013.65	129.274	3425	6676.41	180.294	3345	6520.47	150.61	-2.24273	6.24323	52.549	4.19648e-13
TGA_001118100	0.561	hypothetical protein, conserved	88	156.863	5.90903	81	144.385	5.66029	127	226.381	7.81986	276	491.979	12.6854	352	627.451	16.9441	343	611.408	14.1223	-1.9166	3.05087	52.5328	4.2312e-13
TGA_000700500	2.97	CPSF A subunit region containing protein, putative	337	113.468	4.27435	316	106.397	4.17106	325	109.428	3.77994	56	18.8552	0.486172	84	28.2828	0.763767	60	20.202	0.466628	2.10064	2.85098	52.4773	4.35242e-13
TGA_002131500	2.313	zinc finger protein CCCH domain-containing protein, putative	423	182.879	6.88908	528	228.275	8.949	414	178.988	6.18277	89	38.4782	0.99214	107	46.2603	1.24924	105	45.3956	1.04855	1.9956	3.34804	52.4262	4.46723e-13
TGA_001063000	1.614	chaperonin, putative	1456	902.107	33.9824	1163	720.57	28.2483	1350	836.431	28.8927	6880	4262.7	109.912	5245	3249.69	87.7567	5947	3684.63	85.1079	-2.39442	7.19921	52.4152	4.49236e-13
TGA_001007300	0.324	60s Acidic ribosomal protein, putative	1355	4182.1	157.54	1748	5395.06	211.501	1727	5330.25	184.122	7628	23543.2	607.05	5477	16904.3	456.495	7563	23342.6	539.169	-2.31144	7.39868	52.4005	4.52611e-13
TGA_000230100	0.531	hypothetical protein, conserved	397	747.646	28.1639	687	1293.79	50.7199	621	1169.49	40.3976	3810	7175.14	185.007	3168	5966.1	161.112	2329	4386.06	101.31	-2.69468	6.21538	52.3432	4.66018e-13
TGA_000044100	0.693	hypothetical protein	169	243.867	9.18649	195	281.385	11.0311	185	266.955	9.2214	33	47.619	1.22783	36	51.9481	1.40284	44	63.4921	1.46654	2.09124	2.02776	52.3264	4.70014e-13
TGA_002088800	0.303	WD repeat domain, putative	3953	13046.2	491.451	6030	19901	780.173	5455	18003.3	621.886	32817	108307	2792.64	24198	79861.4	2156.63	22837	75369.6	1740.89	-2.60819	9.32333	52.3127	4.73301e-13
TGA_000125600	0.489	EF-hand domain pair/EF hand/EF-hand domain containing protein, putative	422	862.986	32.5087	537	1098.16	43.0508	827	1691.21	58.4191	2005	4100.2	105.722	2380	4867.08	131.434	2363	4832.31	111.617	-2.14105	5.79901	52.2858	4.7983e-13
TGA_001382200	1.77	ankyrin repeat-containing protein, putative	122	68.9266	2.59647	123	69.4915	2.72426	156	88.1356	3.04446	23	12.9944	0.335053	21	11.8644	0.320394	29	16.3842	0.378443	2.25492	1.54879	52.2803	4.81167e-13
TGA_001693000	1.836	hypothetical protein, conserved	2157	1174.84	44.2562	3698	2014.16	78.9606	2632	1433.55	49.519	14287	7781.59	200.644	12402	6754.9	182.414	13963	7605.12	175.664	-2.46745	8.34805	52.2617	4.85762e-13
TGA_000825200	1.485	Clan PC, family C26, gamma-glutamyl hydrolase-like cysteine peptidase	7	4.7138	0.177569	20	13.468	0.527983	24	16.1616	0.558269	215	144.781	3.73311	241	162.29	4.38257	104	70.0337	1.61764	-3.71404	2.07256	52.252	4.88167e-13
TGA_001693400	0.57	hypothetical protein, conserved	183	321.053	12.0941	168	294.737	11.5545	249	436.842	15.0898	37	64.9123	1.67373	41	71.9298	1.94244	43	75.4386	1.74249	2.10228	2.1382	52.2318	4.93215e-13
TGA_000267700	1.491	helicase, putative	3228	2164.99	81.5553	2307	1547.28	60.6577	2253	1511.07	52.1966	248	166.331	4.28877	514	344.735	9.30944	389	260.899	6.02626	2.60746	5.76255	52.2239	4.95193e-13
TGA_000713000	0.78	phosphatidic acid phosphatase, putative	355	455.128	17.1447	172	220.513	8.6447	398	510.256	17.6257	32	41.0256	1.05782	32	41.0256	1.10788	52	66.6667	1.53987	2.8084	2.65124	52.2166	4.97037e-13
TGA_001448400	0.573	MYB119, putative	62	108.202	4.07599	76	132.635	5.19966	91	158.813	5.48587	235	410.122	10.5748	247	431.065	11.6407	260	453.752	10.4808	-1.90336	2.67632	52.1941	5.02764e-13
TGA_000005000	1.351	hypothetical protein, conserved	3137	2321.98	87.4693	3847	2847.52	111.631	4452	3295.34	113.83	17291	12798.7	330.007	15495	11469.3	309.724	14498	10731.3	247.873	-2.27571	8.60545	52.1741	5.07925e-13
TGA_000400700	1.116	hypothetical protein	293	262.545	9.89008	219	196.237	7.69301	382	342.294	11.8238	4	3.58423	0.0924175	34	30.4659	0.822721	25	22.4014	0.51743	3.66217	2.51515	52.1649	5.10307e-13
TGA_001816300	0.627	hypothetical protein, conserved	21	33.4928	1.26168	27	43.0622	1.68816	45	71.7703	2.47915	146	232.855	6.00404	128	204.147	5.51291	153	244.019	5.63637	-2.421	1.79747	52.1371	5.17587e-13
TGA_001344300	0.867	hypothetical protein, conserved	408	470.588	17.7271	554	638.985	25.05	633	730.104	25.2199	1935	2231.83	57.5467	1597	1841.98	49.7421	2563	2956.17	68.2818	-2.13829	5.64855	52.1318	5.18976e-13
TGA_001544600	1.02	hypothetical protein, conserved	31	30.3922	1.14487	32	31.3725	1.22989	33	32.3529	1.11756	105	102.941	2.65429	150	147.059	3.97127	250	245.098	5.66129	-2.54441	1.97303	52.1304	5.19356e-13
TGA_001413700	0.381	CMGC family protein kinase	79	207.349	7.81085	98	257.218	10.0836	122	320.21	11.061	6	15.748	0.406055	16	41.9948	1.13405	17	44.6194	1.03062	2.74246	1.06151	52.1104	5.24665e-13
TGA_002124200	0.726	Rhodanese-like domain containing protein, putative	25	34.4353	1.29718	6	8.26446	0.323989	24	33.0579	1.14191	122	168.044	4.33293	148	203.857	5.50507	153	210.744	4.86777	-3.12461	1.6836	52.1073	5.25482e-13
TGA_001365000	1.371	racgtpase-activating protein, putative	349	254.559	9.58924	459	334.792	13.1248	560	408.461	14.1094	1470	1072.21	27.6464	2042	1489.42	40.2213	1540	1123.27	25.9453	-2.10008	5.39403	52.0949	5.28816e-13
TGA_000393200	2.769	sugar transporter, putative	1590	574.215	21.6307	2833	1023.11	40.1088	1922	694.113	23.9767	351	126.761	3.26846	238	85.9516	2.32109	355	128.205	2.96129	2.54186	5.45361	52.0765	5.33809e-13
TGA_000636200	0.552	Glycine rich protein, putative	34	61.5942	2.32026	64	115.942	4.54524	42	76.087	2.62826	199	360.507	9.29549	198	358.696	9.68644	217	393.116	9.08022	-2.32886	2.32774	52.073	5.34754e-13
TGA_000483300	4.833	Sec23/Sec24 zinc finger/Sec23/Sec24 trunk domain/Sec23/Sec24 beta-sandwich domain containing protein, putative	226	46.7618	1.76152	258	53.383	2.09276	330	68.2806	2.35861	53	10.9663	0.28276	67	13.863	0.374366	67	13.863	0.320209	1.91747	2.60453	52.0646	5.37045e-13
TGA_000956800	0.564	hypothetical protein, conserved	29	51.4184	1.93694	31	54.9645	2.15476	24	42.5532	1.46991	97	171.986	4.43457	140	248.227	6.70327	138	244.681	5.65165	-2.32761	1.61201	52.0563	5.39321e-13
TGA_001766900	0.489	ABC transporter, putative	13	26.5849	1.00145	19	38.8548	1.52321	21	42.9448	1.48344	83	169.734	4.37651	76	155.419	4.19704	132	269.939	6.23506	-2.63737	1.20172	52.0462	5.42095e-13
TGA_001604100	0.435	hypothetical protein, conserved	135	310.345	11.6907	91	209.195	8.20103	92	211.494	7.30562	2	4.5977	0.118549	13	29.8851	0.807035	8	18.3908	0.424792	3.62477	1.09882	52.0368	5.44709e-13
TGA_001238500	1.95	ADP-ribosylation factor family/Signal recognition particle receptor beta subunit/Ras of Complex, Roc, domain of DAPkinase/Gtr1/RagA G protein conserved region/Ras family/50S ribosome-binding GTPase, putative	563	288.718	10.876	1051	538.974	21.1293	1356	695.385	24.0206	4483	2298.97	59.2779	4326	2218.46	59.9087	5250	2692.31	62.1871	-2.47397	6.80358	52.0099	5.52225e-13
TGA_001276200	0.384	hypothetical protein, conserved	808	2104.17	79.2641	566	1473.96	57.7832	1018	2651.04	91.5746	3054	7953.12	205.067	3991	10393.2	280.665	3204	8343.75	192.724	-2.30798	6.37736	51.9978	5.55623e-13
TGA_001216800	1.257	Sulfatase, putative	49	38.9817	1.46844	8	6.36436	0.2495	29	23.0708	0.796932	984	782.816	20.1845	1051	836.118	22.579	386	307.08	7.09296	-5.02327	4.12186	51.9961	5.5612e-13
TGA_000550200	8.079	60S ribosomal protein L18, putative	2211	273.672	10.3093	2737	338.78	13.2811	3131	387.548	13.387	12697	1571.61	40.523	10120	1252.63	33.8268	10916	1351.16	31.2091	-2.28996	8.11627	51.9894	5.58012e-13
TGA_000722100	1.551	DNA polymerase eta, putative	222	143.133	5.39185	260	167.634	6.5717	295	190.2	6.57005	50	32.2373	0.831221	66	42.5532	1.14913	51	32.882	0.759511	2.01075	2.52568	51.9346	5.73811e-13
TGA_001781800	0.783	PIKK family atypical protein kinase	323	412.516	15.5395	415	530.013	20.7779	422	538.953	18.617	1192	1522.35	39.253	2033	2596.42	70.1154	1376	1757.34	40.5912	-2.1848	5.23668	51.933	5.74269e-13
TGA_000291400	1.38	hypothetical protein	238	172.464	6.49672	268	194.203	7.61328	376	272.464	9.41168	768	556.522	14.3496	987	715.217	19.3142	1103	799.275	18.4617	-1.89592	4.59828	51.9082	5.81562e-13
TGA_001803300	8.016	hypothetical protein, conserved	10654	1329.09	50.067	5214	650.449	25.4994	7198	897.954	31.0179	426	53.1437	1.37028	988	123.253	3.32841	989	123.378	2.8498	3.13395	7.26587	51.8715	5.92545e-13
TGA_002004900	0.879	protein disulfide isomerase, putative	2750	3128.56	117.853	3338	3797.5	148.872	3300	3754.27	129.683	11614	13212.7	340.684	10923	12426.6	335.576	12858	14628	337.878	-2.1164	8.19954	51.8607	5.958e-13
TGA_001233900	1.023	neurobeachin-like protein, putative	1756	1716.52	64.6614	1682	1644.18	64.4565	1580	1544.48	53.3507	215	210.166	5.41903	379	370.479	10.0046	407	397.849	9.18955	2.17049	5.18668	51.86	5.96011e-13
TGA_000586300	0.744	hypothetical protein, conserved	206	276.882	10.4302	199	267.473	10.4857	227	305.108	10.5393	944	1268.82	32.7158	692	930.108	25.1172	791	1063.17	24.5572	-2.15907	4.34812	51.8472	5.99922e-13
TGA_000916200	0.69	hypothetical protein, conserved	19	27.5362	1.03729	42	60.8696	2.38625	27	39.1304	1.35168	109	157.971	4.0732	231	334.783	9.04068	213	308.696	7.13027	-2.81544	2.07626	51.8351	6.0362e-13
TGA_001535200	1.272	hypothetical protein, conserved	44	34.5912	1.30305	22	17.2956	0.678035	67	52.673	1.81947	228	179.245	4.62175	238	187.107	5.05275	246	193.396	4.46708	-2.63781	2.49195	51.8215	6.07811e-13
TGA_000388500	1.971	hypothetical protein, conserved	73	37.037	1.39519	120	60.8828	2.38677	128	64.9417	2.24327	6	3.04414	0.0784916	7	3.5515	0.0959068	19	9.63978	0.22266	3.13236	1.11491	51.8098	6.11466e-13
TGA_001165700	0.291	Cullin family/Cullin protein neddylation domain containing protein, putative	271	931.271	35.0811	281	965.636	37.8556	303	1041.24	35.9673	59	202.749	5.22778	74	254.296	6.86715	65	223.368	5.15936	1.91393	2.689	51.7886	6.18095e-13
TGA_000953200	1.158	kelch repeat domain, putative	893	771.157	29.0495	1113	961.14	37.6793	1437	1240.93	42.8654	234	202.073	5.21034	235	202.936	5.48021	312	269.43	6.22331	1.93343	4.66046	51.7853	6.19148e-13
TGA_001548200	3.039	hypothetical protein, conserved	574	188.878	7.11504	719	236.591	9.27501	787	258.967	8.94545	162	53.307	1.37449	146	48.0421	1.29736	139	45.7387	1.05648	1.99645	3.93386	51.7789	6.2115e-13
TGA_000655200	1.41	ankyrin repeat-containing protein, putative	61	43.2624	1.6297	50	35.461	1.39017	49	34.7518	1.20043	160	113.475	2.9259	230	163.121	4.40501	235	166.667	3.84968	-2.13245	2.37029	51.765	6.25557e-13
TGA_001033200	0.72	Thioredoxin, putative	91	126.389	4.76108	124	172.222	6.75158	157	218.056	7.53226	352	488.889	12.6057	437	606.944	16.3903	414	575	13.2814	-1.90437	3.36364	51.7621	6.26494e-13
TGA_001478100	2.784	hypothetical protein, conserved	220	79.023	2.9768	232	83.3333	3.26689	304	109.195	3.77192	39	14.0086	0.361205	63	22.6293	0.611096	63	22.6293	0.522693	2.0035	2.48383	51.7571	6.2809e-13
TGA_000710300	1.044	S1/P1 Nuclease, putative	92	88.1226	3.31958	96	91.954	3.60485	117	112.069	3.87118	268	256.705	6.61901	326	312.261	8.43248	329	315.134	7.27899	-1.79385	3.00605	51.7533	6.29295e-13
TGA_000181000	3.786	MIF4G domain containing protein, putative	1996	527.205	19.8599	2955	780.507	30.598	2516	664.554	22.9556	10804	2853.67	73.5804	8953	2364.76	63.8596	11812	3119.92	72.064	-2.28429	8.00655	51.7467	6.31442e-13
TGA_002068300	1.365	Tubulin-tyrosine ligase family, putative	284	208.059	7.83758	402	294.505	11.5454	376	275.458	9.5151	79	57.8755	1.49229	58	42.4908	1.14745	74	54.2125	1.2522	2.11671	2.95289	51.7444	6.32161e-13
TGA_000806300	1.104	protein transport protein sec23, putative	622	563.406	21.2235	428	387.681	15.1982	533	482.79	16.6769	2079	1883.15	48.5561	1883	1705.62	46.0595	2540	2300.72	53.1423	-2.21882	5.73179	51.7205	6.3991e-13
TGA_000926200	1.095	ribosome biogenesis protein tsr1, putative	946	863.927	32.5442	1292	1179.91	46.2556	1381	1261.19	43.565	5644	5154.34	132.902	4503	4112.33	111.052	4822	4403.65	101.716	-2.27703	6.94692	51.7202	6.40023e-13
TGA_001712300	0.543	40S ribosomal protein S7	8	14.733	0.554992	2	3.68324	0.144393	8	14.733	0.508919	58	106.814	2.75414	47	86.5562	2.33742	65	119.705	2.76496	-3.41303	0.386564	51.6938	6.48666e-13
TGA_000145000	6.954	SDA1, putative	799	114.898	4.32821	964	138.625	5.43449	1134	163.072	5.63296	3900	560.828	14.4607	3379	485.907	13.1217	3560	511.936	11.8247	-2.12714	6.50311	51.6753	6.54805e-13
TGA_001887000	1.248	Metallo-beta-lactamase superfamily, putative	629	504.006	18.986	713	571.314	22.3971	1190	953.526	32.9375	2740	2195.51	56.6102	3372	2701.92	72.9644	5238	4197.12	96.9453	-2.35886	6.48197	51.6642	6.58532e-13
TGA_001361700	1.011	protein phosphatase-2B, putative	46	45.4995	1.71397	98	96.9337	3.80007	69	68.2493	2.35752	277	273.986	7.06459	273	270.03	7.29205	368	363.996	8.40761	-2.29991	2.89651	51.6445	6.65172e-13
TGA_001871300	1.695	pfkB family carbohydrate kinase, putative	2366	1395.87	52.5825	2515	1483.78	58.1681	2282	1346.31	46.5055	11538	6807.08	175.517	8692	5128.02	138.48	10960	6466.08	149.354	-2.32512	7.99208	51.6355	6.68233e-13
TGA_001200500	2.349	hypothetical protein, conserved	49	20.8599	0.785795	53	22.5628	0.884523	49	20.8599	0.720562	171	72.7969	1.87703	204	86.8455	2.34523	180	76.6284	1.76997	-2.07038	2.23011	51.5884	6.84445e-13
TGA_001813700	0.921	hypothetical protein, conserved	26	28.2302	1.06343	28	30.4017	1.19183	37	40.1737	1.38772	118	128.122	3.30355	120	130.293	3.51852	125	135.722	3.13492	-2.2006	1.60283	51.5783	6.87981e-13
TGA_002070000	9.108	hypothetical protein, conserved	808	88.7132	3.34183	899	98.7044	3.86948	689	75.6478	2.61309	142	15.5907	0.401998	167	18.3355	0.495144	207	22.7273	0.524956	2.04734	4.15035	51.5677	6.91697e-13
TGA_002012800	0.336	hypothetical protein, conserved	75	223.214	8.4085	71	211.31	8.28391	136	404.762	13.9816	402	1196.43	30.8493	304	904.762	24.4328	533	1586.31	36.6407	-2.35034	3.31925	51.563	6.93353e-13
TGA_001541000	0.828	CAMK family protein kinase	279	336.957	12.6932	267	322.464	12.6415	344	415.459	14.3511	27	32.6087	0.840798	57	68.8406	1.85901	75	90.5797	2.09222	2.32018	2.66383	51.5166	7.09952e-13
TGA_001015500	0.555	Myb-like DNA-binding domain containing protein, putative	253	455.856	17.1721	343	618.018	24.228	354	637.838	22.0327	1172	2111.71	54.4494	1265	2279.28	61.5511	1007	1814.41	41.9095	-2.07861	4.85975	51.4952	7.17712e-13
TGA_000438800	1.182	lipid A export ATP-binding/permease protein msba, putative	1069	904.399	34.0688	2173	1838.41	72.0707	1702	1439.93	49.7394	9145	7736.89	199.492	8786	7433.16	200.73	7566	6401.02	147.851	-2.59317	7.66453	51.4411	7.37781e-13
TGA_001690900	1.293	hypothetical protein, conserved	21	16.2413	0.611811	6	4.64037	0.181915	6	4.64037	0.160292	125	96.6744	2.4927	124	95.901	2.58977	117	90.4872	2.09008	-3.62295	1.45169	51.4383	7.38824e-13
TGA_000367100	1.944	Transglutaminase-like superfamily/Rad4 transglutaminase-like domain containing protein, putative	409	210.391	7.92544	379	194.959	7.64292	703	361.626	12.4916	1497	770.062	19.8556	2082	1070.99	28.9216	2172	1117.28	25.8071	-2.15462	5.55337	51.4378	7.3902e-13
TGA_001610700	1.227	hypothetical protein, conserved	92	74.9796	2.82449	42	34.2298	1.3419	43	35.0448	1.21055	283	230.644	5.94703	460	374.898	10.124	492	400.978	9.26182	-2.93131	3.21656	51.4344	7.40304e-13
TGA_000330400	1.173	hypothetical protein, conserved	240	204.604	7.70743	291	248.082	9.72548	222	189.258	6.53752	766	653.026	16.8379	909	774.936	20.9269	954	813.299	18.7856	-1.98322	4.46891	51.4196	7.459e-13
TGA_000546800	6.477	FANCI solenoid 2, putative	2386	368.38	13.8769	1970	304.153	11.9236	2346	362.205	12.5116	303	46.7809	1.20622	550	84.9159	2.29312	378	58.3604	1.34801	2.26374	5.58129	51.4182	7.46445e-13
TGA_002069200	1.257	serine/threonine-protein phosphatase 2A 56 kDa regulatory subunit epsilon isoform, putative	242	192.522	7.25231	326	259.348	10.1671	283	225.139	7.77695	1249	993.636	25.6204	1235	982.498	26.532	947	753.381	17.4016	-2.23041	4.83434	51.4138	7.48099e-13
TGA_000235400	1.416	26S protease regulatory subunit, putative	1437	1014.83	38.2287	1890	1334.75	52.3257	2018	1425.14	49.2285	6728	4751.41	122.513	5914	4176.55	112.786	7525	5314.27	122.749	-2.12543	7.38652	51.3923	7.56328e-13
TGA_002104500	0.981	serine/threonine protein phosphatase, putative	80	81.5494	3.07197	111	113.15	4.43578	148	150.866	5.21136	12	12.2324	0.315407	20	20.3874	0.550553	13	13.2518	0.306091	2.68885	1.23666	51.3843	7.59449e-13
TGA_001076500	1.23	Leucine rich repeats (6 copies), putative	242	196.748	7.41151	208	169.106	6.6294	219	178.049	6.15032	569	462.602	11.9279	933	758.537	20.484	1010	821.138	18.9667	-2.06762	4.36578	51.3791	7.61458e-13
TGA_001078000	0.408	MBOAT, membrane-bound O-acyltransferase family, putative	246	602.941	22.7128	373	914.216	35.8397	344	843.137	29.1244	1016	2490.2	64.2084	992	2431.37	65.6583	1319	3232.84	74.6724	-1.98559	4.80617	51.3548	7.70928e-13
TGA_000198900	0.48	hypothetical protein	29	60.4167	2.2759	27	56.25	2.20515	22	45.8333	1.58321	86	179.167	4.61972	161	335.417	9.0578	192	400	9.23923	-2.6341	1.76676	51.3514	7.72272e-13
TGA_000599200	1.245	Clan MG, familly M24, aminopeptidase P-like metallopeptidase	261	209.639	7.8971	372	298.795	11.7136	558	448.193	15.4819	1454	1167.87	30.113	1380	1108.43	29.9328	2251	1808.03	41.762	-2.30513	5.3472	51.3313	7.80208e-13
TGA_000959400	3.045	F5/8 type C domain containing protein	219	71.9212	2.70928	262	86.0427	3.37311	367	120.525	4.16329	1074	352.709	9.09443	937	307.718	8.3098	1003	329.392	7.60833	-2.06018	4.66971	51.2747	8.03058e-13
TGA_000399900	1.158	midasin, putative	1776	1533.68	57.7738	2198	1898.1	74.4107	1721	1486.18	51.337	7437	6422.28	165.595	7371	6365.28	171.892	8073	6971.5	161.028	-2.19719	7.55612	51.265	8.07014e-13
TGA_001377000	2.226	hypothetical protein, conserved	240	107.817	4.06146	241	108.266	4.24432	377	169.362	5.85025	49	22.0126	0.567583	32	14.3756	0.388207	65	29.2004	0.674472	2.34318	2.59613	51.2634	8.07687e-13
TGA_001318400	1.587	synaptonemal complex axial element Hop1	33	20.794	0.783309	27	17.0132	0.666965	12	7.56144	0.261194	128	80.6553	2.07966	173	109.011	2.94379	215	135.476	3.12923	-2.97235	1.96797	51.2477	8.1416e-13
TGA_000298300	0.603	leucine-rich repeat protein, BspA family	52	86.2355	3.2485	118	195.688	7.67151	120	199.005	6.8742	387	641.791	16.5483	376	623.549	16.8387	483	800.995	18.5014	-2.31879	3.33473	51.2373	8.185e-13
TGA_000030400	1.497	Domain of unknown function (DUF1846), putative	5699	3806.95	143.408	7567	5054.78	198.161	8164	5453.57	188.382	28298	18903.1	487.408	29178	19491	526.347	26563	17744.2	409.856	-2.1906	9.44167	51.191	8.38022e-13
TGA_002176600	2.346	Sec7 domain/Domain of unknown function (DUF1981), putative	1775	756.607	28.5014	2204	939.471	36.8298	2345	999.574	34.5281	410	174.766	4.50624	512	218.244	5.89359	582	248.082	5.73021	1.88155	5.55745	51.1578	8.52315e-13
TGA_000609300	1.053	disulfide oxidoreductase, putative	271	257.36	9.69476	383	363.723	14.2589	476	452.042	15.6148	1353	1284.9	33.1305	1236	1173.79	31.6977	1400	1329.53	30.7097	-2.0445	5.06996	51.1452	8.57802e-13
TGA_000680700	1.56	ribosome biogenesis protein bop1, putative	866	555.128	20.9117	1267	812.179	31.8396	1130	724.359	25.0214	5234	3355.13	86.5102	4235	2714.74	73.3106	4377	2805.77	64.8078	-2.30787	6.83026	51.0717	8.90528e-13
TGA_001559600	0.399	ubiquitin, putative	5338	13378.4	503.967	7748	19418.5	761.26	9425	23621.6	815.956	29033	72764.4	1876.19	26240	65764.4	1775.94	39684	99458.6	2297.3	-2.28546	9.58004	51.0704	8.91121e-13
TGA_001664000	6.756	hypothetical protein, conserved	114	16.8739	0.63564	119	17.614	0.690516	133	19.6862	0.680018	17	2.51628	0.064881	20	2.96033	0.0799426	29	4.29248	0.099148	2.28294	1.42027	51.0567	8.97373e-13
TGA_000546900	0.576	ADP-ribosylation factor, arf, putative	1017	1765.63	66.5112	1148	1993.06	78.1332	1395	2421.88	83.6585	4098	7114.58	183.446	4029	6994.79	188.892	4292	7451.39	172.113	-2.01543	6.71125	51.0236	9.12613e-13
TGA_000243500	1.647	Eukaryotic translation initiation factor eIF2A, putative	569	345.477	13.0141	834	506.375	19.8513	942	571.949	19.7568	2740	1663.63	42.8959	2519	1529.45	41.3021	3316	2013.36	46.5047	-2.08256	6.15611	51.0227	9.13048e-13
TGA_002219400	1.041	Protein of unknown function (DUF563), putative	68	65.3218	2.46068	104	99.9039	3.91651	170	163.305	5.64101	413	396.734	10.2296	427	410.183	11.0768	547	525.456	12.137	-2.2439	3.49732	50.9922	9.27322e-13
TGA_001423900	1.137	WD repeat-containing protein srw1, putative	5	4.39754	0.165656	22	19.3492	0.75854	15	13.1926	0.455711	101	88.8303	2.29044	111	97.6253	2.63634	98	86.1917	1.99086	-3.09153	1.2593	50.916	9.64036e-13
TGA_001330900	1.338	plasma membrane calcium-transporting ATPase, putative	797	595.665	22.4387	1390	1038.86	40.7263	996	744.395	25.7135	4960	3707.03	95.5837	4246	3173.39	85.6963	5141	3842.3	88.7497	-2.37727	6.85665	50.8835	9.80162e-13
TGA_001739000	0.594	hypothetical protein	48	80.8081	3.04405	48	80.8081	3.1679	64	107.744	3.72179	138	232.323	5.99033	314	528.62	14.2752	304	511.785	11.8212	-2.40649	2.57372	50.8809	9.81442e-13
TGA_002208300	1.458	Thioredoxin-like domain containing protein, putative	1219	836.077	31.4951	798	547.325	21.4566	1185	812.757	28.075	4802	3293.55	84.9226	5320	3648.83	98.5354	4289	2941.7	67.9476	-2.37389	6.86858	50.8512	9.96385e-13
TGA_000282000	0.921	tryptophanyl-tRNA synthetase, putative	297	322.476	12.1477	404	438.654	17.1964	427	463.626	16.015	1626	1765.47	45.5218	1279	1388.71	37.5015	1365	1482.08	34.2333	-2.14888	5.16246	50.8493	9.97372e-13
TGA_000820200	0.441	CAMK family protein kinase	3805	8628.12	325.022	5514	12503.4	490.167	7873	17852.6	616.68	21927	49721.1	1282.03	23691	53721.1	1450.72	26527	60151.9	1389.39	-2.29376	9.18856	50.829	1.00776e-12
TGA_001727900	2.892	hypothetical protein, conserved	267	92.3237	3.47784	111	38.3817	1.50467	164	56.7082	1.95886	1456	503.458	12.9814	1297	448.479	12.111	1099	380.014	8.77758	-3.01954	4.89236	50.8277	1.00842e-12
TGA_000088400	0.63	hypothetical protein, conserved	385	611.111	23.0206	360	571.429	22.4016	265	420.635	14.5299	17	26.9841	0.695772	50	79.3651	2.14322	15	23.8095	0.549954	3.44848	2.74065	50.8196	1.01256e-12
TGA_001848800	0.528	B-box zinc finger/MATH domain containing protein, putative	569	1077.65	40.5952	731	1384.47	54.275	882	1670.45	57.7023	138	261.364	6.73913	88	166.667	4.50077	172	325.758	7.52437	2.24377	3.94964	50.7706	1.03819e-12
TGA_001955900	0.585	polymorphic outer membrane protein	4156	7104.27	267.618	5164	8827.35	346.056	5914	10109.4	349.208	988	1688.89	43.5471	1124	1921.37	51.8858	919	1570.94	36.2857	2.11089	6.77407	50.7704	1.0383e-12
TGA_001579200	3.903	lipid A export ATP-binding/permease protein msba, putative	1301	333.333	12.5567	1440	368.947	14.4637	1017	260.569	9.00079	5774	1479.37	38.1449	5408	1385.6	37.4176	5652	1448.12	33.4487	-2.35068	7.09387	50.7672	1.03996e-12
TGA_001744500	1.848	hypothetical protein, conserved	120	64.9351	2.44611	173	93.6147	3.66995	123	66.5584	2.29912	1156	625.541	16.1293	1121	606.602	16.381	549	297.078	6.86193	-2.99702	4.46759	50.7607	1.04342e-12
TGA_000438300	1.797	hypothetical protein, conserved	178	99.054	3.73137	144	80.1336	3.14145	203	112.966	3.90217	14	7.79076	0.200881	28	15.5815	0.420773	40	22.2593	0.514147	2.5105	1.88994	50.7428	1.05296e-12
TGA_001641900	0.474	60S ribosomal protein L27a, putative	7266	15329.1	577.449	9995	21086.5	826.648	12565	26508.4	915.677	45809	96643.5	2491.9	35783	75491.6	2038.62	45512	96016.9	2217.8	-2.32134	10.0161	50.7408	1.05405e-12
TGA_001862200	0.378	Ubiquitin family, putative	86	227.513	8.57044	172	455.026	17.8383	152	402.116	13.8903	428	1132.28	29.1951	588	1555.56	42.0072	923	2441.8	56.4008	-2.41407	3.92143	50.7355	1.0569e-12
TGA_001706700	0.804	DNA-directed RNA polymerase subunit rpb8, putative	267	332.09	12.5098	264	328.358	12.8725	404	502.488	17.3574	780	970.149	25.0148	1262	1569.65	42.3879	1261	1568.41	36.2272	-2.01228	4.77531	50.7154	1.06781e-12
TGA_002215400	1.089	vh5 dual specificity phosphatase, putative	565	518.825	19.5442	616	565.657	22.1753	888	815.427	28.1672	2403	2206.61	56.8963	2600	2387.51	64.4738	2329	2138.66	49.3989	-2.04953	5.94785	50.7118	1.06973e-12
TGA_002145800	0.651	DNA-directed RNA polymerase II, putative	382	586.79	22.1044	443	680.492	26.6771	705	1082.95	37.4082	1578	2423.96	62.5006	1745	2680.49	72.3857	2152	3305.68	76.3549	-2.05242	5.50662	50.7063	1.07274e-12
TGA_000164600	0.378	Ribosomal protein L14p/L23e, putative	2264	5989.42	225.622	3430	9074.07	355.728	3646	9645.5	333.183	12880	34074.1	878.582	10504	27788.4	750.414	16022	42386.2	979.04	-2.28641	8.31792	50.701	1.07566e-12
TGA_000518300	1.008	Clan CA, family C19, ubiquitin hydrolase-like cysteine peptidase	4698	4660.71	175.569	6231	6181.55	242.334	5624	5579.37	192.727	21637	21465.3	553.471	19140	18988.1	512.766	24379	24185.5	558.639	-2.17709	9.06813	50.6994	1.07652e-12
TGA_002195600	0.414	Myb-like DNA-binding domain containing protein, putative	2376	5739.13	216.193	976	2357.49	92.42	1595	3852.66	133.082	10035	24239.1	624.993	10320	24927.5	673.159	13891	33553.1	775.013	-2.94926	8.01385	50.6722	1.09152e-12
TGA_000696300	1.644	hypothetical protein, conserved	68	41.3625	1.55813	134	81.5085	3.19536	171	104.015	3.59296	593	360.706	9.30061	581	353.406	9.5436	513	312.044	7.20761	-2.4222	3.77365	50.6658	1.09509e-12
TGA_001739500	0.408	hypothetical protein	141	345.588	13.0183	174	426.471	16.7188	220	539.216	18.6261	420	1029.41	26.5429	723	1772.06	47.8538	741	1816.18	41.9502	-2.00134	3.96511	50.632	1.11412e-12
TGA_001487800	0.384	Tubulin-tyrosine ligase family, putative	198	515.625	19.4236	133	346.354	13.578	295	768.229	26.5368	18	46.875	1.20865	30	78.125	2.10974	38	98.9583	2.28575	2.66929	2.10006	50.6008	1.132e-12
TGA_000306500	0.576	hypothetical protein, conserved	598	1038.19	39.1088	813	1411.46	55.333	647	1123.26	38.8008	3297	5723.96	147.589	2443	4241.32	114.535	2952	5125	118.378	-2.28917	6.15929	50.5948	1.13544e-12
TGA_000010500	1.614	chaperonin, putative	1245	771.375	29.0578	1086	672.862	26.378	1179	730.483	25.233	6852	4245.35	109.464	4742	2938.04	79.3407	5081	3148.08	72.7145	-2.46694	7.08233	50.5897	1.13841e-12
TGA_000872000	0.633	hypothetical protein, conserved	17	26.8562	1.01168	10	15.7978	0.619316	14	22.1169	0.763981	103	162.717	4.19558	71	112.164	3.02895	94	148.499	3.43004	-2.90285	1.08419	50.5763	1.14623e-12
TGA_001237600	1.206	hypothetical protein	124	102.819	3.87321	32	26.534	1.0402	33	27.3632	0.945203	851	705.638	18.1945	1076	892.206	24.0937	1235	1024.05	23.6535	-4.17297	4.47811	50.5387	1.16837e-12
TGA_000722900	1.206	Rho/RAC guanine nucleotide exchange factor, putative	186	154.229	5.80981	214	177.446	6.95637	369	305.97	10.5691	984	815.92	21.0381	1025	849.917	22.9517	935	775.29	17.9077	-2.17443	4.61107	50.5345	1.17086e-12
TGA_001713100	0.966	ankyrin repeat-containing protein, putative	169	174.948	6.59031	107	110.766	4.34233	138	142.857	4.9347	12	12.4224	0.320304	23	23.8095	0.642967	11	11.3872	0.263021	2.97932	1.51612	50.5136	1.18341e-12
TGA_000915900	1.287	GP63-like	18	13.986	0.526854	22	17.094	0.670132	24	18.648	0.644156	84	65.2681	1.6829	98	76.1461	2.0563	94	73.0381	1.68704	-2.30326	1.19484	50.5016	1.19066e-12
TGA_001195900	0.39	40S ribosomal protein S17, putative	4836	12400	467.109	5658	14507.7	568.741	6439	16510.3	570.312	20458	52456.4	1352.56	18274	46856.4	1265.34	24664	63241	1460.75	-2.10786	9.0371	50.4426	1.22703e-12
TGA_002133600	1.164	nucleolar protein c7c, putative	2430	2087.63	78.6411	3625	3114.26	122.088	4302	3695.88	127.666	409	351.375	9.06001	545	468.213	12.6439	876	752.577	17.3831	2.32021	6.17073	50.4356	1.23139e-12
TGA_001022000	0.996	Thioredoxin family protein	445	446.787	16.8305	316	317.269	12.4378	393	394.578	13.6299	1109	1113.45	28.7098	1504	1510.04	40.7781	1749	1756.02	40.5608	-2.08317	5.16408	50.4258	1.23759e-12
TGA_000060600	0.531	60S ribosomal protein L18a, putative	3636	6847.46	257.944	4175	7862.52	308.232	6030	11355.9	392.266	19129	36024.5	928.873	16332	30757.1	830.583	19789	37267.4	860.805	-2.22364	8.82751	50.4178	1.24265e-12
TGA_000792000	0.237	Calcineurin-like phosphoesterase, putative	154	649.789	24.4776	218	919.831	36.0599	204	860.759	29.7331	563	2375.53	61.2517	568	2396.62	64.7199	700	2953.59	68.2221	-1.86543	3.97427	50.3816	1.26573e-12
TGA_000905300	1.617	retiin, putative	718	444.032	16.7267	1428	883.117	34.6206	1105	683.364	23.6054	5968	3690.79	95.165	4767	2948.05	79.611	5302	3278.91	75.7365	-2.52636	7.0043	50.3747	1.27024e-12
TGA_000317300	1.614	Clan CA, family C1, cathepsin L or K-like cysteine peptidase	12720	7881.04	296.879	3239	2006.82	78.6726	6486	4018.59	138.814	181719	112589	2903.05	162110	100440	2712.34	87103	53967.2	1246.54	-4.46212	11.6137	50.3625	1.27813e-12
TGA_000134000	0.468	20 kD nuclear cap binding protein, putative	162	346.154	13.0396	176	376.068	14.7429	311	664.53	22.9548	658	1405.98	36.2525	749	1600.43	43.2189	1087	2322.65	53.6487	-2.14562	4.34496	50.3564	1.2821e-12
TGA_002085300	0.654	Proteasome subunit, putative	1404	2146.79	80.8697	1683	2573.39	100.884	2397	3665.14	126.604	6288	9614.68	247.91	6230	9525.99	257.246	10223	15631.5	361.057	-2.25005	7.51289	50.3463	1.2887e-12
TGA_001573600	2.121	F5/8 type C domain containing protein, putative	13	6.12918	0.230887	12	5.65771	0.221798	20	9.42951	0.325722	81	38.1895	0.984697	67	31.5889	0.853046	134	63.1777	1.45928	-2.82609	1.13099	50.3222	1.30463e-12
TGA_001215700	1.434	hypothetical protein, conserved	192	133.891	5.04369	155	108.089	4.23739	280	195.258	6.74477	34	23.7099	0.611348	36	25.1046	0.67794	45	31.3808	0.724835	2.23823	2.17084	50.2982	1.32073e-12
TGA_000525800	0.594	Phospholipase B, putative	913	1537.04	57.9003	949	1597.64	62.632	1013	1705.39	58.909	4123	6941.08	178.972	3287	5533.67	149.435	3620	6094.28	140.766	-2.15424	6.52675	50.2603	1.34643e-12
TGA_000864200	0.516	Aminotransferase class I and II/DegT/DnrJ/EryC1/StrS aminotransferase family/Orn/Lys/Arg decarboxylase, major domain containing protein, putative	22	42.6357	1.60609	34	65.8915	2.58313	43	83.3333	2.87857	457	885.659	22.8363	359	695.736	18.7881	154	298.45	6.89361	-3.56964	2.89346	50.2515	1.3525e-12
TGA_000471500	0.93	hypothetical protein, conserved	441	474.194	17.8629	381	409.677	16.0605	407	437.634	15.1171	73	78.4946	2.02394	110	118.28	3.19409	88	94.6237	2.18562	1.99908	3.19823	50.2319	1.36607e-12
TGA_001338100	1.497	Clan SB, family S8, subtilisin-like serine peptidase	105	70.1403	2.64219	146	97.5284	3.82338	106	70.8083	2.44592	330	220.441	5.68395	614	410.154	11.076	515	344.021	7.94623	-2.19918	3.56696	50.1982	1.38974e-12
TGA_001326000	3.084	chromosome region maintenance protein, putative	929	301.232	11.3474	1523	493.839	19.3598	1235	400.454	13.8328	5869	1903.05	49.0691	4661	1511.35	40.8134	5538	1795.72	41.4777	-2.33914	7.03284	50.1869	1.39775e-12
TGA_001038900	2.55	r2r3-MYB transcription factor, putative	231	90.5882	3.41246	269	105.49	4.1355	299	117.255	4.05032	61	23.9216	0.616805	39	15.2941	0.413012	50	19.6078	0.452903	2.19071	2.53416	50.1672	1.41191e-12
TGA_002094400	4.518	hypothetical protein	1366	302.346	11.3894	1629	360.558	14.1348	1476	326.693	11.2849	326	72.1558	1.8605	329	72.8198	1.96647	278	61.5317	1.42126	2.05149	5.03478	50.1541	1.42134e-12
TGA_001427000	0.48	60S ribosomal protein L21, putative	2654	5529.17	208.284	3056	6366.67	249.591	4988	10391.7	358.958	18775	39114.6	1008.55	13126	27345.8	738.464	18215	37947.9	876.524	-2.46852	8.65283	50.1513	1.4234e-12
TGA_000513100	1.401	hypothetical protein, conserved	608	433.976	16.3479	680	485.368	19.0277	779	556.031	19.2069	113	80.6567	2.07969	169	120.628	3.25752	211	150.607	3.47872	1.89148	3.94797	50.1468	1.42665e-12
TGA_000682200	0.675	Calcineurin-like phosphoesterase, putative	51	75.5556	2.84618	58	85.9259	3.36853	72	106.667	3.68457	208	308.148	7.94544	193	285.926	7.72132	214	317.037	7.32294	-1.97511	2.39835	50.1265	1.44147e-12
TGA_000132000	1.302	hypothetical protein, conserved	7521	5776.5	217.601	12914	9918.59	388.836	12216	9382.49	324.098	305	234.255	6.04014	519	398.618	10.7645	1465	1125.19	25.9898	3.70689	7.6764	50.1213	1.4453e-12
TGA_001924800	0.303	RNA recognition motif. (a.k.a. RRM, RBD, or RNP domain), putative	91	300.33	11.3135	94	310.231	12.1619	95	313.531	10.8303	228	752.475	19.4022	305	1006.6	27.1829	396	1306.93	30.1876	-1.89815	2.97374	50.1186	1.44727e-12
TGA_001940600	3.366	EF hand family protein	226	67.142	2.52924	176	52.2876	2.04982	268	79.6197	2.75029	36	10.6952	0.27577	52	15.4486	0.417184	46	13.6661	0.31566	2.12551	2.29602	50.083	1.47379e-12
TGA_001009700	0.645	hypothetical protein, conserved	162	251.163	9.46132	203	314.729	12.3382	266	412.403	14.2456	725	1124.03	28.9826	700	1085.27	29.3073	680	1054.26	24.3515	-1.96458	4.17037	50.069	1.48432e-12
TGA_000694100	0.795	BTB/POZ domain containing protein, putative	80	100.629	3.7907	125	157.233	6.16395	105	132.075	4.56227	13	16.3522	0.421633	8	10.0629	0.271745	18	22.6415	0.522975	2.78811	1.11786	50.0646	1.48767e-12
TGA_000229400	0.432	40S ribosomal protein S27, putative	293	678.241	25.5494	436	1009.26	39.5657	700	1620.37	55.9722	2102	4865.74	125.461	1739	4025.46	108.706	3203	7414.35	171.257	-2.52009	5.78431	50.0518	1.49741e-12
TGA_001160700	1.629	hypothetical protein, conserved	71	43.585	1.64185	74	45.4266	1.78085	62	38.0602	1.31471	194	119.091	3.07071	265	162.676	4.39302	264	162.063	3.74333	-1.97777	2.61213	50.0032	1.53499e-12
TGA_000435100	3.312	glycosyl transferase	398	120.169	4.52678	519	156.703	6.14318	582	175.725	6.07003	86	25.9662	0.669525	133	40.157	1.08442	141	42.5725	0.983342	1.86848	3.4869	49.9994	1.53797e-12
TGA_001487900	1.233	Protein kinase domain/Protein tyrosine kinase/Kinase-like, putative	688	557.989	21.0195	711	576.642	22.606	882	715.328	24.7095	166	134.631	3.47139	146	118.41	3.19763	224	181.671	4.19624	1.89347	4.0885	49.9927	1.54319e-12
TGA_000533200	0.432	ADP-ribosylation factor family/50S ribosome-binding GTPase/Ras of Complex, Roc, domain of DAPkinase/Gtr1/RagA G protein conserved region/Ras family, putative	796	1842.59	69.4106	897	2076.39	81.4001	1326	3069.44	106.027	2968	6870.37	177.149	3872	8962.96	242.041	3825	8854.17	204.514	-2.03066	6.47418	49.9827	1.55109e-12
TGA_000288400	1.242	Leucine rich repeats (6 copies), putative	226	181.965	6.85462	466	375.201	14.7089	422	339.775	11.7368	1798	1447.67	37.3273	1652	1330.11	35.9192	1537	1237.52	28.5843	-2.39523	5.34044	49.9368	1.5878e-12
TGA_000638000	1.377	kelch domain containing 3/peas, putative	5627	4086.42	153.936	8327	6047.2	237.067	8821	6405.95	221.28	884	641.975	16.553	1082	785.766	21.2193	1902	1381.26	31.9045	2.38522	7.30283	49.9226	1.59929e-12
TGA_000141800	0.873	hypothetical protein, conserved	49	56.1283	2.11436	48	54.9828	2.15548	69	79.0378	2.73019	0	0	0	7	8.01833	0.216532	1	1.14548	0.0264583	4.1222	0.154547	49.8968	1.62048e-12
TGA_001123400	4.428	Adenylate and Guanylate cyclase catalytic domain containing protein, putative	7275	1642.95	61.8902	7759	1752.26	68.6933	7348	1659.44	57.3218	1227	277.1	7.14489	1514	341.915	9.23329	1981	447.38	10.3336	2.0759	7.35323	49.8968	1.62051e-12
TGA_001562300	3.111	Clan CA, family C19, ubiquitin hydrolase-like cysteine peptidase	1588	510.447	19.2286	1528	491.16	19.2548	1652	531.019	18.3429	244	78.4314	2.02231	385	123.754	3.34194	447	143.684	3.31882	1.98281	5.14102	49.8915	1.6249e-12
TGA_001353200	0.708	NADPH-dependent FMN reductase/Flavodoxin-like fold, putative	558	788.136	29.6891	1240	1751.41	68.6601	1279	1806.5	62.4016	5081	7176.55	185.044	4918	6946.33	187.583	5131	7247.18	167.396	-2.53099	6.90963	49.8897	1.62639e-12
TGA_000603200	0.429	hypothetical protein, conserved	207	482.517	18.1765	117	272.727	10.6917	176	410.256	14.1714	22	51.2821	1.32228	25	58.2751	1.5737	18	41.958	0.96915	2.74452	1.80639	49.8849	1.63034e-12
TGA_000202400	4.23	hypothetical protein, conserved	56	13.2388	0.498705	49	11.5839	0.454121	82	19.3853	0.669625	6	1.41844	0.0365737	7	1.65485	0.0446885	5	1.18203	0.0273027	3.14124	0.380049	49.8848	1.63041e-12
TGA_001931000	0.675	SAM domain (Sterile alpha motif), putative	462	684.444	25.7831	518	767.407	30.0845	595	881.481	30.4489	126	186.667	4.8131	97	143.704	3.88066	139	205.926	4.75649	1.91386	3.55428	49.8587	1.65227e-12
TGA_002075600	1.332	Protein of unknown function (DUF563), putative	86	64.5646	2.43215	16	12.012	0.470904	29	21.7718	0.752059	607	455.706	11.7501	782	587.087	15.8541	790	593.093	13.6993	-4.17937	3.94802	49.851	1.65872e-12
TGA_000646500	0.669	heat shock protein 70 (HSP70)-4, putative	341	509.716	19.201	404	603.886	23.674	409	611.36	21.1181	1178	1760.84	45.4023	1104	1650.22	44.5637	1378	2059.79	47.5772	-1.86351	4.97569	49.8334	1.67374e-12
TGA_001235400	2.415	hypothetical protein	233	96.4803	3.63442	233	96.4803	3.78229	253	104.762	3.61878	32	13.2505	0.341658	51	21.118	0.570284	68	28.1573	0.65038	2.08247	2.40954	49.8283	1.67807e-12
TGA_001992700	0.39	hypothetical protein, conserved	13	33.3333	1.25567	3	7.69231	0.301559	2	5.12821	0.177143	65	166.667	4.29741	142	364.103	9.83245	105	269.231	6.21871	-4.21507	1.16093	49.8099	1.69387e-12
TGA_000546100	3.609	alcohol dehydrogenase, putative	12047	3338.04	125.744	7393	2048.49	80.3064	8621	2388.75	82.5143	1424	394.569	10.1738	1463	405.375	10.947	1168	323.635	7.47535	2.59926	7.60997	49.7922	1.70922e-12
TGA_001675300	3.24	Raptor N-terminal CASPase like domain containing protein, putative	1277	394.136	14.8471	1666	514.198	20.1579	1528	471.605	16.2906	5152	1590.12	41.0005	5043	1556.48	42.0322	5913	1825	42.154	-2.04738	7.07471	49.7643	1.73369e-12
TGA_001667100	0.819	Clan IH, family I25, phytocystatin-like peptidase inhibitor	1289	1573.87	59.2878	1439	1757.02	68.88	2189	2672.77	92.3252	5316	6490.84	167.363	6149	7507.94	202.749	10646	12998.8	300.247	-2.35424	7.44138	49.7542	1.74265e-12
TGA_001404300	0.933	hypothetical protein, conserved	137	146.838	5.5314	235	251.876	9.87421	174	186.495	6.44208	527	564.845	14.5642	687	736.334	19.8844	793	849.946	19.6321	-2.05829	4.05439	49.7457	1.75018e-12
TGA_001303700	1.293	Protein of unknown function (DUF563), putative	392	303.171	11.4205	298	230.472	9.03512	361	279.196	9.64422	53	40.9899	1.0569	90	69.6056	1.87967	65	50.2707	1.16116	2.15561	2.9448	49.7204	1.77292e-12
TGA_002210400	3.552	hypothetical protein, conserved	958	269.707	10.1599	843	237.331	9.30403	858	241.554	8.34397	3031	853.322	22.0025	4841	1362.89	36.8044	3339	940.034	21.713	-2.25818	6.51041	49.6972	1.79406e-12
TGA_000960100	0.636	myosin heavy chain, skeletal muscle, adult, putative	190	298.742	11.2536	200	314.465	12.3279	253	397.799	13.7411	17	26.7296	0.689208	50	78.6164	2.123	32	50.3145	1.16217	2.51192	2.17053	49.6942	1.79674e-12
TGA_002221500	3.963	adenylate cyclase type, putative	7420	1872.32	70.5304	10610	2677.26	104.956	8363	2110.27	72.8948	1177	296.997	7.65792	1939	489.276	13.2127	1847	466.061	10.7651	2.23765	7.55775	49.6812	1.80875e-12
TGA_001431900	1.419	Leucine rich repeats (6 copies), putative	26	18.3228	0.69022	20	14.0944	0.55254	17	11.9803	0.413833	91	64.1297	1.65355	123	86.6808	2.34078	104	73.2911	1.69288	-2.50763	1.36159	49.6513	1.8365e-12
TGA_000869300	2.613	cation chloride cotransporter, putative	4129	1580.18	59.5253	4689	1794.49	70.3489	3880	1484.88	51.2921	812	310.754	8.01263	929	355.53	9.60095	794	303.865	7.0187	2.13084	6.53001	49.651	1.83677e-12
TGA_001679600	1.023	cleavage/polyadenylation factor ia subunit Clp1p, putative	303	296.188	11.1574	324	316.716	12.4161	500	488.759	16.8831	1012	989.247	25.5072	1629	1592.38	43.0015	1389	1357.77	31.3619	-2.04283	5.06435	49.5964	1.8886e-12
TGA_000088200	0.273	hypothetical protein, conserved	1752	6417.58	241.751	2463	9021.98	353.686	1929	7065.93	244.078	8673	31769.2	819.153	7984	29245.4	789.762	8355	30604.4	706.902	-2.2296	7.68663	49.596	1.88902e-12
TGA_000985400	0.528	hypothetical protein, conserved	58	109.848	4.138	40	75.7576	2.9699	83	157.197	5.43003	289	547.348	14.1131	320	606.061	16.3664	224	424.242	9.79918	-2.43149	2.76262	49.5744	1.90988e-12
TGA_001600900	0.963	formin 1,2/cappuccino, putative	495	514.019	19.3631	425	441.329	17.3013	374	388.37	13.4154	1813	1882.66	48.5434	1911	1984.42	53.5886	1604	1665.63	38.4728	-2.23199	5.45932	49.5611	1.92285e-12
TGA_001438700	0.285	hypothetical protein	7	24.5614	0.92523	12	42.1053	1.65064	12	42.1053	1.45444	66	231.579	5.97114	51	178.947	4.83241	87	305.263	7.05099	-2.902	0.681839	49.5447	1.939e-12
TGA_001968500	1.32	Sperm-tail PG-rich repeat, putative	152	115.152	4.33776	134	101.515	3.97967	194	146.97	5.07675	32	24.2424	0.625078	26	19.697	0.531909	30	22.7273	0.524956	2.23257	1.80459	49.5293	1.9543e-12
TGA_001875200	0.459	Membrane transport protein, putative	324	705.882	26.5906	520	1132.9	44.4127	594	1294.12	44.7025	18	39.2157	1.01116	21	45.7516	1.23551	79	172.113	3.97548	3.45551	3.1975	49.5287	1.95486e-12
TGA_001849300	0.834	transcription factor E2F, putative	68	81.5348	3.07142	54	64.7482	2.53831	103	123.501	4.26609	247	296.163	7.63641	247	296.163	7.99777	410	491.607	11.3552	-2.19714	2.8788	49.5198	1.96381e-12
TGA_000748200	1.08	hypothetical protein, conserved	277	256.481	9.66167	338	312.963	12.269	528	488.889	16.8876	72	66.6667	1.71897	81	75	2.02535	62	57.4074	1.326	2.17328	3.02495	49.5147	1.96895e-12
[truncated: 20,088 more rows]
