# Supplementary material for: An Evolutionarily Conserved Laterally Acquired Toolkit Enables Microbiota Targeting by Trichomonas
Source: Mol Biol Evol. 2025 Oct 30;42(11):msaf276. doi: 10.1093/molbev/msaf276 (PMC12612818; doi:10.1093/molbev/msaf276)
Supplement: msaf276_Supplementary_Data [file msaf276_supplementary_data.zip › Table_S5_Coculture_Cell_Tracking.xlsx]

## Sheet: in
	Image_ID	Track_ID	TRACK_DURATION (Frames)	TRACK_MEAN_SPEED (pix/frame)	Track Mean Speed (µm/second)	TRACK_TOTAL_DISTANCE_TRAVELED	Track Total Distance Travelled (µm)	TRACK_MAX_DISTANCE_TRAVELED	TRACK_CONFINEMENT_RATIO	MEAN_STRAIGHT_LINE_SPEED	LINEARITY_OF_FORWARD_PROGRESSION	MEAN_DIRECTIONAL_CHANGE_RATE	SourceFile
1	CC1_0.tif	0	1101	0.104	1.48837	113.671	90.9368	4	0.009	0.000908	0.009	0.065	CC1_0.csv
2	CC1_0.tif	1	1	0.338	4.83721	0.338	0.2704	0.338	1	0.338	1		CC1_0.csv
3	CC1_0.tif	2	1608	0.241	3.44902	387.669	310.135	4.391	0.007	0.002	0.007	0.951	CC1_0.csv
4	CC1_0.tif	3	6	0.444	6.3542	2.666	2.1328	1.054	0.119	0.053	0.119	1.863	CC1_0.csv
5	CC1_0.tif	4	6	0.41	5.86762	2.457	1.9656	1.123	0.078	0.032	0.078	0.822	CC1_0.csv
6	CC1_0.tif	5	46	0.643	9.20215	26.765	21.412	7.701	0.257	0.149	0.232	1.153	CC1_0.csv
7	CC1_0.tif	6	1608	0.215	3.07692	346.49	277.192	10.137	0.028	0.006	0.028	1	CC1_0.csv
8	CC1_0.tif	7	32	0.47	6.7263	12.998	10.3984	6.905	0.531	0.216	0.46	0.875	CC1_0.csv
9	CC1_0.tif	8	525	0.377	5.39535	197.776	158.221	10.141	0.043	0.016	0.043	1.065	CC1_0.csv
10	CC1_0.tif	9	56	0.177	2.53309	10.02	8.016	1.696	0.068	0.012	0.069	1.015	CC1_0.csv
11	CC1_0.tif	10	13	0.131	1.87478	1.62	1.296	0.504	0.264	0.033	0.251	1.269	CC1_0.csv
12	CC1_0.tif	11	1608	0.261	3.73524	419.438	335.55	3.757	0.007	0.002	0.007	0.937	CC1_0.csv
13	CC1_0.tif	12	1608	0.146	2.08945	234.999	187.999	4.312	0.015	0.002	0.015	0.935	CC1_0.csv
14	CC1_0.tif	13	1173	0.28	4.00716	327.562	262.05	25.86	0.078	0.022	0.078	1.037	CC1_0.csv
15	CC1_0.tif	14	7	1.386	19.8354	9.699	7.7592	5.599	0.577	0.8	0.577	1.062	CC1_0.csv
16	CC1_0.tif	15	293	0.345	4.93739	100.918	80.7344	20.398	0.201	0.069	0.201	0.97	CC1_0.csv
17	CC1_0.tif	16	60	1.254	17.9463	71.719	57.3752	12.598	0.162	0.194	0.154	1.229	CC1_0.csv
18	CC1_0.tif	17	384	0.265	3.79249	101.561	81.2488	4.454	0.02	0.005	0.02	1.077	CC1_0.csv
19	CC1_0.tif	18	3	0.58	8.30054	1.739	1.3912	1.666	0.958	0.555	0.958	0.362	CC1_0.csv
20	CC1_0.tif	19	97	0.58	8.30054	56.222	44.9776	13.34	0.237	0.138	0.237	0.922	CC1_0.csv
21	CC1_0.tif	20	978	0.245	3.50626	243.127	194.502	4.986	0.012	0.003	0.012	1.001	CC1_0.csv
22	CC1_0.tif	21	107	0.627	8.97317	67.059	53.6472	5.366	0.078	0.049	0.078	0.99	CC1_0.csv
23	CC1_0.tif	22	124	0.309	4.42218	38.286	30.6288	2.626	0.037	0.012	0.037	1.14	CC1_0.csv
24	CC1_0.tif	23	1608	0.23	3.29159	370.01	296.008	2.979	0.006	0.001	0.006	1.033	CC1_0.csv
25	CC1_0.tif	24	989	0.16	2.2898	158.228	126.582	7.634	0.043	0.007	0.043	0.95	CC1_0.csv
26	CC1_0.tif	25	1608	0.353	5.05188	568.103	454.482	5.075	0.003	0.000903	0.003	1.165	CC1_0.csv
27	CC1_0.tif	26	1608	0.228	3.26297	365.82	292.656	5.262	0.011	0.002	0.011	0.878	CC1_0.csv
28	CC1_0.tif	27	23	0.704	10.0751	16.181	12.9448	7.956	0.127	0.089	0.127	0.63	CC1_0.csv
29	CC1_0.tif	28	622	0.753	10.7764	468.276	374.621	24.589	0.048	0.036	0.048	0.354	CC1_0.csv
30	CC1_0.tif	29	1178	0.22	3.14848	259.514	207.611	54.17	0.207	0.046	0.207	0.541	CC1_0.csv
31	CC1_0.tif	30	10	0.226	3.23435	2.257	1.8056	1.078	0.478	0.108	0.478	0.982	CC1_0.csv
32	CC1_0.tif	31	240	0.925	13.2379	222.01	177.608	100.223	0.41	0.379	0.41	0.264	CC1_0.csv
33	CC1_0.tif	32	1608	0.178	2.54741	285.578	228.462	3.286	0.006	0.001	0.006	0.975	CC1_0.csv
34	CC1_0.tif	33	3	1.768	25.3023	5.304	4.2432	4.183	0.588	1.04	0.588	1.635	CC1_0.csv
35	CC1_0.tif	34	1608	0.129	1.84615	208.183	166.546	4.338	0.01	0.001	0.01	0.168	CC1_0.csv
36	CC1_0.tif	35	154	0.649	9.28801	95.978	76.7824	15.958	0.14	0.087	0.134	1.175	CC1_0.csv
37	CC1_0.tif	36	990	0.156	2.23256	154.664	123.731	8.258	0.05	0.008	0.05	0.984	CC1_0.csv
38	CC1_0.tif	37	761	0.42	6.01073	319.358	255.486	147.944	0.453	0.19	0.453	0.835	CC1_0.csv
39	CC1_0.tif	38	264	0.28	4.00716	73.527	58.8216	3.271	0.044	0.012	0.044	0.993	CC1_0.csv
40	CC1_0.tif	39	68	0.569	8.14311	34.306	27.4448	10.791	0.011	0.006	0.01	1.079	CC1_0.csv
41	CC1_0.tif	40	355	0.233	3.33453	81.802	65.4416	3.706	0.023	0.005	0.023	0.94	CC1_0.csv
42	CC1_0.tif	41	204	1.991	28.4937	406.206	324.965	174.771	0.414	0.824	0.414	0.38	CC1_0.csv
43	CC1_0.tif	42	928	0.281	4.02147	259.328	207.462	3.719	0.008	0.002	0.008	0.946	CC1_0.csv
44	CC1_0.tif	43	1451	0.212	3.03399	306.792	245.434	8.5	0.012	0.002	0.012	0.79	CC1_0.csv
45	CC1_0.tif	44	470	0.676	9.67442	313.03	250.424	26.345	0.072	0.048	0.071	0.666	CC1_0.csv
46	CC1_0.tif	45	96	0.489	6.99821	47.301	37.8408	5.105	0.041	0.02	0.042	1.146	CC1_0.csv
47	CC1_0.tif	46	1608	0.071	1.0161	114.154	91.3232	1.432	0.002	0.000141	0.002	1.134	CC1_0.csv
48	CC1_0.tif	47	102	0.453	6.48301	46.178	36.9424	5.006	0.108	0.049	0.108	0.957	CC1_0.csv
49	CC1_0.tif	48	1608	0.098	1.4025	157.849	126.279	14.055	0.087	0.009	0.087	1.003	CC1_0.csv
50	CC1_0.tif	49	1608	0.093	1.33095	149.94	119.952	3.086	0.012	0.001	0.012	1.004	CC1_0.csv
51	CC1_0.tif	50	161	0.199	2.84794	32.311	25.8488	3.164	0.074	0.015	0.075	0.867	CC1_0.csv
52	CC1_0.tif	51	4	0.108	1.54562	0.43	0.344	0.329	0.764	0.082	0.764	1.905	CC1_0.csv
53	CC1_0.tif	52	157	0.336	4.80859	54.537	43.6296	12.467	0.221	0.077	0.228	0.719	CC1_0.csv
54	CC1_0.tif	53	734	0.176	2.51878	129.602	103.682	3.67	0.023	0.004	0.023	1.012	CC1_0.csv
55	CC1_0.tif	54	16	1.374	19.6637	21.986	17.5888	16.297	0.741	1.019	0.741	0.493	CC1_0.csv
56	CC1_0.tif	55	677	0.404	5.78175	267.106	213.685	10.297	0.025	0.01	0.025	0.854	CC1_0.csv
57	CC1_0.tif	56	1433	0.331	4.73703	474.551	379.641	14.886	0.031	0.01	0.031	0.845	CC1_0.csv
58	CC1_0.tif	57	122	0.387	5.53846	47.191	37.7528	10.938	0.072	0.028	0.072	0.845	CC1_0.csv
59	CC1_0.tif	58	53	0.365	5.22361	19.133	15.3064	7.543	0.361	0.13	0.357	0.896	CC1_0.csv
60	CC1_0.tif	59	1608	0.104	1.48837	166.763	133.41	3.047	0.005	0.000474	0.005	0.97	CC1_0.csv
61	CC1_0.tif	60	11	0.083	1.18784	0.937	0.7496	0.34	0.363	0.031	0.371	1.277	CC1_0.csv
62	CC1_0.tif	61	38	1.421	20.3363	53.983	43.1864	40.686	0.705	1.001	0.705	0.259	CC1_0.csv
63	CC1_0.tif	62	68	0.475	6.79785	32.284	25.8272	3.799	0.044	0.021	0.044	1.01	CC1_0.csv
64	CC1_0.tif	63	367	0.293	4.1932	107.64	86.112	2.675	0.017	0.005	0.017	0.969	CC1_0.csv
65	CC1_0.tif	64	297	0.231	3.3059	68.481	54.7848	2.04	0.019	0.004	0.019	1.042	CC1_0.csv
66	CC1_0.tif	65	856	0.176	2.51878	150.404	120.323	6.462	0.036	0.006	0.036	1.014	CC1_0.csv
67	CC1_0.tif	66	18	0.843	12.0644	15.286	12.2288	5.101	0.332	0.282	0.334	0.965	CC1_0.csv
68	CC1_0.tif	67	3	0.438	6.26834	1.313	1.0504	1.248	0.951	0.416	0.951	0.556	CC1_0.csv
69	CC1_0.tif	68	1608	0.244	3.49195	391.555	313.244	3.426	0.005	0.001	0.005	0.992	CC1_0.csv
70	CC1_0.tif	69	70	0.703	10.0608	46.872	37.4976	17.586	0.267	0.179	0.255	0.828	CC1_0.csv
71	CC1_0.tif	70	1608	0.251	3.59213	403.527	322.822	19.518	0.048	0.012	0.048	0.981	CC1_0.csv
72	CC1_0.tif	71	53	0.146	2.08945	7.198	5.7584	1.161	0.152	0.021	0.142	1.072	CC1_0.csv
73	CC1_0.tif	72	22	0.213	3.0483	4.686	3.7488	1.951	0.416	0.089	0.416	0.925	CC1_0.csv
74	CC1_0.tif	73	92	0.697	9.97496	62.272	49.8176	10.814	0.138	0.094	0.134	1.092	CC1_0.csv
75	CC1_0.tif	74	1608	0.274	3.92129	440.462	352.37	3.531	0.005	0.001	0.005	1.008	CC1_0.csv
76	CC1_0.tif	75	41	0.478	6.84079	17.778	14.2224	7.222	0.389	0.169	0.353	0.983	CC1_0.csv
77	CC1_0.tif	76	1608	0.1	1.43113	160.311	128.249	1.202	0.005	0.000457	0.005	1.115	CC1_0.csv
78	CC1_0.tif	77	631	0.162	2.31843	103.192	82.5536	7.667	0.008	0.001	0.008	0.977	CC1_0.csv
79	CC1_0.tif	78	408	0.072	1.03041	29	23.2	1	0.034	0.002	0.034	0.016	CC1_0.csv
80	CC1_0.tif	79	3	0.333	4.76565	1	0.8	1	1	0.333	1	0	CC1_0.csv
81	CC1_0.tif	80	29	0.292	4.17889	8.299	6.6392	1.135	0.094	0.027	0.092	0.818	CC1_0.csv
82	CC1_0.tif	81	10	0.196	2.80501	1.956	1.5648	1.156	0.365	0.071	0.365	0.618	CC1_0.csv
83	CC1_0.tif	82	6	0.378	5.40966	2.271	1.8168	0.804	0.354	0.134	0.354	1.379	CC1_0.csv
84	CC1_0.tif	83	3	0.476	6.81216	1.428	1.1424	0.646	0.38	0.181	0.38	1.678	CC1_0.csv
85	CC1_0.tif	84	16	0.359	5.13775	5.286	4.2288	0.961	0.008	0.003	0.007	1.171	CC1_0.csv
86	CC1_0.tif	85	8	0.286	4.09302	2.292	1.8336	0.977	0.426	0.122	0.426	0.937	CC1_0.csv
87	CC1_0.tif	86	2	0.982	14.0537	1.964	1.5712	1.944	0.99	0.972	0.99	0.381	CC1_0.csv
88	CC1_0.tif	87	24	0.159	2.27549	3.514	2.8112	0.93	0.046	0.007	0.043	0.911	CC1_0.csv
89	CC1_0.tif	88	8	0.75	10.7335	6	4.8	6	1	0.75	1	0	CC1_0.csv
90	CC1_0.tif	89	21	0.715	10.2326	15.516	12.4128	2.752	0.074	0.054	0.076	1.169	CC1_0.csv
91	CC1_0.tif	90	23	0.417	5.9678	6.815	5.452	5.32	0.781	0.231	0.554	0.758	CC1_0.csv
92	CC1_0.tif	91	60	1.182	16.9159	60.179	48.1432	18.882	0.021	0.021	0.017	1.101	CC1_0.csv
93	CC1_0.tif	92	1	0.178	2.54741	0.178	0.1424	0.178	1	0.178	1		CC1_0.csv
94	CC1_0.tif	93	2	0	0	0	0	0		0		0	CC1_0.csv
95	CC1_0.tif	94	124	0.186	2.6619	23.136	18.5088	2.423	0.09	0.017	0.09	1.005	CC1_0.csv
96	CC1_0.tif	95	144	0.242	3.46333	33.633	26.9064	3.571	0.028	0.007	0.027	1.033	CC1_0.csv
97	CC1_0.tif	96	1	0.19	2.71914	0.19	0.152	0.19	1	0.19	1		CC1_0.csv
98	CC1_0.tif	97	16	0.222	3.1771	3.284	2.6272	1.471	0.339	0.07	0.314	0.903	CC1_0.csv
99	CC1_0.tif	98	5	0.611	8.74419	3.056	2.4448	2.344	0.767	0.469	0.767	0.775	CC1_0.csv
100	CC1_0.tif	99	18	0.191	2.73345	3.429	2.7432	1.233	0.173	0.033	0.173	1.17	CC1_0.csv
101	CC1_0.tif	100	336	0.249	3.56351	83.277	66.6216	3.415	0.006	0.001	0.006	0.976	CC1_0.csv
102	CC1_0.tif	101	8	0.468	6.69767	3.741	2.9928	2.172	0.267	0.125	0.267	0.509	CC1_0.csv
103	CC1_0.tif	102	4	0.28	4.00716	1.119	0.8952	0.869	0.776	0.217	0.776	1.283	CC1_0.csv
104	CC1_0.tif	103	7	0.241	3.44902	1.686	1.3488	0.642	0.212	0.051	0.212	0.654	CC1_0.csv
105	CC1_0.tif	104	9	0.159	2.27549	1.465	1.172	0.658	0.449	0.073	0.46	1.52	CC1_0.csv
106	CC1_0.tif	105	5	0.122	1.74597	0.612	0.4896	0.306	0.072	0.009	0.072	1.63	CC1_0.csv
107	CC1_0.tif	106	5	0.143	2.04651	0.717	0.5736	0.32	0.09	0.013	0.09	0.869	CC1_0.csv
108	CC1_0.tif	107	5	0.235	3.36315	1.173	0.9384	1.134	0.967	0.227	0.967	0.476	CC1_0.csv
109	CC1_0.tif	108	26	1.205	17.2451	24.357	19.4856	15.575	0.627	0.587	0.487	0.892	CC1_0.csv
110	CC1_0.tif	109	6	0.543	7.77102	3.258	2.6064	1.525	0.027	0.015	0.027	1.882	CC1_0.csv
111	CC1_0.tif	110	77	0.466	6.66905	32.257	25.8056	5.384	0.151	0.063	0.136	1.306	CC1_0.csv
112	CC1_0.tif	111	28	0.686	9.81753	19.211	15.3688	6.642	0.346	0.237	0.346	0.964	CC1_0.csv
113	CC1_0.tif	112	9	0.315	4.50805	2.836	2.2688	0.936	0.33	0.104	0.33	1.19	CC1_0.csv
114	CC1_0.tif	113	1	0.234	3.34884	0.234	0.1872	0.234	1	0.234	1		CC1_0.csv
115	CC1_0.tif	114	170	0.479	6.8551	80.412	64.3296	8.441	0.061	0.029	0.06	0.927	CC1_0.csv
116	CC1_0.tif	115	6	0.938	13.424	5.631	4.5048	3.872	0.688	0.645	0.688	0.842	CC1_0.csv
117	CC1_0.tif	116	27	1.009	14.4401	25.799	20.6392	6.127	0.093	0.089	0.088	1.078	CC1_0.csv
118	CC1_0.tif	117	1	0.82	11.7352	0.82	0.656	0.82	1	0.82	1		CC1_0.csv
119	CC1_0.tif	118	1	1.892	27.0769	1.892	1.5136	1.892	1	1.892	1		CC1_0.csv
120	CC1_0.tif	119	15	0.303	4.33631	4.584	3.6672	1.444	0.253	0.077	0.256	0.867	CC1_0.csv
121	CC1_0.tif	120	17	0.351	5.02326	5.968	4.7744	1.664	0.051	0.018	0.051	1.052	CC1_0.csv
122	CC1_0.tif	121	7	1	14.3113	7	5.6	7	1	1	1	0	CC1_0.csv
123	CC1_0.tif	122	15	3.358	48.0572	24.537	19.6296	22.229	0.906	1.482	0.441	0.955	CC1_0.csv
124	CC1_0.tif	123	213	0.65	9.30233	139.112	111.29	8.83	0.045	0.03	0.046	1.029	CC1_0.csv
125	CC1_0.tif	124	2	0.245	3.50626	0.489	0.3912	0.36	0.643	0.157	0.643	2.11	CC1_0.csv
126	CC1_0.tif	125	3	0.469	6.71199	1.407	1.1256	0.781	0.302	0.142	0.302	1.593	CC1_0.csv
127	CC1_0.tif	126	47	0.368	5.26655	15.599	12.4792	3.502	0.123	0.041	0.111	1.001	CC1_0.csv
128	CC1_0.tif	127	61	0.477	6.82648	28.377	22.7016	3.407	0.065	0.03	0.063	0.922	CC1_0.csv
129	CC1_0.tif	128	3	0.246	3.52057	0.737	0.5896	0.577	0.783	0.192	0.783	0.973	CC1_0.csv
130	CC1_0.tif	129	4	0.286	4.09302	1.144	0.9152	0.736	0.484	0.138	0.484	0.925	CC1_0.csv
131	CC1_0.tif	130	1	0.21	3.00537	0.21	0.168	0.21	1	0.21	1		CC1_0.csv
132	CC1_0.tif	131	6	0.53	7.58497	3.181	2.5448	1.617	0.353	0.187	0.353	1.438	CC1_0.csv
133	CC1_0.tif	132	56	0.345	4.93739	16.949	13.5592	4.056	0.202	0.061	0.177	0.747	CC1_0.csv
134	CC1_0.tif	133	6	0.29	4.15027	1.739	1.3912	0.995	0.572	0.166	0.572	1.211	CC1_0.csv
135	CC1_0.tif	134	1	0.253	3.62075	0.253	0.2024	0.253	1	0.253	1		CC1_0.csv
136	CC1_0.tif	135	3	0.205	2.93381	0.614	0.4912	0.499	0.813	0.166	0.813	0.832	CC1_0.csv
137	CC1_0.tif	136	1	0.139	1.98927	0.139	0.1112	0.139	1	0.139	1		CC1_0.csv
138	CC1_0.tif	137	131	0.343	4.90877	43.46	34.768	9.081	0.185	0.061	0.179	0.87	CC1_0.csv
139	CC1_0.tif	138	29	0.365	5.22361	10.616	8.4928	2.708	0.255	0.093	0.256	1.017	CC1_0.csv
140	CC1_0.tif	139	11	0.35	5.00894	3.847	3.0776	1.391	0.354	0.124	0.354	0.734	CC1_0.csv
141	CC1_0.tif	140	12	0.198	2.83363	2.381	1.9048	0.916	0.283	0.056	0.283	0.729	CC1_0.csv
142	CC1_0.tif	141	22	2.066	29.5671	34.087	27.2696	14.77	0.035	0.054	0.026	1.237	CC1_0.csv
143	CC1_0.tif	142	158	0.327	4.67979	52.29	41.832	3.712	0.064	0.021	0.064	0.843	CC1_0.csv
144	CC1_0.tif	143	496	0.226	3.23435	109.509	87.6072	4.042	0.024	0.005	0.023	1.017	CC1_0.csv
145	CC1_0.tif	144	4	0.255	3.64937	1.018	0.8144	0.585	0.575	0.146	0.575	1.449	CC1_0.csv
146	CC1_0.tif	145	10	0.4	5.72451	4	3.2	1.624	0.406	0.162	0.406	1.012	CC1_0.csv
147	CC1_0.tif	146	2	0.301	4.30769	0.603	0.4824	0.341	0.297	0.089	0.297	2.599	CC1_0.csv
148	CC1_0.tif	147	1	0.564	8.07156	0.564	0.4512	0.564	1	0.564	1		CC1_0.csv
149	CC1_0.tif	148	10	0.307	4.39356	3.075	2.46	2.028	0.659	0.203	0.659	0.683	CC1_0.csv
150	CC1_0.tif	149	158	0.438	6.26834	69.216	55.3728	34.597	0.5	0.219	0.5	0.932	CC1_0.csv
151	CC1_0.tif	150	29	0.203	2.90519	5.945	4.756	1.23	0.207	0.042	0.209	0.984	CC1_0.csv
152	CC1_0.tif	151	11	0.628	8.98748	5.951	4.7608	5.869	0.986	0.534	0.849	0.148	CC1_0.csv
153	CC1_0.tif	152	733	0.241	3.44902	176.764	141.411	9.856	0.054	0.013	0.054	0.961	CC1_0.csv
154	CC1_0.tif	153	36	0.735	10.5188	26.448	21.1584	10.597	0.342	0.251	0.342	0.803	CC1_0.csv
155	CC1_0.tif	154	32	0.339	4.85152	8.418	6.7344	1.602	0.099	0.026	0.077	0.918	CC1_0.csv
156	CC1_0.tif	155	5	0.366	5.23792	1.83	1.464	0.856	0.14	0.051	0.14	1.036	CC1_0.csv
157	CC1_0.tif	156	16	0.687	9.83184	10.992	8.7936	3.242	0.295	0.203	0.295	2.042	CC1_0.csv
158	CC1_0.tif	157	25	0.471	6.74061	7.36	5.888	2.434	0.194	0.057	0.121	0.699	CC1_0.csv
159	CC1_0.tif	158	39	0.341	4.88014	13.914	11.1312	4.401	0.295	0.105	0.308	0.998	CC1_0.csv
160	CC1_0.tif	159	54	0.517	7.39893	24.295	19.436	12.461	0.513	0.231	0.446	0.931	CC1_0.csv
161	CC1_0.tif	160	1	0.39	5.5814	0.39	0.312	0.39	1	0.39	1		CC1_0.csv
162	CC1_0.tif	161	1	0.093	1.33095	0.093	0.0744	0.093	1	0.093	1		CC1_0.csv
163	CC1_0.tif	162	8	0.539	7.71377	4.312	3.4496	1.205	0.239	0.129	0.239	1.438	CC1_0.csv
164	CC1_0.tif	163	2	0.388	5.55277	0.776	0.6208	0.769	0.991	0.385	0.991	0.27	CC1_0.csv
165	CC1_0.tif	164	19	0.188	2.69052	3.579	2.8632	0.872	0.163	0.031	0.163	1.144	CC1_0.csv
166	CC1_0.tif	165	95	0.582	8.32916	52.878	42.3024	11.925	0.165	0.092	0.158	1.074	CC1_0.csv
167	CC1_0.tif	166	2	0.307	4.39356	0.615	0.492	0.605	0.985	0.303	0.985	0.348	CC1_0.csv
168	CC1_0.tif	167	27	1.706	24.415	46.06	36.848	43.465	0.944	1.61	0.944	0.241	CC1_0.csv
169	CC1_0.tif	168	25	0.23	3.29159	5.057	4.0456	1	0.136	0.028	0.12	1	CC1_0.csv
170	CC1_0.tif	169	15	0.903	12.9231	13.54	10.832	4.32	0.074	0.067	0.074	1.681	CC1_0.csv
171	CC1_0.tif	170	4	0.387	5.53846	1.549	1.2392	0.454	0.293	0.114	0.293	2.318	CC1_0.csv
172	CC1_0.tif	171	8	0.207	2.96243	1.654	1.3232	0.715	0.118	0.024	0.118	1.048	CC1_0.csv
173	CC1_0.tif	172	1	6.754	96.6583	6.754	5.4032	6.754	1	6.754	1		CC1_0.csv
174	CC1_0.tif	173	1	0.098	1.4025	0.098	0.0784	0.098	1	0.098	1		CC1_0.csv
175	CC1_0.tif	174	17	0.119	1.70304	2.174	1.7392	1.035	0.34	0.044	0.367	1.422	CC1_0.csv
176	CC1_0.tif	175	75	0.484	6.92665	36.237	28.9896	5.893	0.099	0.048	0.099	1.09	CC1_0.csv
177	CC1_0.tif	176	22	0.276	3.94991	5.275	4.22	2.046	0.242	0.058	0.21	0.718	CC1_0.csv
178	CC1_0.tif	177	2	0.238	3.40608	0.476	0.3808	0.475	0.999	0.238	0.999	0.08	CC1_0.csv
179	CC1_0.tif	178	25	0.339	4.85152	7.814	6.2512	1.223	0.149	0.047	0.138	1.072	CC1_0.csv
180	CC1_0.tif	179	65	0.204	2.9195	12.795	10.236	1.518	0.103	0.02	0.1	1.045	CC1_0.csv
181	CC1_0.tif	180	15	0.795	11.3775	11.924	9.5392	4.678	0.217	0.173	0.217	0.807	CC1_0.csv
182	CC1_0.tif	181	1	0.16	2.2898	0.16	0.128	0.16	1	0.16	1		CC1_0.csv
183	CC1_0.tif	182	130	0.152	2.17531	19.556	15.6448	1.251	0.064	0.01	0.063	0.975	CC1_0.csv
184	CC1_0.tif	183	6	0.447	6.39714	2.681	2.1448	2.093	0.61	0.272	0.61	0.747	CC1_0.csv
185	CC1_0.tif	184	9	0.329	4.70841	2.641	2.1128	0.586	0.221	0.065	0.197	1.225	CC1_0.csv
186	CC1_0.tif	185	2	0.602	8.61538	1.203	0.9624	1.151	0.956	0.575	0.956	0.929	CC1_0.csv
187	CC1_0.tif	186	1	0.119	1.70304	0.119	0.0952	0.119	1	0.119	1		CC1_0.csv
188	CC1_0.tif	187	8	0.598	8.55814	4.785	3.828	3.099	0.315	0.189	0.315	0.538	CC1_0.csv
189	CC1_0.tif	188	10	0.258	3.69231	2.165	1.732	1.365	0.63	0.136	0.529	0.97	CC1_0.csv
190	CC1_0.tif	189	1	0.144	2.06082	0.144	0.1152	0.144	1	0.144	1		CC1_0.csv
191	CC1_0.tif	190	48	0.261	3.73524	10.236	8.1888	2.538	0.1	0.021	0.082	1.091	CC1_0.csv
192	CC1_0.tif	191	1	0.418	5.98211	0.418	0.3344	0.418	1	0.418	1		CC1_0.csv
193	CC1_0.tif	192	72	0.392	5.61002	28.594	22.8752	6.698	0.234	0.093	0.237	0.786	CC1_0.csv
194	CC1_0.tif	193	2	0.207	2.96243	0.414	0.3312	0.197	0.329	0.068	0.329	2.477	CC1_0.csv
195	CC1_0.tif	194	68	0.574	8.21467	37.217	29.7736	10.554	0.019	0.01	0.018	1.07	CC1_0.csv
196	CC1_0.tif	195	30	0.677	9.68873	19.787	15.8296	2.212	0.042	0.028	0.041	1.325	CC1_0.csv
197	CC1_0.tif	196	35	0.309	4.42218	11.674	9.3392	2.181	0.153	0.051	0.166	0.872	CC1_0.csv
198	CC1_0.tif	197	39	1.061	15.1843	32.512	26.0096	10.583	0.25	0.208	0.196	0.788	CC1_0.csv
199	CC1_0.tif	198	198	0.35	5.00894	67.007	53.6056	9.754	0.12	0.041	0.117	0.901	CC1_0.csv
200	CC1_0.tif	199	2	7.387	105.717	14.775	11.82	14.566	0.986	7.283	0.986	1.153	CC1_0.csv
201	CC1_0.tif	200	5	0.208	2.97674	1.038	0.8304	0.499	0.373	0.077	0.373	1.9	CC1_0.csv
202	CC1_0.tif	201	345	0.382	5.46691	131.703	105.362	13.326	0.067	0.025	0.067	0.91	CC1_0.csv
203	CC1_0.tif	202	25	1.533	21.9392	38.178	30.5424	13.242	0.042	0.064	0.042	1.02	CC1_0.csv
204	CC1_0.tif	203	2	0.687	9.83184	1.375	1.1	1.373	0.998	0.686	0.998	0.158	CC1_0.csv
205	CC1_0.tif	204	36	0.315	4.50805	11.353	9.0824	3.283	0.132	0.042	0.132	0.777	CC1_0.csv
206	CC1_0.tif	205	2	0.137	1.96064	0.274	0.2192	0.187	0.531	0.073	0.531	2.29	CC1_0.csv
207	CC1_0.tif	206	18	0.292	4.17889	5.265	4.212	1.629	0.25	0.073	0.25	0.975	CC1_0.csv
208	CC1_0.tif	207	3	0.536	7.67084	1.607	1.2856	1.472	0.867	0.465	0.867	1.215	CC1_0.csv
209	CC1_0.tif	208	21	0.351	5.02326	7.373	5.8984	3.193	0.433	0.152	0.433	0.979	CC1_0.csv
210	CC1_0.tif	209	2	0.319	4.5653	0.638	0.5104	0.385	0.603	0.192	0.603	1.875	CC1_0.csv
211	CC1_0.tif	210	43	0.803	11.4919	34.532	27.6256	6.705	0.099	0.08	0.099	0.928	CC1_0.csv
212	CC1_0.tif	211	45	0.279	3.99284	12.52	10.016	1.455	0.033	0.009	0.032	0.733	CC1_0.csv
213	CC1_0.tif	212	5	1.183	16.9302	5.916	4.7328	3.796	0.548	0.649	0.548	1.084	CC1_0.csv
214	CC1_0.tif	213	77	0.516	7.38462	38.174	30.5392	16.152	0.423	0.21	0.407	1.161	CC1_0.csv
215	CC1_0.tif	214	22	0.809	11.5778	17.789	14.2312	3.835	0.216	0.174	0.216	1.104	CC1_0.csv
216	CC1_0.tif	215	186	0.469	6.71199	86.791	69.4328	9.432	0.109	0.051	0.108	0.903	CC1_0.csv
217	CC1_0.tif	216	29	0.48	6.86941	12.642	10.1136	3.841	0.124	0.054	0.112	0.94	CC1_0.csv
218	CC1_0.tif	217	4	0.355	5.0805	1.419	1.1352	0.864	0.221	0.079	0.221	1.085	CC1_0.csv
219	CC1_0.tif	218	648	0.136	1.94633	88	70.4	7	0.045	0.006	0.045	0.049	CC1_0.csv
220	CC1_0.tif	219	1	0.208	2.97674	0.208	0.1664	0.208	1	0.208	1		CC1_0.csv
221	CC1_0.tif	220	1	0.234	3.34884	0.234	0.1872	0.234	1	0.234	1		CC1_0.csv
222	CC1_0.tif	221	7	0.398	5.69589	1.88	1.504	1.052	0.505	0.136	0.341	1.52	CC1_0.csv
223	CC1_0.tif	222	24	0.758	10.8479	17.435	13.948	7.622	0.437	0.318	0.419	1.088	CC1_0.csv
224	CC1_0.tif	223	1	0.11	1.57424	0.11	0.088	0.11	1	0.11	1		CC1_0.csv
225	CC1_0.tif	224	252	0.186	2.6619	46.969	37.5752	1.513	0.025	0.005	0.025	0.946	CC1_0.csv
226	CC1_0.tif	225	2	0.184	2.63327	0.367	0.2936	0.353	0.96	0.176	0.96	0.652	CC1_0.csv
227	CC1_0.tif	226	7	0.295	4.22182	2.062	1.6496	0.796	0.362	0.107	0.362	1.362	CC1_0.csv
228	CC1_0.tif	227	2	1.01	14.4544	2.019	1.6152	1.969	0.952	0.961	0.952	2.779	CC1_0.csv
229	CC1_0.tif	228	1	0.14	2.00358	0.14	0.112	0.14	1	0.14	1		CC1_0.csv
230	CC1_0.tif	229	112	0.311	4.45081	36.045	28.836	3.304	0.058	0.019	0.06	0.866	CC1_0.csv
231	CC1_0.tif	230	12	0.328	4.6941	3.355	2.684	0.823	0.234	0.065	0.199	1.149	CC1_0.csv
232	CC1_0.tif	231	12	0.112	1.60286	1.277	1.0216	0.328	0.245	0.026	0.232	1.072	CC1_0.csv
233	CC1_0.tif	232	1	0.214	3.06261	0.214	0.1712	0.214	1	0.214	1		CC1_0.csv
234	CC1_0.tif	233	2	0.435	6.2254	0.871	0.6968	0.805	0.924	0.402	0.924	0.913	CC1_0.csv
235	CC1_0.tif	234	4	0.321	4.59392	1.285	1.028	0.723	0.28	0.09	0.28	1.103	CC1_0.csv
236	CC1_0.tif	235	70	0.543	7.77102	33.595	26.876	6.837	0.196	0.094	0.174	0.827	CC1_0.csv
237	CC1_0.tif	236	104	0.319	4.5653	32.299	25.8392	7.406	0.161	0.05	0.157	1.001	CC1_0.csv
238	CC1_0.tif	237	1	0.156	2.23256	0.156	0.1248	0.156	1	0.156	1		CC1_0.csv
239	CC1_0.tif	238	14	0.728	10.4186	10.191	8.1528	4.86	0.295	0.215	0.295	1.031	CC1_0.csv
240	CC1_0.tif	239	2	0.732	10.4758	1.463	1.1704	1.461	0.998	0.73	0.998	0.151	CC1_0.csv
241	CC1_0.tif	240	1486	0.368	5.26655	547.355	437.884	8.485	0.013	0.005	0.013	1.035	CC1_0.csv
242	CC1_0.tif	241	198	0.321	4.59392	61.755	49.404	2.309	0.013	0.004	0.012	0.883	CC1_0.csv
243	CC1_0.tif	242	8	0.228	3.26297	1.869	1.4952	1.115	0.596	0.139	0.611	1.106	CC1_0.csv
244	CC1_0.tif	243	24	0.412	5.89624	8.447	6.7576	1.286	0.134	0.047	0.114	1.248	CC1_0.csv
245	CC1_0.tif	244	3	0.328	4.6941	0.985	0.788	0.571	0.58	0.19	0.58	1.138	CC1_0.csv
246	CC1_0.tif	245	108	0.618	8.84436	62.17	49.736	20.913	0.321	0.185	0.299	0.951	CC1_0.csv
247	CC1_0.tif	246	52	0.348	4.98032	18.091	14.4728	5.161	0.153	0.053	0.153	0.657	CC1_0.csv
248	CC1_0.tif	247	179	0.747	10.6905	129.348	103.478	11.172	0.036	0.026	0.035	0.967	CC1_0.csv
249	CC1_0.tif	248	8	0.82	11.7352	6.563	5.2504	2.285	0.348	0.286	0.348	0.991	CC1_0.csv
250	CC1_0.tif	249	2	0.059	0.844365	0.119	0.0952	0.079	0.662	0.039	0.662	1.799	CC1_0.csv
251	CC1_0.tif	250	138	0.599	8.57245	79.966	63.9728	19.797	0.235	0.136	0.227	1.074	CC1_0.csv
252	CC1_0.tif	251	4	0.255	3.64937	1.021	0.8168	0.898	0.88	0.225	0.88	1.092	CC1_0.csv
253	CC1_0.tif	252	2	0.562	8.04293	1.124	0.8992	0.757	0.423	0.238	0.423	2.621	CC1_0.csv
254	CC1_0.tif	253	5	0.251	3.59213	1.255	1.004	1.006	0.737	0.185	0.737	1.129	CC1_0.csv
255	CC1_0.tif	254	24	0.844	12.0787	17.16	13.728	6.233	0.056	0.04	0.048	1.162	CC1_0.csv
256	CC1_0.tif	255	3	0.974	13.9392	2.921	2.3368	2.92	1	0.973	1	0.07	CC1_0.csv
257	CC1_0.tif	256	101	0.402	5.75313	39.962	31.9696	5.208	0.039	0.016	0.039	1.108	CC1_0.csv
258	CC1_0.tif	257	11	0.2	2.86225	1.733	1.3864	0.97	0.56	0.088	0.441	1.105	CC1_0.csv
259	CC1_0.tif	258	60	0.781	11.1771	45.317	36.2536	7.37	0.12	0.091	0.116	1.047	CC1_0.csv
260	CC1_0.tif	259	3	0.471	6.74061	1.413	1.1304	1.059	0.75	0.353	0.75	1.045	CC1_0.csv
261	CC1_0.tif	260	385	0.672	9.61717	256.311	205.049	16.551	0.006	0.004	0.006	1.041	CC1_0.csv
262	CC1_0.tif	261	27	1.162	16.6297	31.37	25.096	6.243	0.199	0.231	0.199	0.867	CC1_0.csv
263	CC1_0.tif	262	15	0.489	6.99821	7.53	6.024	3.481	0.462	0.232	0.474	0.542	CC1_0.csv
264	CC1_0.tif	263	4	0	0	0	0	0		0		0	CC1_0.csv
265	CC1_0.tif	264	3	0.189	2.70483	0.567	0.4536	0.411	0.495	0.094	0.495	1.636	CC1_0.csv
266	CC1_0.tif	265	142	0.356	5.09481	49.189	39.3512	6.269	0.075	0.026	0.073	0.981	CC1_0.csv
267	CC1_0.tif	266	33	0.259	3.70662	8.321	6.6568	2.206	0.21	0.053	0.204	1.17	CC1_0.csv
268	CC1_0.tif	267	142	0.586	8.3864	81.809	65.4472	8.07	0.091	0.052	0.089	0.922	CC1_0.csv
269	CC1_0.tif	268	12	0.524	7.49911	6.308	5.0464	2.8	0.444	0.233	0.446	1.05	CC1_0.csv
270	CC1_0.tif	269	11	0.529	7.57066	6.457	5.1656	4.385	0.679	0.399	0.754	0.988	CC1_0.csv
271	CC1_0.tif	270	25	0.569	8.14311	14.213	11.3704	10.796	0.659	0.375	0.659	0.998	CC1_0.csv
272	CC1_0.tif	271	30	0.185	2.64758	5.205	4.164	1.218	0.096	0.017	0.09	0.921	CC1_0.csv
273	CC1_0.tif	272	49	0.41	5.86762	16.972	13.5776	3.632	0.179	0.062	0.151	0.979	CC1_0.csv
274	CC1_0.tif	273	6	0.19	2.71914	1.142	0.9136	1.056	0.925	0.176	0.925	0.572	CC1_0.csv
275	CC1_0.tif	274	14	2.16	30.9123	30.235	24.188	26.638	0.881	1.903	0.881	0.855	CC1_0.csv
276	CC1_0.tif	275	3	0.044	0.629696	0.132	0.1056	0.105	0.798	0.035	0.798	1.013	CC1_0.csv
277	CC1_0.tif	276	2	1.295	18.5331	2.591	2.0728	2.587	0.999	1.294	0.999	0.135	CC1_0.csv
278	CC1_0.tif	277	6	0.116	1.66011	0.511	0.4088	0.447	0.835	0.071	0.615	0.988	CC1_0.csv
279	CC1_0.tif	278	19	0.305	4.36494	5.762	4.6096	1.432	0.247	0.075	0.246	1.299	CC1_0.csv
280	CC1_0.tif	279	1459	0.269	3.84973	392.833	314.266	18.028	0.035	0.01	0.035	0.988	CC1_0.csv
281	CC1_0.tif	280	1	0.141	2.01789	0.141	0.1128	0.141	1	0.141	1		CC1_0.csv
282	CC1_0.tif	281	7	0.928	13.2809	6.493	5.1944	2.602	0.088	0.082	0.088	1.128	CC1_0.csv
283	CC1_0.tif	282	18	0.381	5.45259	6.852	5.4816	2.501	0.092	0.035	0.092	0.921	CC1_0.csv
284	CC1_0.tif	283	1	0.173	2.47585	0.173	0.1384	0.173	1	0.173	1		CC1_0.csv
285	CC1_0.tif	284	17	0.29	4.15027	3.197	2.5576	1.648	0.492	0.093	0.319	0.861	CC1_0.csv
286	CC1_0.tif	285	50	0.79	11.3059	39.501	31.6008	9.034	0.122	0.096	0.122	0.927	CC1_0.csv
287	CC1_0.tif	286	1	0.032	0.457961	0.032	0.0256	0.032	1	0.032	1		CC1_0.csv
288	CC1_0.tif	287	8	0.55	7.8712	4.663	3.7304	2.645	0.502	0.293	0.532	0.814	CC1_0.csv
289	CC1_0.tif	288	47	0.223	3.19141	10.109	8.0872	2.533	0.077	0.016	0.074	0.771	CC1_0.csv
290	CC1_0.tif	289	92	0.443	6.33989	40.28	32.224	8.097	0.199	0.087	0.197	0.697	CC1_0.csv
291	CC1_0.tif	290	27	0.358	5.12343	9.679	7.7432	2.327	0.108	0.039	0.108	1.033	CC1_0.csv
292	CC1_0.tif	291	9	0.101	1.44544	0.912	0.7296	0.464	0.508	0.052	0.508	1.075	CC1_0.csv
293	CC1_0.tif	292	1	0.197	2.81932	0.197	0.1576	0.197	1	0.197	1		CC1_0.csv
294	CC1_0.tif	293	62	0.884	12.6512	47.113	37.6904	12.685	0.001	0.001	0.001	0.866	CC1_0.csv
295	CC1_0.tif	294	12	0.175	2.50447	1.298	1.0384	0.698	0.538	0.058	0.333	1.038	CC1_0.csv
296	CC1_0.tif	295	3	0.117	1.67442	0.35	0.28	0.291	0.831	0.097	0.831	2.032	CC1_0.csv
297	CC1_0.tif	296	15	0.39	5.5814	5.854	4.6832	2.156	0.196	0.076	0.196	0.664	CC1_0.csv
298	CC1_0.tif	297	9	1.362	19.4919	9.647	7.7176	8.619	0.842	0.903	0.663	0.764	CC1_0.csv
299	CC1_0.tif	298	107	0.517	7.39893	54.364	43.4912	3.745	0.049	0.025	0.048	0.856	CC1_0.csv
300	CC1_0.tif	299	1	0.528	7.55635	0.528	0.4224	0.528	1	0.528	1		CC1_0.csv
301	CC1_0.tif	300	1	0.453	6.48301	0.453	0.3624	0.453	1	0.453	1		CC1_0.csv
302	CC1_0.tif	301	2	0.069	0.987478	0.139	0.1112	0.137	0.99	0.069	0.99	0.288	CC1_0.csv
303	CC1_0.tif	302	4	2.267	32.4436	9.066	7.2528	3.959	0.127	0.287	0.127	1.153	CC1_0.csv
304	CC1_0.tif	303	4	0.33	4.72272	1.319	1.0552	0.757	0.574	0.189	0.574	1.047	CC1_0.csv
305	CC1_0.tif	304	7	0.464	6.64043	3.248	2.5984	2.792	0.731	0.339	0.731	0.653	CC1_0.csv
306	CC1_0.tif	305	5	0.527	7.54204	2.347	1.8776	1.881	0.61	0.286	0.544	1.049	CC1_0.csv
307	CC1_0.tif	306	2	0.275	3.9356	0.55	0.44	0.514	0.878	0.241	0.878	2.654	CC1_0.csv
308	CC1_0.tif	307	22	0.359	5.13775	7.549	6.0392	1.389	0.021	0.007	0.02	1.717	CC1_0.csv
309	CC1_0.tif	308	2	0.53	7.58497	1.059	0.8472	1.052	0.993	0.526	0.993	0.322	CC1_0.csv
310	CC1_0.tif	309	3	0.898	12.8515	2.694	2.1552	1.27	0.151	0.135	0.151	2.578	CC1_0.csv
311	CC1_0.tif	310	5	0.684	9.78891	3.218	2.5744	3.142	0.976	0.628	0.919	0.224	CC1_0.csv
312	CC1_0.tif	311	5	0.712	10.1896	3.56	2.848	3.142	0.883	0.628	0.883	1.326	CC1_0.csv
313	CC1_0.tif	312	60	0.25	3.57782	13.613	10.8904	1.841	0.135	0.031	0.123	1.038	CC1_0.csv
314	CC1_0.tif	313	177	0.344	4.92308	61.059	48.8472	7.243	0.073	0.025	0.073	1.034	CC1_0.csv
315	CC1_0.tif	314	173	0.598	8.55814	98.423	78.7384	6.835	0.046	0.026	0.043	0.904	CC1_0.csv
316	CC1_0.tif	315	17	1.262	18.0608	21.452	17.1616	18.469	0.825	1.041	0.825	1.001	CC1_0.csv
317	CC1_0.tif	316	1	0.416	5.95349	0.416	0.3328	0.416	1	0.416	1		CC1_0.csv
318	CC1_0.tif	317	14	0.187	2.67621	2.819	2.2552	1.954	0.684	0.138	0.737	1.235	CC1_0.csv
319	CC1_0.tif	318	5	0.217	3.10555	1.083	0.8664	1.062	0.981	0.212	0.981	0.324	CC1_0.csv
320	CC1_0.tif	319	7	0.826	11.8211	4.293	3.4344	2.586	0.385	0.236	0.286	1.203	CC1_0.csv
321	CC1_0.tif	320	1	0.135	1.93202	0.135	0.108	0.135	1	0.135	1		CC1_0.csv
322	CC1_0.tif	321	4	0.21	3.00537	0.842	0.6736	0.706	0.839	0.176	0.839	0.891	CC1_0.csv
323	CC1_0.tif	322	2	1.523	21.7961	3.046	2.4368	1.231	0.193	0.294	0.193	3.095	CC1_0.csv
324	CC1_0.tif	323	6	1.032	14.7692	6.194	4.9552	1.938	0.087	0.09	0.087	1.24	CC1_0.csv
325	CC1_0.tif	324	7	1.019	14.5832	7.136	5.7088	3.6	0.37	0.377	0.37	1.125	CC1_0.csv
326	CC1_0.tif	325	1	1.382	19.7782	1.382	1.1056	1.382	1	1.382	1		CC1_0.csv
327	CC1_0.tif	326	11	0.451	6.45438	4.556	3.6448	1.285	0.2	0.083	0.183	1.039	CC1_0.csv
328	CC1_0.tif	327	36	0.545	7.79964	14.641	11.7128	2.063	0.028	0.011	0.021	1.046	CC1_0.csv
329	CC1_0.tif	328	6	0.286	4.09302	1.715	1.372	1.013	0.591	0.169	0.591	0.818	CC1_0.csv
330	CC1_0.tif	329	13	2.016	28.8515	26.209	20.9672	18.867	0.699	1.41	0.699	1.108	CC1_0.csv
331	CC1_0.tif	330	2	0.178	2.54741	0.355	0.284	0.313	0.881	0.156	0.881	0.994	CC1_0.csv
332	CC1_0.tif	331	6	0.308	4.40787	1.827	1.4616	1.658	0.874	0.266	0.862	1.128	CC1_0.csv
333	CC1_0.tif	332	4	0.104	1.48837	0.416	0.3328	0.343	0.826	0.086	0.826	1.409	CC1_0.csv
334	CC1_0.tif	333	14	0.217	3.10555	2.724	2.1792	1.427	0.354	0.069	0.318	1.394	CC1_0.csv
335	CC1_0.tif	334	5	0.732	10.4758	3.661	2.9288	2.113	0.504	0.369	0.504	1.461	CC1_0.csv
336	CC1_0.tif	335	35	0.519	7.42755	18.159	14.5272	2.852	0.033	0.017	0.033	1.164	CC1_0.csv
337	CC1_0.tif	336	10	0.213	3.0483	2.132	1.7056	1.667	0.76	0.162	0.76	0.749	CC1_0.csv
338	CC1_0.tif	337	1	0.318	4.55098	0.318	0.2544	0.318	1	0.318	1		CC1_0.csv
339	CC1_0.tif	338	27	0.341	4.88014	9.201	7.3608	3.281	0.18	0.061	0.18	0.729	CC1_0.csv
340	CC1_0.tif	339	18	0.259	3.70662	4.979	3.9832	1.924	0.018	0.005	0.019	0.624	CC1_0.csv
341	CC1_0.tif	340	3	0.57	8.15742	1.71	1.368	1.605	0.939	0.535	0.939	0.817	CC1_0.csv
342	CC1_0.tif	341	9	0.324	4.63685	2.917	2.3336	1.661	0.297	0.096	0.297	1.037	CC1_0.csv
343	CC1_0.tif	342	31	0.225	3.22004	7.386	5.9088	1.933	0.088	0.021	0.093	0.91	CC1_0.csv
344	CC1_0.tif	343	4	0.759	10.8623	3.036	2.4288	2.996	0.987	0.749	0.987	0.267	CC1_0.csv
345	CC1_0.tif	344	128	0.231	3.3059	30.77	24.616	3.716	0.093	0.022	0.097	1.021	CC1_0.csv
346	CC1_0.tif	345	1	0.243	3.47764	0.243	0.1944	0.243	1	0.243	1		CC1_0.csv
347	CC1_0.tif	346	6	0.55	7.8712	3.3	2.64	3.044	0.922	0.507	0.922	0.344	CC1_0.csv
348	CC1_0.tif	347	103	0.341	4.88014	34.401	27.5208	2.566	0.024	0.008	0.023	1.198	CC1_0.csv
349	CC1_0.tif	348	2	0.173	2.47585	0.347	0.2776	0.309	0.891	0.154	0.891	0.966	CC1_0.csv
350	CC1_0.tif	349	10	0.35	5.00894	2.976	2.3808	1.264	0.187	0.056	0.159	0.171	CC1_0.csv
351	CC1_0.tif	350	27	0.847	12.1216	22.862	18.2896	3.359	0.1	0.085	0.1	1.055	CC1_0.csv
352	CC1_0.tif	351	326	0.279	3.99284	91.465	73.172	8.533	0.072	0.02	0.073	0.891	CC1_0.csv
353	CC1_0.tif	352	12	0.528	7.55635	4.429	3.5432	2.58	0.32	0.118	0.224	1.136	CC1_0.csv
354	CC1_0.tif	353	224	0.361	5.16637	78.224	62.5792	21.409	0.239	0.084	0.231	0.936	CC1_0.csv
355	CC1_0.tif	354	12	0.314	4.49374	2.314	1.8512	0.891	0.079	0.015	0.049	0.748	CC1_0.csv
356	CC1_0.tif	355	9	0.265	3.79249	2.819	2.2552	1.779	0.401	0.126	0.475	1.034	CC1_0.csv
357	CC1_0.tif	356	20	1.203	17.2165	17.428	13.9424	10.097	0.571	0.498	0.414	0.763	CC1_0.csv
358	CC1_0.tif	357	6	0.49	7.01252	2.745	2.196	0.806	0.294	0.134	0.274	1.866	CC1_0.csv
359	CC1_0.tif	358	182	0.458	6.55456	80.895	64.716	3.011	0.013	0.006	0.012	1.133	CC1_0.csv
360	CC1_0.tif	359	5	3.298	47.1986	16.49	13.192	15.465	0.938	3.093	0.938	0.287	CC1_0.csv
361	CC1_0.tif	360	4	0.371	5.30948	1.483	1.1864	1.074	0.724	0.269	0.724	0.716	CC1_0.csv
362	CC1_0.tif	361	1	0.117	1.67442	0.117	0.0936	0.117	1	0.117	1		CC1_0.csv
363	CC1_0.tif	362	117	0.252	3.60644	28.901	23.1208	3.937	0.097	0.024	0.095	0.965	CC1_0.csv
364	CC1_0.tif	363	16	2.077	29.7245	27.696	22.1568	18.008	0.65	1.126	0.542	0.72	CC1_0.csv
365	CC1_0.tif	364	1	0.422	6.03936	0.422	0.3376	0.422	1	0.422	1		CC1_0.csv
366	CC1_0.tif	365	144	0.498	7.12701	67.211	53.7688	24.119	0.357	0.167	0.335	0.807	CC1_0.csv
367	CC1_0.tif	366	230	0.387	5.53846	88.897	71.1176	9.185	0.081	0.031	0.081	0.768	CC1_0.csv
368	CC1_0.tif	367	8	1.031	14.7549	6.885	5.508	5.352	0.585	0.503	0.488	0.816	CC1_0.csv
369	CC1_0.tif	368	17	0.23	3.29159	4.199	3.3592	0.717	0.131	0.032	0.141	0.809	CC1_0.csv
370	CC1_0.tif	369	251	1.829	26.1753	459.085	367.268	217.368	0.473	0.866	0.473	0.239	CC1_0.csv
371	CC1_0.tif	370	5	0.104	1.48837	0.417	0.3336	0.206	0.494	0.041	0.397	1.35	CC1_0.csv
372	CC1_0.tif	371	26	1.728	24.7299	36.154	28.9232	17.257	0.477	0.664	0.384	1.192	CC1_0.csv
373	CC1_0.tif	372	6	2.78	39.7853	16.679	13.3432	11.016	0.554	1.539	0.554	0.605	CC1_0.csv
374	CC1_0.tif	373	24	0.462	6.61181	10.242	8.1936	2.883	0.196	0.084	0.181	0.652	CC1_0.csv
375	CC1_0.tif	374	1	1.026	14.6834	1.026	0.8208	1.026	1	1.026	1		CC1_0.csv
376	CC1_0.tif	375	8	0.452	6.46869	3.662	2.9296	2.604	0.711	0.325	0.72	0.478	CC1_0.csv
377	CC1_0.tif	376	2	0.494	7.06977	0.987	0.7896	0.757	0.767	0.379	0.767	1.589	CC1_0.csv
378	CC1_0.tif	377	32	0.271	3.87835	8.093	6.4744	1.735	0.163	0.041	0.152	1.064	CC1_0.csv
379	CC1_0.tif	378	1	1.29	18.4615	1.29	1.032	1.29	1	1.29	1		CC1_0.csv
380	CC1_0.tif	379	12	0.356	5.09481	3.105	2.484	2.064	0.351	0.091	0.255	0.553	CC1_0.csv
381	CC1_0.tif	380	55	0.446	6.38283	24.527	19.6216	3.24	0.132	0.059	0.132	0.703	CC1_0.csv
382	CC1_0.tif	381	4	0.537	7.68515	2.149	1.7192	2.072	0.964	0.518	0.964	0.266	CC1_0.csv
383	CC1_0.tif	382	762	0.358	5.12343	272.469	217.975	10.503	0.013	0.005	0.013	0.961	CC1_0.csv
384	CC1_0.tif	383	48	1.434	20.5224	68.838	55.0704	22.637	0.275	0.395	0.275	0.698	CC1_0.csv
385	CC1_0.tif	384	3	0.299	4.27907	0.897	0.7176	0.701	0.781	0.234	0.781	1.544	CC1_0.csv
386	CC1_0.tif	385	43	0.43	6.15385	19.039	15.2312	3.221	0.16	0.071	0.164	1.024	CC1_0.csv
387	CC1_0.tif	386	16	0.574	8.21467	8.745	6.996	1.4	0.16	0.087	0.152	1.239	CC1_0.csv
388	CC1_0.tif	387	2	0	0	0	0	0		0		0	CC1_0.csv
389	CC1_0.tif	388	6	0.365	5.22361	2.19	1.752	1.039	0.419	0.153	0.419	1.248	CC1_0.csv
390	CC1_0.tif	389	1	0	0	0	0	0		0			CC1_0.csv
391	CC1_0.tif	390	3	0.882	12.6225	2.647	2.1176	1.854	0.7	0.618	0.7	0.838	CC1_0.csv
392	CC1_0.tif	391	1	0	0	0	0	0		0			CC1_0.csv
393	CC1_0.tif	392	180	0.485	6.94097	82.44	65.952	8.228	0.05	0.023	0.048	0.901	CC1_0.csv
394	CC1_0.tif	393	25	0.703	10.0608	17.564	14.0512	7.521	0.257	0.181	0.257	1.366	CC1_0.csv
395	CC1_0.tif	394	30	0.116	1.66011	3.21	2.568	0.708	0.126	0.014	0.116	1.052	CC1_0.csv
396	CC1_0.tif	395	2	0.226	3.23435	0.452	0.3616	0.164	0.3	0.068	0.3	2.903	CC1_0.csv
397	CC1_0.tif	396	33	0.248	3.54919	7.786	6.2288	2.337	0.3	0.071	0.285	0.927	CC1_0.csv
398	CC1_0.tif	397	177	0.495	7.08408	79.375	63.5	17.519	0.212	0.095	0.192	1.095	CC1_0.csv
399	CC1_0.tif	398	39	1.686	24.1288	50.862	40.6896	8.424	0.044	0.057	0.034	1.301	CC1_0.csv
400	CC1_0.tif	399	82	0.61	8.72987	49.616	39.6928	15.851	0.319	0.193	0.317	1.098	CC1_0.csv
401	CC1_0.tif	400	35	0.738	10.5617	24.668	19.7344	7.32	0.297	0.209	0.284	1.145	CC1_0.csv
402	CC1_0.tif	401	5	0.331	4.73703	1.656	1.3248	1.11	0.671	0.222	0.671	0.741	CC1_0.csv
403	CC1_0.tif	402	6	0.159	2.27549	0.956	0.7648	0.515	0.421	0.067	0.421	0.606	CC1_0.csv
404	CC1_0.tif	403	95	0.571	8.17174	51.21	40.968	13.228	0.011	0.006	0.011	1.057	CC1_0.csv
405	CC1_0.tif	404	17	0.392	5.61002	7.06	5.648	2.383	0.324	0.135	0.343	1.045	CC1_0.csv
406	CC1_0.tif	405	30	0.32	4.57961	8.4	6.72	2.853	0.028	0.008	0.025	0.72	CC1_0.csv
407	CC1_0.tif	406	8	0.271	3.87835	2.171	1.7368	0.967	0.313	0.085	0.313	0.835	CC1_0.csv
408	CC1_0.tif	407	19	0.678	9.70304	11.783	9.4264	6.017	0.474	0.294	0.434	1.098	CC1_0.csv
409	CC1_0.tif	408	32	0.229	3.27728	6.817	5.4536	2.961	0.431	0.092	0.4	1.054	CC1_0.csv
410	CC1_0.tif	409	5	0.699	10.0036	3.366	2.6928	1.777	0.083	0.056	0.08	1.067	CC1_0.csv
411	CC1_0.tif	410	24	0.264	3.77818	6.377	5.1016	3.552	0.361	0.096	0.363	0.877	CC1_0.csv
412	CC1_0.tif	411	1	0.165	2.36136	0.165	0.132	0.165	1	0.165	1		CC1_0.csv
413	CC1_0.tif	412	185	0.536	7.67084	99.169	79.3352	8.016	0.076	0.041	0.076	0.921	CC1_0.csv
414	CC1_0.tif	413	35	0.244	3.49195	8.532	6.8256	2.435	0.242	0.059	0.242	0.724	CC1_0.csv
415	CC1_0.tif	414	2	0.337	4.8229	0.674	0.5392	0.551	0.818	0.276	0.818	1.309	CC1_0.csv
416	CC1_0.tif	415	1	0.325	4.65116	0.325	0.26	0.325	1	0.325	1		CC1_0.csv
417	CC1_0.tif	416	2	0.979	14.0107	1.957	1.5656	1.676	0.856	0.838	0.856	1.247	CC1_0.csv
418	CC1_0.tif	417	10	1.182	16.9159	5.322	4.2576	3.067	0.188	0.1	0.085	1.235	CC1_0.csv
419	CC1_0.tif	418	6	0.491	7.02683	2.948	2.3584	1.355	0.46	0.226	0.46	0.888	CC1_0.csv
420	CC1_0.tif	419	3	0.554	7.92844	1.662	1.3296	1.642	0.987	0.547	0.987	0.349	CC1_0.csv
421	CC1_0.tif	420	24	0.361	5.16637	8.561	6.8488	2.449	0.193	0.069	0.191	0.834	CC1_0.csv
422	CC1_0.tif	421	1	18.291	261.767	18.291	14.6328	18.291	1	18.291	1		CC1_0.csv
423	CC1_0.tif	422	37	0.757	10.8336	28.005	22.404	11.915	0.391	0.296	0.391	0.977	CC1_0.csv
424	CC1_0.tif	423	131	0.317	4.53667	41.703	33.3624	4.01	0.039	0.012	0.039	0.765	CC1_0.csv
425	CC1_0.tif	424	1	0.372	5.32379	0.372	0.2976	0.372	1	0.372	1		CC1_0.csv
426	CC1_0.tif	425	20	0.436	6.23971	8.714	6.9712	4.524	0.323	0.141	0.323	0.712	CC1_0.csv
427	CC1_0.tif	426	3	1.457	20.8515	4.371	3.4968	2	0.43	0.626	0.43	2.635	CC1_0.csv
428	CC1_0.tif	427	9	0.335	4.79428	2.571	2.0568	2.253	0.876	0.25	0.748	0.645	CC1_0.csv
429	CC1_0.tif	428	4	0.709	10.1467	2.837	2.2696	1.385	0.121	0.085	0.121	1.25	CC1_0.csv
430	CC1_0.tif	429	36	0.298	4.26476	10.267	8.2136	3.961	0.339	0.097	0.324	1.203	CC1_0.csv
431	CC1_0.tif	430	40	0.637	9.11628	22.981	18.3848	8.548	0.304	0.175	0.275	0.909	CC1_0.csv
432	CC1_0.tif	431	87	0.775	11.0912	67.445	53.956	39.124	0.58	0.45	0.58	0.776	CC1_0.csv
433	CC1_0.tif	432	2	0.54	7.72809	1.08	0.864	1.079	0.999	0.539	0.999	0.173	CC1_0.csv
434	CC1_0.tif	433	2	0.182	2.60465	0.364	0.2912	0.265	0.728	0.133	0.728	1.602	CC1_0.csv
435	CC1_0.tif	434	8	0.563	8.05725	4.181	3.3448	1.427	0.209	0.109	0.194	0.784	CC1_0.csv
436	CC1_0.tif	435	9	0.242	3.46333	2.174	1.7392	0.777	0.149	0.036	0.149	1.138	CC1_0.csv
437	CC1_0.tif	436	5	0.192	2.74776	0.96	0.768	0.652	0.679	0.13	0.679	0.696	CC1_0.csv
438	CC1_0.tif	437	128	0.287	4.10733	36.286	29.0288	15.252	0.404	0.114	0.399	0.672	CC1_0.csv
439	CC1_0.tif	438	37	0.275	3.9356	10.168	8.1344	2.38	0.121	0.033	0.121	0.876	CC1_0.csv
440	CC1_0.tif	439	13	0.624	8.93023	7.484	5.9872	1.838	0.023	0.013	0.021	0.928	CC1_0.csv
441	CC1_0.tif	440	69	1.017	14.5546	59.65	47.72	35.963	0.597	0.516	0.508	1.09	CC1_0.csv
442	CC1_0.tif	441	11	0.491	7.02683	5.402	4.3216	1.658	0.307	0.151	0.307	1.634	CC1_0.csv
443	CC1_0.tif	442	2	0.425	6.08229	0.849	0.6792	0.846	0.996	0.423	0.996	0.189	CC1_0.csv
444	CC1_0.tif	443	1	0.445	6.36852	0.445	0.356	0.445	1	0.445	1		CC1_0.csv
445	CC1_0.tif	444	2	0.62	8.87299	1.24	0.992	1.074	0.866	0.537	0.866	1.141	CC1_0.csv
446	CC1_0.tif	445	7	0.213	3.0483	1.259	1.0072	0.769	0.228	0.041	0.193	1.089	CC1_0.csv
447	CC1_0.tif	446	6	0.265	3.79249	1.3	1.04	0.708	0.483	0.105	0.394	1.594	CC1_0.csv
448	CC1_0.tif	447	11	0.613	8.77281	6.745	5.396	2.237	0.106	0.065	0.106	0.827	CC1_0.csv
449	CC1_0.tif	448	26	0.247	3.53488	6.219	4.9752	1.043	0.064	0.015	0.062	0.923	CC1_0.csv
450	CC1_0.tif	449	3	0.372	5.32379	1.117	0.8936	0.752	0.66	0.246	0.66	1.078	CC1_0.csv
451	CC1_0.tif	450	8	0.278	3.97853	2.166	1.7328	1.024	0.326	0.088	0.317	1.253	CC1_0.csv
452	CC1_0.tif	451	13	0.383	5.48122	4.984	3.9872	2.396	0.481	0.184	0.481	0.528	CC1_0.csv
453	CC1_0.tif	452	50	0.296	4.23614	13.972	11.1776	1.634	0.023	0.006	0.022	0.88	CC1_0.csv
454	CC1_0.tif	453	38	1.369	19.5921	52.026	41.6208	21.828	0.357	0.488	0.357	0.38	CC1_0.csv
455	CC1_0.tif	454	263	0.454	6.49732	118.246	94.5968	10.916	0.054	0.024	0.054	0.99	CC1_0.csv
456	CC1_0.tif	455	2	0.386	5.52415	0.773	0.6184	0.383	0.074	0.029	0.074	2.994	CC1_0.csv
457	CC1_0.tif	456	30	0.407	5.82469	12.214	9.7712	3.313	0.185	0.075	0.185	1.006	CC1_0.csv
458	CC1_0.tif	457	11	0.994	14.2254	10.935	8.748	3.454	0.316	0.314	0.316	0.972	CC1_0.csv
459	CC1_0.tif	458	10	0.773	11.0626	8.237	6.5896	3.229	0.392	0.323	0.418	1.319	CC1_0.csv
460	CC1_0.tif	459	9	0.431	6.16816	3.88	3.104	2.304	0.594	0.256	0.594	0.801	CC1_0.csv
461	CC1_0.tif	460	2	0.667	9.54562	1.335	1.068	1.308	0.98	0.654	0.98	0.403	CC1_0.csv
462	CC1_0.tif	461	1	1.215	17.3882	1.215	0.972	1.215	1	1.215	1		CC1_0.csv
463	CC1_0.tif	462	33	0.698	9.98927	20.919	16.7352	4.406	0.098	0.062	0.089	1.286	CC1_0.csv
464	CC1_0.tif	463	20	0.313	4.47943	5.884	4.7072	2.195	0.116	0.034	0.109	0.804	CC1_0.csv
465	CC1_0.tif	464	8	0.255	3.64937	1.342	1.0736	0.751	0.378	0.063	0.248	1.078	CC1_0.csv
466	CC1_0.tif	465	50	0.947	13.5528	42.088	33.6704	32.275	0.765	0.644	0.68	1.046	CC1_0.csv
467	CC1_0.tif	466	396	0.32	4.57961	125.103	100.082	8.907	0.058	0.018	0.057	0.84	CC1_0.csv
468	CC1_0.tif	467	6	0.374	5.35242	2.168	1.7344	0.768	0.165	0.059	0.159	1.767	CC1_0.csv
469	CC1_0.tif	468	1	0.364	5.2093	0.364	0.2912	0.364	1	0.364	1		CC1_0.csv
470	CC1_0.tif	469	3	1.035	14.8122	3.105	2.484	3.096	0.997	1.032	0.997	0.123	CC1_0.csv
471	CC1_0.tif	470	4	0.154	2.20394	0.614	0.4912	0.493	0.803	0.123	0.803	0.987	CC1_0.csv
472	CC1_0.tif	471	4	1.334	19.0912	5.336	4.2688	4.443	0.833	1.111	0.833	1.232	CC1_0.csv
473	CC1_0.tif	472	3	0.149	2.13238	0.446	0.3568	0.271	0.608	0.09	0.608	1.472	CC1_0.csv
474	CC1_0.tif	473	15	0.267	3.82111	4	3.2	2	0.5	0.133	0.5	0.224	CC1_0.csv
475	CC1_0.tif	474	46	0.501	7.16995	23.899	19.1192	12.723	0.532	0.277	0.552	0.825	CC1_0.csv
476	CC1_0.tif	475	7	0.232	3.32021	1.625	1.3	0.998	0.544	0.126	0.544	1.185	CC1_0.csv
477	CC1_0.tif	476	6	0.487	6.96959	2.39	1.912	0.657	0.094	0.037	0.077	1.834	CC1_0.csv
478	CC1_0.tif	477	7	0.608	8.70125	4.378	3.5024	2.069	0.2	0.125	0.206	0.922	CC1_0.csv
479	CC1_0.tif	478	1	0.091	1.30233	0.091	0.0728	0.091	1	0.091	1		CC1_0.csv
480	CC1_0.tif	479	7	0.883	12.6369	6.179	4.9432	3.86	0.332	0.293	0.332	0.848	CC1_0.csv
481	CC1_0.tif	480	58	0.596	8.52952	33.222	26.5776	17.772	0.53	0.304	0.51	1.083	CC1_0.csv
482	CC1_0.tif	481	150	0.473	6.76923	70.898	56.7184	9.623	0.136	0.064	0.136	0.78	CC1_0.csv
483	CC1_0.tif	482	2	0.429	6.13953	0.858	0.6864	0.832	0.97	0.416	0.97	0.561	CC1_0.csv
484	CC1_0.tif	483	2	0.456	6.52594	0.913	0.7304	0.536	0.588	0.268	0.588	1.928	CC1_0.csv
485	CC1_0.tif	484	10	0.219	3.13417	2.186	1.7488	0.764	0.279	0.061	0.279	0.788	CC1_0.csv
486	CC1_0.tif	485	9	0.278	3.97853	2.336	1.8688	0.745	0.118	0.031	0.111	1.326	CC1_0.csv
487	CC1_0.tif	486	3	0.267	3.82111	0.801	0.6408	0.414	0.391	0.104	0.391	1.337	CC1_0.csv
488	CC1_0.tif	487	24	0.864	12.3649	19.264	15.4112	6.067	0.131	0.105	0.122	1.292	CC1_0.csv
489	CC1_0.tif	488	3	8.012	114.662	24.037	19.2296	23.433	0.975	7.811	0.975	1.686	CC1_0.csv
490	CC1_0.tif	489	22	1.263	18.0751	26.712	21.3696	16.72	0.624	0.757	0.6	1.094	CC1_0.csv
491	CC1_0.tif	490	1	1.033	14.7835	1.033	0.8264	1.033	1	1.033	1		CC1_0.csv
492	CC1_0.tif	491	5	0.348	4.98032	1.739	1.3912	0.404	0.105	0.037	0.105	2.022	CC1_0.csv
493	CC1_0.tif	492	13	0.195	2.7907	2.354	1.8832	1.438	0.532	0.096	0.494	0.879	CC1_0.csv
494	CC1_0.tif	493	176	0.653	9.34526	112.341	89.8728	22.578	0.018	0.012	0.018	0.944	CC1_0.csv
495	CC1_0.tif	494	6	0.213	3.0483	0.974	0.7792	0.964	0.99	0.161	0.753	0.076	CC1_0.csv
496	CC1_0.tif	495	4	1.648	23.585	5.118	4.0944	4.272	0.68	0.87	0.528	1.648	CC1_0.csv
497	CC1_0.tif	496	3	0.475	6.79785	1.426	1.1408	1.365	0.957	0.455	0.957	0.37	CC1_0.csv
498	CC1_0.tif	497	18	0.22	3.14848	3.589	2.8712	3.078	0.843	0.168	0.765	1.007	CC1_0.csv
499	CC1_0.tif	498	8	0.255	3.64937	2.04	1.632	1.171	0.492	0.126	0.492	0.935	CC1_0.csv
500	CC1_0.tif	499	4	0.156	2.23256	0.624	0.4992	0.607	0.973	0.152	0.973	0.358	CC1_0.csv
501	CC1_0.tif	500	16	0.984	14.0823	13.029	10.4232	3.568	0.274	0.223	0.227	1.343	CC1_0.csv
502	CC1_0.tif	501	54	0.786	11.2487	42.451	33.9608	4.724	0.037	0.029	0.037	1.149	CC1_0.csv
503	CC1_0.tif	502	1	0.064	0.915921	0.064	0.0512	0.064	1	0.064	1		CC1_0.csv
504	CC1_0.tif	503	89	0.348	4.98032	28.237	22.5896	3.401	0.112	0.035	0.102	1.056	CC1_0.csv
505	CC1_0.tif	504	1	0.178	2.54741	0.178	0.1424	0.178	1	0.178	1		CC1_0.csv
506	CC1_0.tif	505	17	0.859	12.2934	9.196	7.3568	5.139	0.559	0.302	0.352	0.669	CC1_0.csv
507	CC1_0.tif	506	441	0.776	11.1055	341.251	273.001	11.544	0.03	0.024	0.03	1.052	CC1_0.csv
508	CC1_0.tif	507	337	0.295	4.22182	99.195	79.356	5.319	0.014	0.004	0.013	1.023	CC1_0.csv
509	CC1_0.tif	508	15	0.693	9.91771	9.763	7.8104	3.276	0.079	0.051	0.074	1.495	CC1_0.csv
510	CC1_0.tif	509	31	0.281	4.02147	8.931	7.1448	2.01	0.062	0.018	0.064	1.092	CC1_0.csv
511	CC1_0.tif	510	68	0.314	4.49374	22.01	17.608	7.05	0.176	0.057	0.181	0.989	CC1_0.csv
512	CC1_0.tif	511	31	0.615	8.80143	18.666	14.9328	4.67	0.185	0.112	0.181	0.83	CC1_0.csv
513	CC1_0.tif	512	6	0.333	4.76565	2	1.6	2	1	0.333	1	0	CC1_0.csv
514	CC1_0.tif	513	4	0.11	1.57424	0.438	0.3504	0.321	0.691	0.076	0.691	1.642	CC1_0.csv
515	CC1_0.tif	514	90	0.206	2.94812	17.65	14.12	2.906	0.128	0.025	0.122	0.969	CC1_0.csv
516	CC1_0.tif	515	2	0.96	13.7388	1.919	1.5352	1.908	0.994	0.954	0.994	0.221	CC1_0.csv
517	CC1_0.tif	516	15	0.192	2.74776	2.005	1.604	1.033	0.515	0.069	0.358	1.188	CC1_0.csv
518	CC1_0.tif	517	2	0.395	5.65295	0.789	0.6312	0.789	1	0.395	1	0.031	CC1_0.csv
519	CC1_0.tif	518	87	0.406	5.81038	33.123	26.4984	8.819	0.02	0.008	0.019	1.073	CC1_0.csv
520	CC1_0.tif	519	240	0.338	4.83721	78.175	62.54	14.337	0.174	0.057	0.168	0.87	CC1_0.csv
521	CC1_0.tif	520	15	0.231	3.3059	3.465	2.772	1.57	0.453	0.105	0.453	0.957	CC1_0.csv
522	CC1_0.tif	521	63	0.34	4.86583	21.392	17.1136	6.507	0.288	0.098	0.288	0.849	CC1_0.csv
523	CC1_0.tif	522	1	0.159	2.27549	0.159	0.1272	0.159	1	0.159	1		CC1_0.csv
524	CC1_0.tif	523	3	0.571	8.17174	1.714	1.3712	1.711	0.998	0.57	0.998	0.088	CC1_0.csv
525	CC1_0.tif	524	4	0.226	3.23435	0.907	0.7256	0.832	0.917	0.208	0.921	0.614	CC1_0.csv
526	CC1_0.tif	525	82	0.202	2.89088	16.474	13.1792	1.63	0.018	0.004	0.018	0.841	CC1_0.csv
527	CC1_0.tif	526	2	0.216	3.09123	0.432	0.3456	0.429	0.991	0.214	0.991	0.276	CC1_0.csv
528	CC1_0.tif	527	16	0.334	4.77996	5.357	4.2856	2.714	0.438	0.147	0.439	0.971	CC1_0.csv
529	CC1_0.tif	528	4	0.273	3.90698	1.093	0.8744	0.822	0.752	0.205	0.752	1.892	CC1_0.csv
530	CC1_0.tif	529	2	0.378	5.40966	0.755	0.604	0.63	0.834	0.315	0.834	1.18	CC1_0.csv
531	CC1_0.tif	530	4	0.456	6.52594	1.824	1.4592	1.303	0.48	0.219	0.48	0.977	CC1_0.csv
532	CC1_0.tif	531	2	0.293	4.1932	0.587	0.4696	0.562	0.958	0.281	0.958	0.697	CC1_0.csv
533	CC1_0.tif	532	2	0.784	11.22	1.568	1.2544	1.567	1	0.784	1	0.062	CC1_0.csv
534	CC1_0.tif	533	11	0.362	5.18068	3.327	2.6616	1.252	0.336	0.102	0.28	0.676	CC1_0.csv
535	CC1_0.tif	534	23	0.587	8.40072	10.171	8.1368	3.667	0.261	0.115	0.197	1.192	CC1_0.csv
536	CC1_0.tif	535	18	0.405	5.79606	6.562	5.2496	2.441	0.372	0.136	0.335	0.937	CC1_0.csv
537	CC1_0.tif	536	41	0.401	5.73882	14.532	11.6256	6.225	0.276	0.098	0.244	0.977	CC1_0.csv
538	CC1_0.tif	537	1	0.295	4.22182	0.295	0.236	0.295	1	0.295	1		CC1_0.csv
539	CC1_0.tif	538	4	0.247	3.53488	0.989	0.7912	0.926	0.936	0.231	0.936	0.332	CC1_0.csv
540	CC1_0.tif	539	1	0.08	1.1449	0.08	0.064	0.08	1	0.08	1		CC1_0.csv
541	CC1_0.tif	540	2	0.183	2.61896	0.367	0.2936	0.358	0.977	0.179	0.977	0.447	CC1_0.csv
542	CC1_0.tif	541	16	0.223	3.19141	3.567	2.8536	1.041	0.103	0.023	0.103	0.991	CC1_0.csv
543	CC1_0.tif	542	23	0.42	6.01073	9.653	7.7224	2.269	0.149	0.063	0.149	0.771	CC1_0.csv
544	CC1_0.tif	543	7	0.528	7.55635	3.308	2.6464	1.784	0.508	0.24	0.455	1.368	CC1_0.csv
545	CC1_0.tif	544	5	0.21	3.00537	1.05	0.84	0.568	0.14	0.029	0.14	0.826	CC1_0.csv
546	CC1_0.tif	545	10	0.206	2.94812	2.27	1.816	1.15	0.347	0.079	0.382	1.029	CC1_0.csv
547	CC1_0.tif	546	4	0.5	7.15564	2	1.6	2	1	0.5	1	0	CC1_0.csv
548	CC1_0.tif	547	14	1.039	14.8694	14.543	11.6344	4.517	0.276	0.287	0.276	1.047	CC1_0.csv
549	CC1_0.tif	548	29	0.712	10.1896	18.13	14.504	5.178	0.203	0.127	0.178	1.353	CC1_0.csv
550	CC1_0.tif	549	132	0.958	13.7102	126.476	101.181	24.499	0.084	0.081	0.084	1.163	CC1_0.csv
551	CC1_0.tif	550	1	0.437	6.25403	0.437	0.3496	0.437	1	0.437	1		CC1_0.csv
552	CC1_0.tif	551	1	0.196	2.80501	0.196	0.1568	0.196	1	0.196	1		CC1_0.csv
553	CC1_0.tif	552	3	0.531	7.59928	1.594	1.2752	1.167	0.505	0.268	0.505	1.459	CC1_0.csv
554	CC1_0.tif	553	29	0.299	4.27907	7.594	6.0752	1.97	0.101	0.026	0.088	0.869	CC1_0.csv
555	CC1_0.tif	554	7	0.395	5.65295	2.764	2.2112	1.754	0.634	0.251	0.634	0.418	CC1_0.csv
556	CC1_0.tif	555	34	0.977	13.9821	26.999	21.5992	14.505	0.533	0.424	0.434	0.864	CC1_0.csv
557	CC1_0.tif	556	18	0.369	5.28086	4.819	3.8552	2.621	0.298	0.08	0.216	0.744	CC1_0.csv
558	CC1_0.tif	557	1	0.247	3.53488	0.247	0.1976	0.247	1	0.247	1		CC1_0.csv
559	CC1_0.tif	558	18	0.588	8.41503	9.155	7.324	3.654	0.375	0.191	0.324	1.034	CC1_0.csv
560	CC1_0.tif	559	1	0.402	5.75313	0.402	0.3216	0.402	1	0.402	1		CC1_0.csv
561	CC1_0.tif	560	18	0.349	4.99463	5.796	4.6368	1.657	0.056	0.018	0.052	0.456	CC1_0.csv
562	CC1_0.tif	561	3	0.109	1.55993	0.327	0.2616	0.266	0.814	0.089	0.814	0.938	CC1_0.csv
563	CC1_0.tif	562	4	0.71	10.161	2.839	2.2712	2.801	0.987	0.7	0.987	0.148	CC1_0.csv
564	CC1_0.tif	563	1	0.725	10.3757	0.725	0.58	0.725	1	0.725	1		CC1_0.csv
565	CC1_0.tif	564	55	0.512	7.32737	20.632	16.5056	1.85	0.067	0.025	0.049	1.034	CC1_0.csv
566	CC1_0.tif	565	205	0.366	5.23792	73.173	58.5384	11.374	0.132	0.047	0.129	0.941	CC1_0.csv
567	CC1_0.tif	566	211	0.498	7.12701	102.921	82.3368	4.102	0.029	0.014	0.029	0.973	CC1_0.csv
568	CC1_0.tif	567	1	0.141	2.01789	0.141	0.1128	0.141	1	0.141	1		CC1_0.csv
569	CC1_0.tif	568	7	0.427	6.11091	3.246	2.5968	1.335	0.159	0.074	0.173	1.31	CC1_0.csv
570	CC1_0.tif	569	20	0.419	5.99642	8.436	6.7488	2.4	0.285	0.12	0.286	0.855	CC1_0.csv
571	CC1_0.tif	570	2	0.315	4.50805	0.629	0.5032	0.4	0.636	0.2	0.636	1.767	CC1_0.csv
572	CC1_0.tif	571	3	1.476	21.1234	4.429	3.5432	4.309	0.973	1.436	0.973	0.879	CC1_0.csv
573	CC1_0.tif	572	155	0.68	9.73166	104.951	83.9608	22.371	0.099	0.067	0.098	1.143	CC1_0.csv
574	CC1_0.tif	573	29	0.377	5.39535	10.44	8.352	3.833	0.314	0.113	0.3	1.026	CC1_0.csv
575	CC1_0.tif	574	41	0.27	3.86404	12	9.6	2	0.167	0.049	0.18	0	CC1_0.csv
576	CC1_0.tif	575	1041	0.246	3.52057	253.896	203.117	5.316	0.014	0.003	0.014	0.978	CC1_0.csv
577	CC1_0.tif	576	26	1.744	24.9589	45.332	36.2656	16.156	0.098	0.171	0.098	1.219	CC1_0.csv
578	CC1_0.tif	577	7	0.416	5.95349	2.752	2.2016	0.929	0.281	0.111	0.266	1.016	CC1_0.csv
579	CC1_0.tif	578	2	0.703	10.0608	1.406	1.1248	1.154	0.653	0.459	0.653	2.816	CC1_0.csv
580	CC1_0.tif	579	1	0.121	1.73166	0.121	0.0968	0.121	1	0.121	1		CC1_0.csv
581	CC1_0.tif	580	36	1.249	17.8748	41.347	33.0776	23.491	0.568	0.653	0.522	0.961	CC1_0.csv
582	CC1_0.tif	581	24	0.206	2.94812	5.009	4.0072	1.73	0.035	0.007	0.036	0.759	CC1_0.csv
583	CC1_0.tif	582	9	0.793	11.3488	7.135	5.708	5.256	0.658	0.521	0.658	1.106	CC1_0.csv
584	CC1_0.tif	583	12	2.704	38.6977	19.875	15.9	14.6	0.732	1.212	0.448	2.045	CC1_0.csv
585	CC1_0.tif	584	12	2.788	39.8998	33.457	26.7656	28.83	0.86	2.397	0.86	1.281	CC1_0.csv
586	CC1_0.tif	585	110	0.243	3.47764	26.617	21.2936	2.874	0.068	0.016	0.068	0.828	CC1_0.csv
587	CC1_0.tif	586	1242	0.323	4.62254	401.302	321.042	6.879	0.003	0.000919	0.003	0.987	CC1_0.csv
588	CC1_0.tif	587	2	0.69	9.87478	1.38	1.104	1.38	1	0.69	1	0.001	CC1_0.csv
589	CC1_0.tif	588	38	0.162	2.31843	6.655	5.324	1.334	0.128	0.022	0.138	0.857	CC1_0.csv
590	CC1_0.tif	589	28	0.328	4.6941	9.076	7.2608	3.839	0.268	0.087	0.265	0.885	CC1_0.csv
591	CC1_0.tif	590	46	1.191	17.0447	54.808	43.8464	18.472	0.3	0.357	0.3	0.714	CC1_0.csv
592	CC1_0.tif	591	12	0.614	8.78712	4.884	3.9072	2.424	0.496	0.202	0.329	0.786	CC1_0.csv
593	CC1_0.tif	592	13	0.18	2.57603	2.346	1.8768	1.963	0.832	0.15	0.832	0.728	CC1_0.csv
594	CC1_0.tif	593	26	0.631	9.03041	15.502	12.4016	4.368	0.163	0.097	0.154	1.18	CC1_0.csv
595	CC1_0.tif	594	18	0.471	6.74061	8.475	6.78	2.123	0.201	0.095	0.201	0.851	CC1_0.csv
596	CC1_0.tif	595	5	0.33	4.72272	1.651	1.3208	1.621	0.982	0.324	0.982	0.272	CC1_0.csv
597	CC1_0.tif	596	42	0.782	11.1914	32.848	26.2784	10.964	0.324	0.253	0.324	1.133	CC1_0.csv
598	CC1_0.tif	597	3	0.736	10.5331	2.207	1.7656	2.18	0.988	0.727	0.988	0.233	CC1_0.csv
599	CC1_0.tif	598	1	0.351	5.02326	0.351	0.2808	0.351	1	0.351	1		CC1_0.csv
600	CC1_0.tif	599	2	0.416	5.95349	0.831	0.6648	0.753	0.906	0.376	0.906	1.179	CC1_0.csv
601	CC1_0.tif	600	3	0.328	4.6941	0.985	0.788	0.845	0.717	0.235	0.717	1.575	CC1_0.csv
602	CC1_0.tif	601	674	0.21	3.00537	141.681	113.345	5.036	0.009	0.002	0.009	0.925	CC1_0.csv
603	CC1_0.tif	602	27	0.234	3.34884	6.319	5.0552	2.924	0.217	0.051	0.217	0.888	CC1_0.csv
604	CC1_0.tif	603	9	0.255	3.64937	2.712	2.1696	1.313	0.408	0.123	0.482	1.569	CC1_0.csv
605	CC1_0.tif	604	145	0.365	5.22361	52.02	41.616	15.9	0.306	0.11	0.3	0.827	CC1_0.csv
606	CC1_0.tif	605	1	0.055	0.78712	0.055	0.044	0.055	1	0.055	1		CC1_0.csv
607	CC1_0.tif	606	1	0.88	12.5939	0.88	0.704	0.88	1	0.88	1		CC1_0.csv
608	CC1_0.tif	607	6	0.188	2.69052	1.127	0.9016	0.434	0.064	0.012	0.064	0.869	CC1_0.csv
609	CC1_0.tif	608	112	0.276	3.94991	31.498	25.1984	3.321	0.077	0.022	0.079	0.993	CC1_0.csv
610	CC1_0.tif	609	20	0.426	6.0966	7.182	5.7456	2.273	0.164	0.059	0.139	0.884	CC1_0.csv
611	CC1_0.tif	610	12	0.417	5.9678	5.008	4.0064	2.045	0.098	0.041	0.098	0.578	CC1_0.csv
612	CC1_0.tif	611	9	0.179	2.56172	1.607	1.2856	1.049	0.652	0.117	0.652	0.706	CC1_0.csv
613	CC1_0.tif	612	24	1.067	15.2701	23.105	18.484	9.286	0.402	0.387	0.363	1.189	CC1_0.csv
614	CC1_0.tif	613	17	0.957	13.6959	15.229	12.1832	6.487	0.206	0.185	0.193	0.971	CC1_0.csv
615	CC1_0.tif	614	1	0.173	2.47585	0.173	0.1384	0.173	1	0.173	1		CC1_0.csv
616	CC1_0.tif	615	18	0.247	3.53488	4.899	3.9192	2.171	0.336	0.092	0.371	0.979	CC1_0.csv
617	CC1_0.tif	616	21	0.447	6.39714	7.739	6.1912	1.827	0.11	0.041	0.091	1.203	CC1_0.csv
618	CC1_0.tif	617	4	0.263	3.76386	1.053	0.8424	0.762	0.6	0.158	0.6	1.276	CC1_0.csv
619	CC1_0.tif	618	4	0.441	6.31127	1.764	1.4112	1.75	0.992	0.437	0.992	0.137	CC1_0.csv
620	CC1_0.tif	619	2	0.406	5.81038	0.813	0.6504	0.801	0.985	0.4	0.985	0.343	CC1_0.csv
621	CC1_0.tif	620	85	0.715	10.2326	61.111	48.8888	13.884	0.186	0.134	0.187	0.946	CC1_0.csv
622	CC1_0.tif	621	47	0.278	3.97853	11.862	9.4896	4.437	0.374	0.094	0.339	1.017	CC1_0.csv
623	CC1_0.tif	622	35	0.347	4.96601	12.128	9.7024	2.372	0.076	0.026	0.076	0.846	CC1_0.csv
624	CC1_0.tif	623	3	0.498	7.12701	1.494	1.1952	1.003	0.369	0.184	0.369	1.62	CC1_0.csv
625	CC1_0.tif	624	4	0.584	8.35778	2.334	1.8672	1.348	0.577	0.337	0.577	0.834	CC1_0.csv
626	CC1_0.tif	625	1	0.307	4.39356	0.307	0.2456	0.307	1	0.307	1		CC1_0.csv
627	CC1_0.tif	626	5	0.137	1.96064	0.572	0.4576	0.348	0.278	0.032	0.232	1.299	CC1_0.csv
628	CC1_0.tif	627	7	0.602	8.61538	4.214	3.3712	3.437	0.747	0.449	0.747	0.61	CC1_0.csv
629	CC1_0.tif	628	564	0.261	3.73524	146.813	117.45	18.197	0.122	0.032	0.122	0.995	CC1_0.csv
630	CC1_0.tif	629	1	0.518	7.41324	0.518	0.4144	0.518	1	0.518	1		CC1_0.csv
631	CC1_0.tif	630	7	0.375	5.36673	2.624	2.0992	1.267	0.483	0.181	0.483	0.547	CC1_0.csv
632	CC1_0.tif	631	1	0	0	0	0	0		0			CC1_0.csv
633	CC1_0.tif	632	3	0.825	11.8068	2.476	1.9808	2.461	0.994	0.82	0.994	0.195	CC1_0.csv
634	CC1_0.tif	633	34	0.261	3.73524	9.253	7.4024	2.283	0.156	0.042	0.163	0.822	CC1_0.csv
635	CC1_0.tif	634	3	0.419	5.99642	1.257	1.0056	1.027	0.65	0.272	0.65	1.426	CC1_0.csv
636	CC1_0.tif	635	2	0.175	2.50447	0.35	0.28	0.346	0.99	0.173	0.99	0.283	CC1_0.csv
637	CC1_0.tif	636	1	0.334	4.77996	0.334	0.2672	0.334	1	0.334	1		CC1_0.csv
638	CC1_0.tif	637	2	0.534	7.64222	1.069	0.8552	1.022	0.956	0.511	0.956	0.602	CC1_0.csv
639	CC1_0.tif	638	61	0.33	4.72272	20.118	16.0944	3.236	0.056	0.018	0.056	1.142	CC1_0.csv
640	CC1_0.tif	639	3	0.406	5.81038	1.217	0.9736	0.666	0.547	0.222	0.547	1.544	CC1_0.csv
641	CC1_0.tif	640	91	0.48	6.86941	41.528	33.2224	2.886	0.051	0.023	0.048	1.06	CC1_0.csv
642	CC1_0.tif	641	2	0.438	6.26834	0.877	0.7016	0.856	0.976	0.428	0.976	0.45	CC1_0.csv
643	CC1_0.tif	642	11	0.091	1.30233	1	0.8	1	1	0.091	1	0	CC1_0.csv
644	CC1_0.tif	643	13	1.294	18.5188	16.826	13.4608	11.004	0.585	0.757	0.585	1.262	CC1_0.csv
645	CC1_0.tif	644	7	0.504	7.21288	3.529	2.8232	1.647	0.42	0.212	0.42	1.032	CC1_0.csv
646	CC1_0.tif	645	11	0.197	2.81932	2.165	1.732	0.615	0.284	0.056	0.284	1.07	CC1_0.csv
647	CC1_0.tif	646	1	0.098	1.4025	0.098	0.0784	0.098	1	0.098	1		CC1_0.csv
648	CC1_0.tif	647	37	0.227	3.24866	7.163	5.7304	1.038	0.118	0.023	0.101	0.692	CC1_0.csv
649	CC1_0.tif	648	2	0.05	0.715564	0.101	0.0808	0.101	0.999	0.05	0.999	0.095	CC1_0.csv
650	CC1_0.tif	649	8	0.48	6.86941	3.84	3.072	3.143	0.744	0.357	0.744	0.885	CC1_0.csv
651	CC1_0.tif	650	3	0.238	3.40608	0.714	0.5712	0.439	0.236	0.056	0.236	1.615	CC1_0.csv
652	CC1_0.tif	651	258	0.515	7.3703	130.753	104.602	15.076	0.106	0.054	0.104	0.837	CC1_0.csv
653	CC1_0.tif	652	2	0.229	3.27728	0.459	0.3672	0.39	0.85	0.195	0.85	1.11	CC1_0.csv
654	CC1_0.tif	653	22	0.779	11.1485	17.135	13.708	5.021	0.135	0.105	0.135	0.734	CC1_0.csv
655	CC1_0.tif	654	23	3.651	52.2504	83.983	67.1864	29.683	0.309	1.128	0.309	1.082	CC1_0.csv
656	CC1_0.tif	655	31	0.715	10.2326	17.361	13.8888	3.591	0.062	0.034	0.048	0.647	CC1_0.csv
657	CC1_0.tif	656	209	0.222	3.1771	46.719	37.3752	3.694	0.071	0.016	0.071	0.886	CC1_0.csv
658	CC1_0.tif	657	27	0.154	2.20394	3.545	2.836	0.759	0.091	0.012	0.078	1.023	CC1_0.csv
659	CC1_0.tif	658	16	0.963	13.7818	15.409	12.3272	3.845	0.25	0.24	0.25	0.864	CC1_0.csv
660	CC1_0.tif	659	8	0.397	5.68157	2.105	1.684	1.076	0.375	0.099	0.249	1.008	CC1_0.csv
661	CC1_0.tif	660	5	0.105	1.50268	0.524	0.4192	0.291	0.538	0.056	0.538	0.864	CC1_0.csv
662	CC1_0.tif	661	3	0.561	8.02862	1.682	1.3456	1.677	0.997	0.559	0.997	0.096	CC1_0.csv
663	CC1_0.tif	662	8	1.236	17.6887	9.888	7.9104	3.7	0.317	0.392	0.317	0.959	CC1_0.csv
664	CC1_0.tif	663	48	0.251	3.59213	11.391	9.1128	3.723	0.295	0.07	0.278	0.98	CC1_0.csv
665	CC1_0.tif	664	3	0.226	3.23435	0.678	0.5424	0.587	0.739	0.167	0.739	1.526	CC1_0.csv
666	CC1_0.tif	665	1190	0.423	6.05367	501.276	401.021	10.788	0.015	0.006	0.015	0.901	CC1_0.csv
667	CC1_0.tif	666	33	0.24	3.4347	8.25	6.6	1.98	0.24	0.06	0.25	1.155	CC1_0.csv
668	CC1_0.tif	667	2	0.581	8.31485	1.162	0.9296	1.122	0.966	0.561	0.966	0.56	CC1_0.csv
669	CC1_0.tif	668	1188	0.183	2.61896	218.981	175.185	8.085	0.034	0.006	0.034	1.035	CC1_0.csv
670	CC1_0.tif	669	19	0.062	0.887299	1	0.8	1	1	0.053	0.842	0	CC1_0.csv
671	CC1_0.tif	670	1	0.157	2.24687	0.157	0.1256	0.157	1	0.157	1		CC1_0.csv
672	CC1_0.tif	671	1	1.044	14.941	1.044	0.8352	1.044	1	1.044	1		CC1_0.csv
673	CC1_0.tif	672	1	0.659	9.43113	0.659	0.5272	0.659	1	0.659	1		CC1_0.csv
674	CC1_0.tif	673	1	0.283	4.05009	0.283	0.2264	0.283	1	0.283	1		CC1_0.csv
675	CC1_0.tif	674	9	0.293	4.1932	2.493	1.9944	1.144	0.459	0.127	0.434	0.483	CC1_0.csv
676	CC1_0.tif	675	35	0.692	9.9034	24.21	19.368	2.543	0.067	0.046	0.067	0.8	CC1_0.csv
677	CC1_0.tif	676	50	1.249	17.8748	62.429	49.9432	28.975	0.464	0.579	0.464	1.086	CC1_0.csv
678	CC1_0.tif	677	31	0.24	3.4347	6.068	4.8544	1.771	0.169	0.033	0.138	1.048	CC1_0.csv
679	CC1_0.tif	678	11	2.693	38.5403	29.62	23.696	26.826	0.88	2.371	0.88	1.265	CC1_0.csv
680	CC1_0.tif	679	3	0.333	4.76565	1	0.8	1	1	0.333	1	0	CC1_0.csv
681	CC1_0.tif	680	1	0.195	2.7907	0.195	0.156	0.195	1	0.195	1		CC1_0.csv
682	CC1_0.tif	681	3	0.46	6.58318	1.38	1.104	1.085	0.786	0.362	0.786	1.755	CC1_0.csv
683	CC1_0.tif	682	266	0.542	7.75671	144.191	115.353	34.991	0.243	0.132	0.243	0.734	CC1_0.csv
684	CC1_0.tif	683	3	0.39	5.5814	1.17	0.936	1.049	0.897	0.35	0.897	0.71	CC1_0.csv
685	CC1_0.tif	684	7	0.221	3.16279	1.748	1.3984	1.457	0.834	0.208	0.94	0.931	CC1_0.csv
686	CC1_0.tif	685	4	0.226	3.23435	0.905	0.724	0.877	0.969	0.219	0.969	0.381	CC1_0.csv
687	CC1_0.tif	686	21	0.318	4.55098	6.687	5.3496	2.586	0.32	0.102	0.321	1.053	CC1_0.csv
688	CC1_0.tif	687	1	0.12	1.71735	0.12	0.096	0.12	1	0.12	1		CC1_0.csv
689	CC1_0.tif	688	25	1.181	16.9016	23.218	18.5744	18.536	0.798	0.741	0.628	1.269	CC1_0.csv
690	CC1_0.tif	689	2	0.406	5.81038	0.812	0.6496	0.772	0.95	0.386	0.95	0.894	CC1_0.csv
691	CC1_0.tif	690	1	1.381	19.7639	1.381	1.1048	1.381	1	1.381	1		CC1_0.csv
692	CC1_0.tif	691	95	0.407	5.82469	35.031	28.0248	20.566	0.505	0.186	0.457	0.985	CC1_0.csv
693	CC1_0.tif	692	2	0.139	1.98927	0.278	0.2224	0.277	1	0.139	1	0.031	CC1_0.csv
694	CC1_0.tif	693	1118	0.236	3.37746	266.25	213	9.394	0.021	0.005	0.021	1.032	CC1_0.csv
695	CC1_0.tif	694	70	0.645	9.23077	34.816	27.8528	16.548	0.428	0.213	0.33	1.087	CC1_0.csv
696	CC1_0.tif	695	1	0.421	6.02504	0.421	0.3368	0.421	1	0.421	1		CC1_0.csv
697	CC1_0.tif	696	370	0.224	3.20572	78.113	62.4904	3.055	0.037	0.008	0.035	0.953	CC1_0.csv
698	CC1_0.tif	697	2	0.127	1.81753	0.254	0.2032	0.221	0.87	0.11	0.87	1.203	CC1_0.csv
699	CC1_0.tif	698	54	0.51	7.29875	27.524	22.0192	7.505	0.249	0.127	0.249	0.733	CC1_0.csv
700	CC1_0.tif	699	14	0.24	3.4347	3.358	2.6864	0.776	0.07	0.017	0.07	1.043	CC1_0.csv
701	CC1_0.tif	700	10	0.48	6.86941	4.797	3.8376	2.12	0.114	0.055	0.114	1.068	CC1_0.csv
702	CC1_0.tif	701	1	0.14	2.00358	0.14	0.112	0.14	1	0.14	1		CC1_0.csv
703	CC1_0.tif	702	60	0.727	10.4043	43.729	34.9832	5.755	0.048	0.035	0.048	0.973	CC1_0.csv
704	CC1_0.tif	703	3	0.2	2.86225	0.599	0.4792	0.542	0.904	0.181	0.904	0.552	CC1_0.csv
705	CC1_0.tif	704	38	0.645	9.23077	24.878	19.9024	8.378	0.337	0.22	0.342	0.644	CC1_0.csv
706	CC1_0.tif	705	2	0.36	5.15206	0.719	0.5752	0.489	0.54	0.194	0.54	2.251	CC1_0.csv
707	CC1_0.tif	706	52	0.174	2.49016	8.287	6.6296	1.007	0.108	0.017	0.099	1.184	CC1_0.csv
708	CC1_0.tif	707	3	0	0	0	0	0		0		0	CC1_0.csv
709	CC1_0.tif	708	29	1.349	19.3059	35.898	28.7184	27.755	0.771	0.955	0.707	1.151	CC1_0.csv
710	CC1_0.tif	709	14	0.48	6.86941	5.988	4.7904	2.405	0.328	0.14	0.292	0.959	CC1_0.csv
711	CC1_0.tif	710	5	0.151	2.161	0.757	0.6056	0.361	0.43	0.065	0.43	1.813	CC1_0.csv
712	CC1_0.tif	711	4	6.222	89.0447	24.89	19.912	23.871	0.959	5.968	0.959	1.115	CC1_0.csv
713	CC1_0.tif	712	6	0.276	3.94991	1.653	1.3224	0.712	0.146	0.04	0.146	1.126	CC1_0.csv
714	CC1_0.tif	713	10	0.315	4.50805	2.748	2.1984	1.979	0.599	0.165	0.522	0.64	CC1_0.csv
715	CC1_0.tif	714	2	0.5	7.15564	1	0.8	1	1	0.5	1	0	CC1_0.csv
716	CC1_0.tif	715	1	4.149	59.3775	4.149	3.3192	4.149	1	4.149	1		CC1_0.csv
717	CC1_0.tif	716	1	0.359	5.13775	0.359	0.2872	0.359	1	0.359	1		CC1_0.csv
718	CC1_0.tif	717	82	0.051	0.729875	4	3.2	1	0	0	0	0	CC1_0.csv
719	CC1_0.tif	718	2	0.739	10.576	1.478	1.1824	1.427	0.966	0.713	0.966	0.572	CC1_0.csv
720	CC1_0.tif	719	1	1.15	16.458	1.15	0.92	1.15	1	1.15	1		CC1_0.csv
721	CC1_0.tif	720	33	0.429	6.13953	12	9.6	8	0.667	0.242	0.566	0	CC1_0.csv
722	CC1_0.tif	721	6	0.488	6.9839	2.925	2.34	2.445	0.836	0.407	0.836	0.628	CC1_0.csv
723	CC1_0.tif	722	28	0.687	9.83184	19.249	15.3992	6.227	0.099	0.068	0.099	1.019	CC1_0.csv
724	CC1_0.tif	723	2	0.145	2.07513	0.29	0.232	0.286	0.984	0.143	0.984	0.369	CC1_0.csv
725	CC1_0.tif	724	37	1.103	15.7853	36.457	29.1656	27.278	0.748	0.737	0.669	1.045	CC1_0.csv
726	CC1_0.tif	725	2	0.163	2.33274	0.327	0.2616	0.306	0.935	0.153	0.935	0.748	CC1_0.csv
727	CC1_0.tif	726	1	0.13	1.86047	0.13	0.104	0.13	1	0.13	1		CC1_0.csv
728	CC1_0.tif	727	127	0.531	7.59928	64.574	51.6592	18.675	0.014	0.007	0.014	1.229	CC1_0.csv
729	CC1_0.tif	728	9	0.415	5.93918	3.739	2.9912	2.351	0.518	0.215	0.518	0.689	CC1_0.csv
730	CC1_0.tif	729	3	0.327	4.67979	0.982	0.7856	0.788	0.779	0.255	0.779	0.955	CC1_0.csv
731	CC1_0.tif	730	1	0.335	4.79428	0.335	0.268	0.335	1	0.335	1		CC1_0.csv
732	CC1_0.tif	731	10	0.619	8.85868	6.189	4.9512	2.266	0.366	0.227	0.366	1.091	CC1_0.csv
733	CC1_0.tif	732	1	0.766	10.9624	0.766	0.6128	0.766	1	0.766	1		CC1_0.csv
734	CC1_0.tif	733	6	0.455	6.51163	2.732	2.1856	1.326	0.157	0.072	0.157	0.941	CC1_0.csv
735	CC1_0.tif	734	8	0.618	8.84436	4.232	3.3856	1.3	0.307	0.162	0.263	0.936	CC1_0.csv
736	CC1_0.tif	735	5	0.297	4.25045	1.484	1.1872	1.265	0.853	0.253	0.853	0.437	CC1_0.csv
737	CC1_0.tif	736	111	0.327	4.67979	34.537	27.6296	3.699	0.03	0.009	0.028	0.878	CC1_0.csv
738	CC1_0.tif	737	1	0.148	2.11807	0.148	0.1184	0.148	1	0.148	1		CC1_0.csv
739	CC1_0.tif	738	1	0	0	0	0	0		0			CC1_0.csv
740	CC1_0.tif	739	3	0.888	12.7084	2.665	2.132	2.02	0.525	0.466	0.525	1.474	CC1_0.csv
741	CC1_0.tif	740	20	2.187	31.2987	43.741	34.9928	35.05	0.801	1.753	0.801	0.246	CC1_0.csv
742	CC1_0.tif	741	10	0.299	4.27907	2.988	2.3904	0.97	0.283	0.085	0.283	1.05	CC1_0.csv
743	CC1_0.tif	742	9	0.577	8.2576	5.192	4.1536	1.819	0.181	0.104	0.181	1.064	CC1_0.csv
744	CC1_0.tif	743	8	0.405	5.79606	2.358	1.8864	2.268	0.962	0.284	0.7	0.319	CC1_0.csv
745	CC1_0.tif	744	41	0.297	4.25045	10.932	8.7456	2.049	0.151	0.04	0.136	0.874	CC1_0.csv
746	CC1_0.tif	745	2	0.201	2.87657	0.403	0.3224	0.189	0.199	0.04	0.199	2.76	CC1_0.csv
747	CC1_0.tif	746	3	0.313	4.47943	0.938	0.7504	0.604	0.645	0.201	0.645	1.467	CC1_0.csv
748	CC1_0.tif	747	7	0.178	2.54741	1.244	0.9952	0.853	0.686	0.122	0.686	0.875	CC1_0.csv
749	CC1_0.tif	748	3	3.257	46.6118	9.771	7.8168	9.648	0.987	3.216	0.987	0.816	CC1_0.csv
750	CC1_0.tif	749	2	0.27	3.86404	0.539	0.4312	0.484	0.897	0.242	0.897	0.976	CC1_0.csv
751	CC1_0.tif	750	201	0.399	5.7102	75.616	60.4928	4.711	0.015	0.006	0.014	1.045	CC1_0.csv
752	CC1_0.tif	751	10	0.234	3.34884	2.343	1.8744	1.235	0.527	0.124	0.527	1.09	CC1_0.csv
753	CC1_0.tif	752	11	0.737	10.5474	7.017	5.6136	2.733	0.129	0.083	0.112	1.58	CC1_0.csv
754	CC1_0.tif	753	1	0.424	6.06798	0.424	0.3392	0.424	1	0.424	1		CC1_0.csv
755	CC1_0.tif	754	66	0.257	3.678	16.673	13.3384	5.243	0.28	0.071	0.276	1.009	CC1_0.csv
756	CC1_0.tif	755	2	0.144	2.06082	0.288	0.2304	0.273	0.945	0.136	0.945	0.696	CC1_0.csv
757	CC1_0.tif	756	1	0.05	0.715564	0.05	0.04	0.05	1	0.05	1		CC1_0.csv
758	CC1_0.tif	757	4	0.313	4.47943	1.253	1.0024	1.088	0.868	0.272	0.868	0.433	CC1_0.csv
759	CC1_0.tif	758	1	0.181	2.59034	0.181	0.1448	0.181	1	0.181	1		CC1_0.csv
760	CC1_0.tif	759	832	0.854	12.2218	710.15	568.12	125.146	0.176	0.15	0.176	0.675	CC1_0.csv
761	CC1_0.tif	760	58	0.632	9.04472	36.662	29.3296	11.014	0.3	0.19	0.3	0.883	CC1_0.csv
762	CC1_0.tif	761	36	1.038	14.8551	35.264	28.2112	24.275	0.688	0.674	0.65	1.056	CC1_0.csv
763	CC1_0.tif	762	7	0.433	6.19678	2.845	2.276	2.304	0.81	0.329	0.76	1.599	CC1_0.csv
764	CC1_0.tif	763	26	0.308	4.40787	7.833	6.2664	2.883	0.267	0.08	0.261	0.82	CC1_0.csv
765	CC1_0.tif	764	2	0.448	6.41145	0.897	0.7176	0.894	0.996	0.447	0.996	0.171	CC1_0.csv
766	CC1_0.tif	765	12	0.367	5.25224	4.408	3.5264	1.698	0.312	0.115	0.312	0.81	CC1_0.csv
767	CC1_0.tif	766	1	0.264	3.77818	0.264	0.2112	0.264	1	0.264	1		CC1_0.csv
768	CC1_0.tif	767	1	0.234	3.34884	0.234	0.1872	0.234	1	0.234	1		CC1_0.csv
769	CC1_0.tif	768	8	0.375	5.36673	3	2.4	1	0.333	0.125	0.333	0.449	CC1_0.csv
770	CC1_0.tif	769	9	1.27	18.1753	11.431	9.1448	3.078	0.045	0.058	0.045	0.594	CC1_0.csv
771	CC1_0.tif	770	3	1.64	23.4705	4.919	3.9352	4.238	0.727	1.193	0.727	1.627	CC1_0.csv
772	CC1_0.tif	771	4	0.163	2.33274	0.651	0.5208	0.613	0.942	0.153	0.942	0.846	CC1_0.csv
773	CC1_0.tif	772	17	0.383	5.48122	5.14	4.112	2.532	0.493	0.149	0.389	0.747	CC1_0.csv
774	CC1_0.tif	773	2	6.325	90.5188	12.65	10.12	12.429	0.982	6.214	0.982	0.814	CC1_0.csv
775	CC1_0.tif	774	3	0.315	4.50805	0.944	0.7552	0.768	0.72	0.227	0.72	1.194	CC1_0.csv
776	CC1_0.tif	775	51	0.152	2.17531	7.288	5.8304	1.447	0.071	0.01	0.067	0.968	CC1_0.csv
777	CC1_0.tif	776	2	0.453	6.48301	0.906	0.7248	0.88	0.971	0.44	0.971	0.507	CC1_0.csv
778	CC1_0.tif	777	26	1.142	16.3435	25.313	20.2504	16.886	0.593	0.578	0.506	1.173	CC1_0.csv
779	CC1_0.tif	778	1	0.126	1.80322	0.126	0.1008	0.126	1	0.126	1		CC1_0.csv
780	CC1_0.tif	779	17	1.335	19.1055	19.058	15.2464	12.498	0.615	0.689	0.516	1.638	CC1_0.csv
781	CC1_0.tif	780	2	0.307	4.39356	0.614	0.4912	0.397	0.647	0.199	0.647	2.593	CC1_0.csv
782	CC1_0.tif	781	2	2.303	32.9589	4.607	3.6856	4.272	0.865	1.992	0.865	2.633	CC1_0.csv
783	CC1_0.tif	782	4	1.073	15.356	4.293	3.4344	4.185	0.975	1.046	0.975	0.578	CC1_0.csv
784	CC1_0.tif	783	57	0.43	6.15385	22.527	18.0216	3.539	0.118	0.047	0.109	0.791	CC1_0.csv
785	CC1_0.tif	784	5	0.171	2.44723	0.854	0.6832	0.431	0.153	0.026	0.153	0.828	CC1_0.csv
786	CC1_0.tif	785	13	0.245	3.50626	2.714	2.1712	1.042	0.369	0.077	0.315	1.184	CC1_0.csv
787	CC1_0.tif	786	2	0.488	6.9839	0.977	0.7816	0.977	1	0.488	1	0.015	CC1_0.csv
788	CC1_0.tif	787	13	1.891	27.0626	24.583	19.6664	23.842	0.97	1.834	0.97	0.104	CC1_0.csv
789	CC1_0.tif	788	83	0.313	4.47943	26.399	21.1192	2.934	0.08	0.026	0.081	0.727	CC1_0.csv
790	CC1_0.tif	789	49	0.721	10.3184	35.328	28.2624	6.091	0.034	0.024	0.034	0.847	CC1_0.csv
791	CC1_0.tif	790	1	0.315	4.50805	0.315	0.252	0.315	1	0.315	1		CC1_0.csv
792	CC1_0.tif	791	5	2.401	34.3614	12.003	9.6024	9.255	0.683	1.639	0.683	1.804	CC1_0.csv
793	CC1_0.tif	792	2	0.233	3.33453	0.466	0.3728	0.442	0.949	0.221	0.949	1.105	CC1_0.csv
794	CC1_0.tif	793	3	0.237	3.39177	0.711	0.5688	0.368	0.103	0.024	0.103	1.492	CC1_0.csv
795	CC1_0.tif	794	20	0.011	0.157424	1	0.8	1	1	0.05	4.5	0	CC1_0.csv
796	CC1_0.tif	795	85	0.582	8.32916	45.437	36.3496	25.675	0.552	0.295	0.507	0.828	CC1_0.csv
797	CC1_0.tif	796	17	0.25	3.57782	3.36	2.688	1.49	0.338	0.067	0.267	0.898	CC1_0.csv
798	CC1_0.tif	797	1	0.751	10.7478	0.751	0.6008	0.751	1	0.751	1		CC1_0.csv
799	CC1_0.tif	798	2	0.122	1.74597	0.244	0.1952	0.204	0.837	0.102	0.837	1.479	CC1_0.csv
800	CC1_0.tif	799	10	1.484	21.2379	11.503	9.2024	5.422	0.471	0.542	0.365	0.487	CC1_0.csv
801	CC1_0.tif	800	3	0.476	6.81216	1.429	1.1432	1.222	0.855	0.407	0.855	0.719	CC1_0.csv
802	CC1_0.tif	801	26	0.435	6.2254	11.319	9.0552	2.579	0.072	0.031	0.072	0.799	CC1_0.csv
803	CC1_0.tif	802	149	0.267	3.82111	39.533	31.6264	3.642	0.048	0.013	0.048	1.055	CC1_0.csv
804	CC1_0.tif	803	2	0.475	6.79785	0.949	0.7592	0.602	0.635	0.301	0.635	1.997	CC1_0.csv
805	CC1_0.tif	804	4	0.904	12.9374	3.615	2.892	2.424	0.355	0.321	0.355	1.148	CC1_0.csv
806	CC1_0.tif	805	21	0.301	4.30769	6.32	5.056	4.97	0.78	0.235	0.78	0.55	CC1_0.csv
807	CC1_0.tif	806	1	0.088	1.25939	0.088	0.0704	0.088	1	0.088	1		CC1_0.csv
808	CC1_0.tif	807	11	0.222	3.1771	1.735	1.388	0.939	0.192	0.03	0.137	0.647	CC1_0.csv
809	CC1_0.tif	808	1	0.149	2.13238	0.149	0.1192	0.149	1	0.149	1		CC1_0.csv
810	CC1_0.tif	809	7	0.25	3.57782	1.748	1.3984	0.994	0.297	0.074	0.297	0.809	CC1_0.csv
811	CC1_0.tif	810	29	0.326	4.66547	9.923	7.9384	2.544	0.256	0.088	0.269	0.821	CC1_0.csv
812	CC1_0.tif	811	1	0.278	3.97853	0.278	0.2224	0.278	1	0.278	1		CC1_0.csv
813	CC1_0.tif	812	2	0.178	2.54741	0.355	0.284	0.342	0.964	0.171	0.964	0.569	CC1_0.csv
814	CC1_0.tif	813	10	0.382	5.46691	3.818	3.0544	1.265	0.331	0.127	0.331	0.862	CC1_0.csv
815	CC1_0.tif	814	25	0.274	3.92129	6.469	5.1752	0.949	0.044	0.011	0.042	1.151	CC1_0.csv
816	CC1_0.tif	815	112	1.903	27.2343	213.143	170.514	93.155	0.437	0.832	0.437	0.195	CC1_0.csv
817	CC1_0.tif	816	7	0.571	8.17174	4	3.2	4	1	0.571	1	0	CC1_0.csv
818	CC1_0.tif	817	2	0.079	1.13059	0.158	0.1264	0.116	0.738	0.058	0.738	1.549	CC1_0.csv
819	CC1_0.tif	818	65	0.457	6.54025	25.829	20.6632	4.123	0.083	0.033	0.072	1.057	CC1_0.csv
820	CC1_0.tif	819	31	0.925	13.2379	23.218	18.5744	10.049	0.394	0.295	0.319	1.055	CC1_0.csv
821	CC1_0.tif	820	9	0.233	3.33453	2.232	1.7856	1.138	0.506	0.126	0.538	0.956	CC1_0.csv
822	CC1_0.tif	821	1	0.44	6.29696	0.44	0.352	0.44	1	0.44	1		CC1_0.csv
823	CC1_0.tif	822	3	0.18	2.57603	0.541	0.4328	0.51	0.942	0.17	0.942	0.529	CC1_0.csv
824	CC1_0.tif	823	22	0.238	3.40608	4.745	3.796	2.33	0.406	0.088	0.368	1.076	CC1_0.csv
825	CC1_0.tif	824	6	0.373	5.3381	2.668	2.1344	1.032	0.387	0.172	0.461	1.126	CC1_0.csv
826	CC1_0.tif	825	96	0.552	7.89982	53.018	42.4144	19.062	0.327	0.18	0.327	0.971	CC1_0.csv
827	CC1_0.tif	826	301	0.383	5.48122	114.536	91.6288	6.609	0.058	0.022	0.057	0.979	CC1_0.csv
828	CC1_0.tif	827	4	2.573	36.8229	10.292	8.2336	9.714	0.944	2.429	0.944	0.379	CC1_0.csv
829	CC1_0.tif	828	61	0.332	4.75134	19.523	15.6184	1.721	0.061	0.019	0.058	0.804	CC1_0.csv
830	CC1_0.tif	829	9	0.235	3.36315	1.859	1.4872	1.658	0.892	0.184	0.783	0.463	CC1_0.csv
831	CC1_0.tif	830	13	0.44	6.29696	5.617	4.4936	2.263	0.403	0.174	0.396	1.443	CC1_0.csv
832	CC1_0.tif	831	9	0.194	2.77639	1.746	1.3968	0.774	0.145	0.028	0.145	0.819	CC1_0.csv
833	CC1_0.tif	832	10	0.095	1.35957	1.203	0.9624	0.945	0.704	0.085	0.89	1.612	CC1_0.csv
834	CC1_0.tif	833	23	0.878	12.5653	16.919	13.5352	13.174	0.75	0.552	0.629	1.043	CC1_0.csv
835	CC1_0.tif	834	9	1.847	26.4329	16.621	13.2968	8.179	0.457	0.845	0.457	0.831	CC1_0.csv
836	CC1_0.tif	835	61	0.808	11.5635	48.659	38.9272	7.86	0.014	0.011	0.014	1.124	CC1_0.csv
837	CC1_0.tif	836	6	0.333	4.76565	1.995	1.596	0.706	0.133	0.044	0.133	1.473	CC1_0.csv
838	CC1_0.tif	837	54	0.902	12.9088	45.958	36.7664	19.85	0.432	0.368	0.408	0.961	CC1_0.csv
839	CC1_0.tif	838	34	0.235	3.36315	8	6.4	2	0.25	0.059	0.25	0	CC1_0.csv
840	CC1_0.tif	839	14	0.261	3.73524	3.655	2.924	1.403	0.241	0.063	0.241	0.851	CC1_0.csv
841	CC1_0.tif	840	42	0.437	6.25403	16.464	13.1712	3.309	0.108	0.042	0.097	0.95	CC1_0.csv
842	CC1_0.tif	841	1	0.01	0.143113	0.01	0.008	0.01	1	0.01	1		CC1_0.csv
843	CC1_0.tif	842	2	0.225	3.22004	0.45	0.36	0.441	0.98	0.221	0.98	0.649	CC1_0.csv
844	CC1_0.tif	843	8	0.186	2.6619	1.424	1.1392	0.649	0.12	0.021	0.115	0.977	CC1_0.csv
845	CC1_0.tif	844	39	0.523	7.48479	13.662	10.9296	2.278	0.035	0.012	0.023	0.777	CC1_0.csv
846	CC1_0.tif	845	12	0.314	4.49374	3.299	2.6392	0.727	0.22	0.061	0.193	0.794	CC1_0.csv
847	CC1_0.tif	846	17	0.34	4.86583	3.953	3.1624	1.9	0.481	0.112	0.328	0.87	CC1_0.csv
848	CC1_0.tif	847	89	0.365	5.22361	32.458	25.9664	2.422	0.036	0.013	0.036	0.95	CC1_0.csv
849	CC1_0.tif	848	8	1.87	26.7621	14.962	11.9696	14.732	0.985	1.841	0.985	0.126	CC1_0.csv
850	CC1_0.tif	849	32	0.705	10.0894	22.558	18.0464	15.74	0.645	0.454	0.645	0.849	CC1_0.csv
851	CC1_0.tif	850	7	0	0	0	0	0		0		0	CC1_0.csv
852	CC1_0.tif	851	28	0.206	2.94812	5.63	4.504	1.705	0.303	0.061	0.295	1.031	CC1_0.csv
853	CC1_0.tif	852	60	0.493	7.05546	27.519	22.0152	13.967	0.455	0.209	0.423	0.914	CC1_0.csv
854	CC1_0.tif	853	4	0.251	3.59213	1.003	0.8024	0.822	0.82	0.206	0.82	0.601	CC1_0.csv
855	CC1_0.tif	854	5	0.192	2.74776	0.803	0.6424	0.45	0.476	0.076	0.399	1.364	CC1_0.csv
856	CC1_0.tif	855	3	0.235	3.36315	0.704	0.5632	0.684	0.971	0.228	0.971	0.325	CC1_0.csv
857	CC1_0.tif	856	52	0.529	7.57066	25.355	20.284	4.476	0.017	0.008	0.016	1.195	CC1_0.csv
858	CC1_0.tif	857	54	0.352	5.03757	18.487	14.7896	3.44	0.075	0.026	0.073	0.759	CC1_0.csv
859	CC1_0.tif	858	1	0.165	2.36136	0.165	0.132	0.165	1	0.165	1		CC1_0.csv
860	CC1_0.tif	859	3	0.333	4.76565	1	0.8	1	1	0.333	1	0	CC1_0.csv
861	CC1_0.tif	860	2	0.115	1.6458	0.231	0.1848	0.202	0.877	0.101	0.877	1.425	CC1_0.csv
862	CC1_0.tif	861	2	0.164	2.34705	0.327	0.2616	0.27	0.826	0.135	0.826	1.242	CC1_0.csv
863	CC1_0.tif	862	1	1.581	22.6261	1.581	1.2648	1.581	1	1.581	1		CC1_0.csv
864	CC1_0.tif	863	316	0.092	1.31664	28	22.4	1	0	0	0	0.022	CC1_0.csv
865	CC1_0.tif	864	22	0.242	3.46333	4.296	3.4368	1.133	0.264	0.051	0.212	0.901	CC1_0.csv
866	CC1_0.tif	865	56	0.335	4.79428	17.745	14.196	3.465	0.194	0.061	0.183	0.946	CC1_0.csv
867	CC1_0.tif	866	89	0.508	7.27013	41.479	33.1832	2.811	0.021	0.01	0.019	1.084	CC1_0.csv
868	CC1_0.tif	867	6	0.237	3.39177	1.42	1.136	0.504	0.355	0.084	0.355	0.817	CC1_0.csv
869	CC1_0.tif	868	8	0.216	3.09123	1.839	1.4712	1.433	0.779	0.179	0.829	0.837	CC1_0.csv
870	CC1_0.tif	869	48	0.769	11.0054	36.907	29.5256	4.101	0.047	0.036	0.047	1.219	CC1_0.csv
871	CC1_0.tif	870	37	1.028	14.712	33.167	26.5336	3.201	0.033	0.029	0.028	1.325	CC1_0.csv
872	CC1_0.tif	871	4	1.384	19.8068	5.535	4.428	1.918	0.293	0.405	0.293	1.106	CC1_0.csv
873	CC1_0.tif	872	504	0.429	6.13953	216.191	172.953	6.858	0.017	0.007	0.017	0.968	CC1_0.csv
874	CC1_0.tif	873	2	0.188	2.69052	0.377	0.3016	0.361	0.959	0.181	0.959	0.574	CC1_0.csv
875	CC1_0.tif	874	31	0.231	3.3059	6.857	5.4856	1.069	0.156	0.034	0.149	0.992	CC1_0.csv
876	CC1_0.tif	875	101	0.275	3.9356	27.71	22.168	3.188	0.021	0.006	0.021	1.069	CC1_0.csv
877	CC1_0.tif	876	13	0.214	3.06261	2.783	2.2264	0.708	0.149	0.032	0.149	0.782	CC1_0.csv
878	CC1_0.tif	877	4	0.38	5.43828	1.522	1.2176	1.038	0.412	0.157	0.412	1.173	CC1_0.csv
879	CC1_0.tif	878	5	1.426	20.4079	7.131	5.7048	4.256	0.488	0.696	0.488	1.43	CC1_0.csv
880	CC1_0.tif	879	10	0.267	3.82111	2.17	1.736	1.584	0.73	0.158	0.594	1.206	CC1_0.csv
881	CC1_0.tif	880	36	1.485	21.2522	48.2	38.56	27.544	0.558	0.747	0.503	1.109	CC1_0.csv
882	CC1_0.tif	881	2	0.124	1.7746	0.247	0.1976	0.161	0.652	0.081	0.652	1.83	CC1_0.csv
883	CC1_0.tif	882	2	0.403	5.76744	0.807	0.6456	0.79	0.98	0.395	0.98	0.405	CC1_0.csv
884	CC1_0.tif	883	3	0.217	3.10555	0.652	0.5216	0.561	0.861	0.187	0.861	0.659	CC1_0.csv
885	CC1_0.tif	884	4	0.208	2.97674	0.832	0.6656	0.773	0.929	0.193	0.929	0.332	CC1_0.csv
886	CC1_0.tif	885	2	0.518	7.41324	1.036	0.8288	1.027	0.991	0.513	0.991	0.706	CC1_0.csv
887	CC1_0.tif	886	1	0.17	2.43292	0.17	0.136	0.17	1	0.17	1		CC1_0.csv
888	CC1_0.tif	887	1	0.094	1.34526	0.094	0.0752	0.094	1	0.094	1		CC1_0.csv
889	CC1_0.tif	888	14	0.391	5.59571	5.471	4.3768	2.653	0.101	0.039	0.101	0.671	CC1_0.csv
890	CC1_0.tif	889	27	0.259	3.70662	6.717	5.3736	3.118	0.464	0.115	0.446	0.985	CC1_0.csv
891	CC1_0.tif	890	199	0.349	4.99463	67.313	53.8504	7.278	0.089	0.03	0.086	0.732	CC1_0.csv
892	CC1_0.tif	891	2	0.257	3.678	0.514	0.4112	0.498	0.969	0.249	0.969	0.524	CC1_0.csv
893	CC1_0.tif	892	7	0.15	2.14669	1.182	0.9456	0.934	0.635	0.107	0.714	0.739	CC1_0.csv
894	CC1_0.tif	893	35	0.388	5.55277	13.848	11.0784	3.058	0.111	0.044	0.114	0.929	CC1_0.csv
895	CC1_0.tif	894	1	0.387	5.53846	0.387	0.3096	0.387	1	0.387	1		CC1_0.csv
896	CC1_0.tif	895	29	0.729	10.4329	21.601	17.2808	7.726	0.016	0.012	0.016	0.485	CC1_0.csv
897	CC1_0.tif	896	3	0.498	7.12701	1.494	1.1952	1.451	0.972	0.484	0.972	0.297	CC1_0.csv
898	CC1_0.tif	897	6	0.877	12.551	5.265	4.212	1.313	0.118	0.103	0.118	1.221	CC1_0.csv
899	CC1_0.tif	898	9	0.152	2.17531	1.372	1.0976	0.362	0.225	0.034	0.225	0.872	CC1_0.csv
900	CC1_0.tif	899	59	0.228	3.26297	13.024	10.4192	1.612	0.051	0.011	0.049	1.337	CC1_0.csv
901	CC1_0.tif	900	3	0.354	5.06619	1.062	0.8496	0.631	0.594	0.21	0.594	1.191	CC1_0.csv
902	CC1_0.tif	901	1	0.334	4.77996	0.334	0.2672	0.334	1	0.334	1		CC1_0.csv
903	CC1_0.tif	902	611	0.258	3.69231	158.416	126.733	5.708	0.032	0.008	0.032	0.996	CC1_0.csv
904	CC1_0.tif	903	20	1.346	19.263	26.929	21.5432	20.59	0.759	1.022	0.759	0.845	CC1_0.csv
905	CC1_0.tif	904	2	0.272	3.89267	0.544	0.4352	0.475	0.874	0.238	0.874	1.017	CC1_0.csv
906	CC1_0.tif	905	18	0.305	4.36494	5.762	4.6096	1.543	0.147	0.047	0.155	1.012	CC1_0.csv
907	CC1_0.tif	906	17	0.219	3.13417	3.723	2.9784	0.776	0.192	0.042	0.192	0.936	CC1_0.csv
908	CC1_0.tif	907	384	0.373	5.3381	135.41	108.328	20.999	0.155	0.055	0.147	1	CC1_0.csv
909	CC1_0.tif	908	3	0.255	3.64937	0.766	0.6128	0.598	0.78	0.199	0.78	0.72	CC1_0.csv
910	CC1_0.tif	909	5	1.008	14.4258	5.04	4.032	4.766	0.946	0.953	0.946	0.496	CC1_0.csv
911	CC1_0.tif	910	14	0.466	6.66905	5.809	4.6472	1.873	0.169	0.07	0.15	0.098	CC1_0.csv
912	CC1_0.tif	911	106	0.491	7.02683	50.329	40.2632	14.589	0.16	0.076	0.155	0.804	CC1_0.csv
913	CC1_0.tif	912	106	0.528	7.55635	55.445	44.356	7.031	0.117	0.061	0.116	1.072	CC1_0.csv
914	CC1_0.tif	913	54	0.533	7.62791	28.802	23.0416	5.125	0.005	0.002	0.005	1.478	CC1_0.csv
915	CC1_0.tif	914	3	0.954	13.653	2.863	2.2904	2.452	0.756	0.721	0.756	1.303	CC1_0.csv
916	CC1_0.tif	915	13	0.422	6.03936	4.788	3.8304	2.188	0.457	0.168	0.399	1.863	CC1_0.csv
917	CC1_0.tif	916	8	0.08	1.1449	1.124	0.8992	1.116	0.993	0.139	1.742	0.13	CC1_0.csv
918	CC1_0.tif	917	12	0.874	12.5081	10.489	8.3912	6.832	0.566	0.495	0.566	0.758	CC1_0.csv
919	CC1_0.tif	918	19	0.764	10.9338	14.51	11.608	5.131	0.354	0.27	0.354	1.405	CC1_0.csv
920	CC1_0.tif	919	33	0.372	5.32379	10.7	8.56	3.449	0.322	0.105	0.281	0.774	CC1_0.csv
921	CC1_0.tif	920	1	1.1	15.7424	1.1	0.88	1.1	1	1.1	1		CC1_0.csv
922	CC1_0.tif	921	9	0.2	2.86225	1.802	1.4416	1.136	0.631	0.126	0.631	1.466	CC1_0.csv
923	CC1_0.tif	922	559	0.32	4.57961	177.851	142.281	17.354	0.002	0.000529	0.002	1.051	CC1_0.csv
924	CC1_0.tif	923	3	0.194	2.77639	0.583	0.4664	0.316	0.09	0.018	0.09	1.591	CC1_0.csv
925	CC1_0.tif	924	35	0.64	9.15921	16.893	13.5144	8.637	0.449	0.217	0.339	0.902	CC1_0.csv
926	CC1_0.tif	925	65	0.309	4.42218	17.832	14.2656	2.929	0.164	0.045	0.146	1.065	CC1_0.csv
927	CC1_0.tif	926	5	0.322	4.60823	1.608	1.2864	1.416	0.88	0.283	0.88	0.925	CC1_0.csv
928	CC1_0.tif	927	4	0.563	8.05725	2.251	1.8008	2.22	0.986	0.555	0.986	0.173	CC1_0.csv
929	CC1_0.tif	928	10	0.68	9.73166	6.803	5.4424	5.216	0.767	0.522	0.767	0.45	CC1_0.csv
930	CC1_0.tif	929	132	0.367	5.25224	48.076	38.4608	12.259	0.037	0.013	0.036	0.768	CC1_0.csv
931	CC1_0.tif	930	1	0	0	0	0	0		0			CC1_0.csv
932	CC1_0.tif	931	116	0.949	13.5814	104.922	83.9376	22.557	0.213	0.193	0.203	0.915	CC1_0.csv
933	CC1_0.tif	932	28	0.824	11.7925	19.874	15.8992	7.366	0.371	0.263	0.319	0.975	CC1_0.csv
934	CC1_0.tif	933	8	0.292	4.17889	2.337	1.8696	0.9	0.279	0.082	0.279	0.621	CC1_0.csv
935	CC1_0.tif	934	3	1.551	22.1968	4.653	3.7224	4.351	0.935	1.45	0.935	0.45	CC1_0.csv
936	CC1_0.tif	935	5	0.423	6.05367	2.115	1.692	1.55	0.733	0.31	0.733	1.209	CC1_0.csv
937	CC1_0.tif	936	4	0.711	10.1753	2.844	2.2752	1.793	0.631	0.448	0.631	1.832	CC1_0.csv
938	CC1_0.tif	937	223	0.317	4.53667	69.742	55.7936	19.337	0.263	0.082	0.26	0.955	CC1_0.csv
939	CC1_0.tif	938	40	0.462	6.61181	16.277	13.0216	3.059	0.073	0.03	0.064	1.106	CC1_0.csv
940	CC1_0.tif	939	4	0.583	8.34347	2.331	1.8648	1.259	0.193	0.113	0.193	0.978	CC1_0.csv
941	CC1_0.tif	940	94	0.402	5.75313	32.992	26.3936	12.021	0.32	0.112	0.279	0.999	CC1_0.csv
942	CC1_0.tif	941	12	0.443	6.33989	4.581	3.6648	1	0.218	0.083	0.188	0.773	CC1_0.csv
943	CC1_0.tif	942	21	0.383	5.48122	8.283	6.6264	2.003	0.056	0.022	0.057	0.801	CC1_0.csv
944	CC1_0.tif	943	201	0.444	6.3542	86.532	69.2256	3.606	0.011	0.005	0.011	0.771	CC1_0.csv
945	CC1_0.tif	944	8	0.34	4.86583	2.718	2.1744	1.15	0.006	0.002	0.006	1.134	CC1_0.csv
946	CC1_0.tif	945	2	0.449	6.42576	0.899	0.7192	0.393	0.234	0.105	0.234	2.739	CC1_0.csv
947	CC1_0.tif	946	79	1.763	25.2308	139.293	111.434	71.423	0.509	0.897	0.509	0.394	CC1_0.csv
948	CC1_0.tif	947	3	0.635	9.08766	1.904	1.5232	0.962	0.505	0.321	0.505	1.185	CC1_0.csv
949	CC1_0.tif	948	17	0.351	5.02326	4.375	3.5	1.554	0.243	0.062	0.178	0.693	CC1_0.csv
950	CC1_0.tif	949	16	0.287	4.10733	3.497	2.7976	1.148	0.163	0.036	0.124	0.527	CC1_0.csv
951	CC1_0.tif	950	9	0.366	5.23792	3.224	2.5792	1.824	0.318	0.114	0.311	1.032	CC1_0.csv
952	CC1_0.tif	951	10	0.231	3.3059	2.199	1.7592	1.37	0.603	0.133	0.573	0.919	CC1_0.csv
953	CC1_0.tif	952	2	0.586	8.3864	1.173	0.9384	0.612	0.4	0.235	0.4	2.322	CC1_0.csv
954	CC1_0.tif	953	1	0.094	1.34526	0.094	0.0752	0.094	1	0.094	1		CC1_0.csv
955	CC1_0.tif	954	3	0.172	2.46154	0.517	0.4136	0.299	0.578	0.1	0.578	1.369	CC1_0.csv
956	CC1_0.tif	955	5	0.83	11.8784	4.152	3.3216	2.222	0.079	0.066	0.079	0.833	CC1_0.csv
957	CC1_0.tif	956	4	0.334	4.77996	1.335	1.068	0.83	0.622	0.208	0.622	0.782	CC1_0.csv
958	CC1_0.tif	957	10	0.242	3.46333	2.423	1.9384	1.424	0.53	0.128	0.53	0.978	CC1_0.csv
959	CC1_0.tif	958	18	0.233	3.33453	3.613	2.8904	0.831	0.081	0.016	0.07	1.117	CC1_0.csv
960	CC1_0.tif	959	130	0.401	5.73882	52.154	41.7232	5.825	0.055	0.022	0.055	1.125	CC1_0.csv
961	CC1_0.tif	960	109	0.64	9.15921	67.986	54.3888	6.369	0.067	0.042	0.065	1.029	CC1_0.csv
962	CC1_0.tif	961	2	0.263	3.76386	0.526	0.4208	0.509	0.967	0.255	0.967	0.559	CC1_0.csv
963	CC1_0.tif	962	1	0.163	2.33274	0.163	0.1304	0.163	1	0.163	1		CC1_0.csv
964	CC1_0.tif	963	8	0.342	4.89445	1.936	1.5488	1.12	0.578	0.14	0.409	0.925	CC1_0.csv
965	CC1_0.tif	964	2	0.331	4.73703	0.662	0.5296	0.467	0.496	0.164	0.496	2.522	CC1_0.csv
966	CC1_0.tif	965	1	0.48	6.86941	0.48	0.384	0.48	1	0.48	1		CC1_0.csv
967	CC1_0.tif	966	15	0.388	5.55277	5.821	4.6568	2.119	0.364	0.141	0.364	1.118	CC1_0.csv
968	CC1_0.tif	967	33	0.182	2.60465	6.007	4.8056	1.025	0.056	0.01	0.056	0.879	CC1_0.csv
969	CC1_0.tif	968	1	0.038	0.543828	0.038	0.0304	0.038	1	0.038	1		CC1_0.csv
970	CC1_0.tif	969	3	0.276	3.94991	0.827	0.6616	0.663	0.696	0.192	0.696	1.227	CC1_0.csv
971	CC1_0.tif	970	47	0.277	3.96422	13.001	10.4008	6.46	0.497	0.137	0.497	0.687	CC1_0.csv
972	CC1_0.tif	971	984	0.636	9.10197	624.777	499.822	31.797	0.039	0.025	0.039	0.416	CC1_0.csv
973	CC1_0.tif	972	17	0.174	2.49016	3.07	2.456	0.897	0.228	0.041	0.237	0.782	CC1_0.csv
974	CC1_0.tif	973	5	0.218	3.11986	1.092	0.8736	0.523	0.479	0.105	0.479	0.634	CC1_0.csv
975	CC1_0.tif	974	8	0.125	1.78891	1	0.8	1	1	0.125	1	0	CC1_0.csv
976	CC1_0.tif	975	129	0.363	5.19499	46.775	37.42	8.319	0.136	0.049	0.136	0.686	CC1_0.csv
977	CC1_0.tif	976	7	0.485	6.94097	3.392	2.7136	1.763	0.297	0.144	0.297	0.734	CC1_0.csv
978	CC1_0.tif	977	9	0.378	5.40966	3.401	2.7208	2.712	0.722	0.273	0.722	1.006	CC1_0.csv
979	CC1_0.tif	978	25	0.135	1.93202	3.388	2.7104	0.485	0.049	0.007	0.049	1.01	CC1_0.csv
980	CC1_0.tif	979	1	0.37	5.29517	0.37	0.296	0.37	1	0.37	1		CC1_0.csv
981	CC1_0.tif	980	3	0.368	5.26655	1.105	0.884	1.06	0.959	0.353	0.959	0.401	CC1_0.csv
982	CC1_0.tif	981	4	0.169	2.4186	0.677	0.5416	0.306	0.143	0.024	0.143	1.044	CC1_0.csv
983	CC1_0.tif	982	5	5.031	72	25.153	20.1224	24.343	0.968	4.869	0.968	0.665	CC1_0.csv
984	CC1_0.tif	983	1	0.201	2.87657	0.201	0.1608	0.201	1	0.201	1		CC1_0.csv
985	CC1_0.tif	984	3	0.556	7.95707	1.668	1.3344	1.658	0.994	0.553	0.994	0.218	CC1_0.csv
986	CC1_0.tif	985	11	0.218	3.11986	2.043	1.6344	0.98	0.206	0.038	0.175	1.051	CC1_0.csv
987	CC1_0.tif	986	25	0.892	12.7657	21.129	16.9032	6.269	0.08	0.068	0.076	1.279	CC1_0.csv
988	CC1_0.tif	987	16	0	0	0	0	0		0		0	CC1_0.csv
989	CC1_0.tif	988	60	0.377	5.39535	22.598	18.0784	5.957	0.244	0.092	0.244	1.214	CC1_0.csv
990	CC1_0.tif	989	2	4.427	63.356	8.855	7.084	8.842	0.999	4.421	0.999	0.632	CC1_0.csv
991	CC1_0.tif	990	69	0.517	7.39893	33.792	27.0336	9.559	0.255	0.125	0.242	0.971	CC1_0.csv
992	CC1_0.tif	991	60	2.337	33.4454	140.238	112.19	100.348	0.716	1.672	0.716	0.184	CC1_0.csv
993	CC1_0.tif	992	1	0.284	4.0644	0.284	0.2272	0.284	1	0.284	1		CC1_0.csv
994	CC1_0.tif	993	14	0.179	2.56172	2.407	1.9256	0.902	0.335	0.058	0.323	1.216	CC1_0.csv
995	CC1_0.tif	994	972	0.131	1.87478	127.356	101.885	5.743	0.043	0.006	0.043	1.022	CC1_0.csv
996	CC1_0.tif	995	11	0.449	6.42576	4.229	3.3832	1.095	0.141	0.054	0.121	1.29	CC1_0.csv
997	CC1_0.tif	996	4	0.505	7.22719	2.02	1.616	1.026	0.101	0.051	0.101	1.514	CC1_0.csv
998	CC1_0.tif	997	46	0.346	4.9517	15.606	12.4848	3.347	0.214	0.073	0.211	0.735	CC1_0.csv
999	CC1_0.tif	998	17	0.294	4.20751	4.006	3.2048	2.573	0.62	0.146	0.497	0.715	CC1_0.csv
1000	CC1_0.tif	999	15	1.034	14.7979	15.507	12.4056	4.089	0.009	0.01	0.009	0.837	CC1_0.csv
1001	CC1_0.tif	1000	5	0.138	1.97496	0.773	0.6184	0.663	0.858	0.133	0.958	0.568	CC1_0.csv
1002	CC1_0.tif	1001	137	0.233	3.33453	31.949	25.5592	6.793	0.213	0.05	0.213	0.777	CC1_0.csv
1003	CC1_0.tif	1002	9	0.296	4.23614	2.667	2.1336	1.301	0.397	0.118	0.397	1.037	CC1_0.csv
1004	CC1_0.tif	1003	9	0.153	2.18962	1.381	1.1048	0.682	0.323	0.05	0.323	1.204	CC1_0.csv
1005	CC1_0.tif	1004	1	0.042	0.601073	0.042	0.0336	0.042	1	0.042	1		CC1_0.csv
1006	CC1_0.tif	1005	3	0.301	4.30769	0.903	0.7224	0.766	0.849	0.255	0.849	1.203	CC1_0.csv
1007	CC1_0.tif	1006	3	0.548	7.84258	1.643	1.3144	0.658	0.209	0.114	0.209	1.878	CC1_0.csv
1008	CC1_0.tif	1007	4	0.356	5.09481	1.422	1.1376	1.15	0.809	0.288	0.809	0.692	CC1_0.csv
1009	CC1_0.tif	1008	3	0.388	5.55277	1.163	0.9304	0.927	0.626	0.243	0.626	1.567	CC1_0.csv
1010	CC1_0.tif	1009	3	0.246	3.52057	0.738	0.5904	0.562	0.761	0.187	0.761	0.883	CC1_0.csv
1011	CC1_0.tif	1010	7	0.534	7.64222	3.61	2.888	1.982	0.379	0.196	0.366	1.821	CC1_0.csv
1012	CC1_0.tif	1011	3	0.488	6.9839	1.464	1.1712	1.409	0.963	0.47	0.963	0.423	CC1_0.csv
1013	CC1_0.tif	1012	10	0.175	2.50447	1.677	1.3416	0.8	0.477	0.08	0.457	0.588	CC1_0.csv
1014	CC1_0.tif	1013	17	0.584	8.35778	9.926	7.9408	5.693	0.574	0.335	0.574	0.581	CC1_0.csv
1015	CC1_0.tif	1014	2	0.146	2.08945	0.292	0.2336	0.196	0.404	0.059	0.404	2.675	CC1_0.csv
1016	CC1_0.tif	1015	26	0.253	3.62075	6.459	5.1672	2.021	0.004	0.001	0.004	1.262	CC1_0.csv
1017	CC1_0.tif	1016	352	0.276	3.94991	98.796	79.0368	4.092	0.015	0.004	0.015	0.988	CC1_0.csv
1018	CC1_0.tif	1017	70	0.234	3.34884	16.362	13.0896	2.815	0.172	0.04	0.172	0.781	CC1_0.csv
1019	CC1_0.tif	1018	1	0.992	14.1968	0.992	0.7936	0.992	1	0.992	1		CC1_0.csv
1020	CC1_0.tif	1019	1	0.366	5.23792	0.366	0.2928	0.366	1	0.366	1		CC1_0.csv
1021	CC1_0.tif	1020	3	0.318	4.55098	0.954	0.7632	0.475	0.498	0.158	0.498	1.108	CC1_0.csv
1022	CC1_0.tif	1021	9	0.143	2.04651	1	0.8	1	1	0.111	0.778	0	CC1_0.csv
1023	CC1_0.tif	1022	18	0.188	2.69052	3.39	2.712	0.946	0.132	0.025	0.132	1.093	CC1_0.csv
1024	CC1_0.tif	1023	7	0.509	7.28444	3.109	2.4872	1.018	0.146	0.065	0.127	1.655	CC1_0.csv
1025	CC1_0.tif	1024	38	0.178	2.54741	5.855	4.684	1.222	0.187	0.029	0.162	1.056	CC1_0.csv
1026	CC1_0.tif	1025	3	0.124	1.7746	0.371	0.2968	0.367	0.99	0.122	0.99	0.23	CC1_0.csv
1027	CC1_0.tif	1026	56	0.505	7.22719	29.11	23.288	8.499	0.254	0.132	0.262	0.92	CC1_0.csv
1028	CC1_0.tif	1027	1	0.342	4.89445	0.342	0.2736	0.342	1	0.342	1		CC1_0.csv
1029	CC1_0.tif	1028	40	0.473	6.76923	18.914	15.1312	2.368	0.059	0.028	0.059	0.847	CC1_0.csv
1030	CC1_0.tif	1029	2	0.501	7.16995	1.002	0.8016	0.948	0.946	0.474	0.946	0.804	CC1_0.csv
1031	CC1_0.tif	1030	12	0.5	7.15564	6	4.8	6	1	0.5	1	0	CC1_0.csv
1032	CC1_0.tif	1031	27	0.238	3.40608	5.858	4.6864	1.079	0.033	0.007	0.03	1.06	CC1_0.csv
1033	CC1_0.tif	1032	1	0.33	4.72272	0.33	0.264	0.33	1	0.33	1		CC1_0.csv
1034	CC1_0.tif	1033	7	0.417	5.9678	2.917	2.3336	1.651	0.372	0.155	0.372	1.4	CC1_0.csv
1035	CC1_0.tif	1034	11	1.021	14.6118	11.231	8.9848	9.365	0.834	0.851	0.834	0.098	CC1_0.csv
1036	CC1_0.tif	1035	44	0.351	5.02326	15.463	12.3704	2.842	0.061	0.022	0.061	0.963	CC1_0.csv
1037	CC1_0.tif	1036	2	0.792	11.3345	1.583	1.2664	0.961	0.246	0.194	0.246	2.894	CC1_0.csv
1038	CC1_0.tif	1037	1	0.269	3.84973	0.269	0.2152	0.269	1	0.269	1		CC1_0.csv
1039	CC1_0.tif	1038	2	0.201	2.87657	0.402	0.3216	0.402	1	0.201	1	0.027	CC1_0.csv
1040	CC1_0.tif	1039	5	0.374	5.35242	1.869	1.4952	0.858	0.355	0.133	0.355	1.503	CC1_0.csv
1041	CC1_0.tif	1040	17	0.35	5.00894	6.251	5.0008	1.253	0.201	0.074	0.21	0.818	CC1_0.csv
1042	CC1_0.tif	1041	1	0.281	4.02147	0.281	0.2248	0.281	1	0.281	1		CC1_0.csv
1043	CC1_0.tif	1042	61	0.584	8.35778	32.832	26.2656	15.724	0.361	0.194	0.332	1.007	CC1_0.csv
1044	CC1_0.tif	1043	9	0.165	2.36136	1.487	1.1896	0.407	0.065	0.011	0.065	0.896	CC1_0.csv
1045	CC1_0.tif	1044	16	0.419	5.99642	6.537	5.2296	2.555	0.297	0.121	0.289	0.631	CC1_0.csv
1046	CC1_0.tif	1045	20	0.186	2.6619	3.729	2.9832	1.187	0.317	0.059	0.317	0.959	CC1_0.csv
1047	CC1_0.tif	1046	18	0.784	11.22	14.117	11.2936	5.756	0.365	0.286	0.365	1.237	CC1_0.csv
1048	CC1_0.tif	1047	3	0.265	3.79249	0.794	0.6352	0.695	0.876	0.232	0.876	0.767	CC1_0.csv
1049	CC1_0.tif	1048	14	0.441	6.31127	5.264	4.2112	1.467	0.141	0.053	0.12	0.802	CC1_0.csv
1050	CC1_0.tif	1049	16	2.305	32.9875	31.258	25.0064	22.494	0.72	1.406	0.61	1.002	CC1_0.csv
1051	CC1_0.tif	1050	14	0.189	2.70483	2.454	1.9632	1.64	0.644	0.113	0.597	0.963	CC1_0.csv
1052	CC1_0.tif	1051	59	0.419	5.99642	21.36	17.088	3.42	0.108	0.039	0.093	0.982	CC1_0.csv
1053	CC1_0.tif	1052	30	0.224	3.20572	6.716	5.3728	1.445	0.122	0.027	0.122	0.991	CC1_0.csv
1054	CC1_0.tif	1053	4	0.36	5.15206	1.522	1.2176	1.475	0.969	0.369	1.024	0.296	CC1_0.csv
1055	CC1_0.tif	1054	6	0	0	0	0	0		0		0	CC1_0.csv
1056	CC1_0.tif	1055	96	0.536	7.67084	45.253	36.2024	12.79	0.024	0.011	0.021	0.883	CC1_0.csv
1057	CC1_0.tif	1056	114	0.658	9.41682	72.075	57.66	40.852	0.538	0.34	0.517	0.824	CC1_0.csv
1058	CC1_0.tif	1057	117	1.036	14.8265	121.223	96.9784	38.784	0.058	0.061	0.058	0.45	CC1_0.csv
1059	CC1_0.tif	1058	206	1.669	23.8855	343.728	274.982	123.223	0.241	0.402	0.241	0.405	CC1_0.csv
1060	CC1_0.tif	1059	1	0.714	10.2182	0.714	0.5712	0.714	1	0.714	1		CC1_0.csv
1061	CC1_0.tif	1060	3	0.527	7.54204	1.581	1.2648	1.581	1	0.527	1	0.078	CC1_0.csv
1062	CC1_0.tif	1061	28	0.149	2.13238	3.76	3.008	1.282	0.341	0.046	0.307	0.866	CC1_0.csv
1063	CC1_0.tif	1062	3	0.511	7.31306	1.533	1.2264	0.749	0.023	0.012	0.023	1.62	CC1_0.csv
1064	CC1_0.tif	1063	24	0.118	1.68873	2.832	2.2656	0.808	0.107	0.013	0.107	1.089	CC1_0.csv
1065	CC1_0.tif	1064	2	1.474	21.0948	2.949	2.3592	2.921	0.991	1.461	0.991	0.278	CC1_0.csv
1066	CC1_0.tif	1065	19	0.177	2.53309	3.367	2.6936	2.059	0.611	0.108	0.611	0.622	CC1_0.csv
1067	CC1_0.tif	1066	16	1.32	18.8909	21.119	16.8952	8.368	0.379	0.5	0.379	1.23	CC1_0.csv
1068	CC1_0.tif	1067	1	0.253	3.62075	0.253	0.2024	0.253	1	0.253	1		CC1_0.csv
1069	CC1_0.tif	1068	84	0.394	5.63864	32.663	26.1304	4.857	0.056	0.022	0.056	0.988	CC1_0.csv
1070	CC1_0.tif	1069	5	0.26	3.72093	1.302	1.0416	1.182	0.842	0.219	0.842	0.751	CC1_0.csv
1071	CC1_0.tif	1070	1	0.66	9.44544	0.66	0.528	0.66	1	0.66	1		CC1_0.csv
1072	CC1_0.tif	1071	2	0.319	4.5653	0.637	0.5096	0.408	0.639	0.204	0.639	2.028	CC1_0.csv
1073	CC1_0.tif	1072	9	0.581	8.31485	3.643	2.9144	1.513	0.116	0.047	0.081	1.186	CC1_0.csv
1074	CC1_0.tif	1073	4	0.344	4.92308	1.375	1.1	1.307	0.95	0.327	0.95	0.306	CC1_0.csv
1075	CC1_0.tif	1074	5	0.153	2.18962	0.589	0.4712	0.198	0.336	0.04	0.259	1.952	CC1_0.csv
1076	CC1_0.tif	1075	3	1.542	22.068	4.627	3.7016	3.774	0.816	1.258	0.816	1.317	CC1_0.csv
1077	CC1_0.tif	1076	3	0.184	2.63327	0.553	0.4424	0.242	0.437	0.081	0.437	1.667	CC1_0.csv
1078	CC1_0.tif	1077	8	1.019	14.5832	8.15	6.52	6.295	0.772	0.787	0.772	1.089	CC1_0.csv
1079	CC1_0.tif	1078	3	0.528	7.55635	1.583	1.2664	1.583	1	0.528	1	0	CC1_0.csv
1080	CC1_0.tif	1079	4	0.75	10.7335	3	2.4	3	1	0.75	1	0	CC1_0.csv
1081	CC1_0.tif	1080	6	0.173	2.47585	0.99	0.792	0.236	0.239	0.039	0.228	1.301	CC1_0.csv
1082	CC1_0.tif	1081	122	1.924	27.5349	234.717	187.774	62.102	0.247	0.474	0.247	0.254	CC1_0.csv
1083	CC1_0.tif	1082	3	0.519	7.42755	1.556	1.2448	1.337	0.859	0.446	0.859	0.709	CC1_0.csv
1084	CC1_0.tif	1083	909	0.304	4.35063	275.034	220.027	9.109	0.031	0.009	0.031	0.886	CC1_0.csv
1085	CC1_0.tif	1084	266	0.452	6.46869	118.763	95.0104	4.549	0.009	0.004	0.009	1.026	CC1_0.csv
1086	CC1_0.tif	1085	2	0.243	3.47764	0.486	0.3888	0.407	0.838	0.203	0.838	1.204	CC1_0.csv
1087	CC1_0.tif	1086	8	0.773	11.0626	6.184	4.9472	2.631	0.425	0.329	0.425	1.381	CC1_0.csv
1088	CC1_0.tif	1087	22	0.208	2.97674	4.11	3.288	0.983	0.074	0.014	0.066	1.093	CC1_0.csv
1089	CC1_0.tif	1088	111	0.706	10.1038	76.597	61.2776	6.171	0.06	0.042	0.059	0.953	CC1_0.csv
1090	CC1_0.tif	1089	11	0.223	3.19141	2.08	1.664	0.612	0.07	0.013	0.059	0.944	CC1_0.csv
1091	CC1_0.tif	1090	1	0.179	2.56172	0.179	0.1432	0.179	1	0.179	1		CC1_0.csv
1092	CC1_0.tif	1091	829	0.287	4.10733	236.918	189.534	6.851	0.01	0.003	0.009	0.844	CC1_0.csv
1093	CC1_0.tif	1092	17	0.258	3.69231	3.331	2.6648	0.622	0.183	0.036	0.139	1.412	CC1_0.csv
1094	CC1_0.tif	1093	222	0.226	3.23435	49.71	39.768	4.167	0.009	0.002	0.009	1.023	CC1_0.csv
1095	CC1_0.tif	1094	1	0.145	2.07513	0.145	0.116	0.145	1	0.145	1		CC1_0.csv
1096	CC1_0.tif	1095	473	0.907	12.9803	428.858	343.086	157.345	0.366	0.332	0.366	0.309	CC1_0.csv
1097	CC1_0.tif	1096	37	0.221	3.16279	7.852	6.2816	4.355	0.449	0.095	0.431	0.837	CC1_0.csv
1098	CC1_0.tif	1097	13	0.256	3.66369	3.377	2.7016	2.962	0.877	0.228	0.889	1.08	CC1_0.csv
1099	CC1_0.tif	1098	34	0.378	5.40966	12.763	10.2104	3.973	0.311	0.117	0.309	0.909	CC1_0.csv
1100	CC1_0.tif	1099	6	0.098	1.4025	0.591	0.4728	0.153	0.228	0.022	0.228	1.247	CC1_0.csv
1101	CC1_0.tif	1100	77	0.33	4.72272	24.716	19.7728	1.65	0.024	0.008	0.023	1.351	CC1_0.csv
1102	CC1_0.tif	1101	2	0.649	9.28801	1.298	1.0384	0.766	0.201	0.131	0.201	2.959	CC1_0.csv
1103	CC1_0.tif	1102	69	0.567	8.11449	36.804	29.4432	21.638	0.532	0.284	0.5	0.878	CC1_0.csv
1104	CC1_0.tif	1103	2	0.597	8.54383	1.194	0.9552	1.193	1	0.597	1	0.052	CC1_0.csv
1105	CC1_0.tif	1104	30	1.069	15.2987	25.285	20.228	7.735	0.022	0.019	0.018	1.55	CC1_0.csv
1106	CC1_0.tif	1105	12	0.293	4.1932	2.32	1.856	1.297	0.511	0.099	0.337	1.501	CC1_0.csv
1107	CC1_0.tif	1106	5	0.374	5.35242	1.973	1.5784	0.713	0.291	0.115	0.307	1.645	CC1_0.csv
1108	CC1_0.tif	1107	3	0.356	5.09481	1.068	0.8544	1.03	0.964	0.343	0.964	0.397	CC1_0.csv
1109	CC1_0.tif	1108	80	0.316	4.52236	24.99	19.992	7.19	0.281	0.088	0.278	0.757	CC1_0.csv
1110	CC1_0.tif	1109	1	0.642	9.18784	0.642	0.5136	0.642	1	0.642	1		CC1_0.csv
1111	CC1_0.tif	1110	309	0.423	6.05367	128.464	102.771	5.651	0.027	0.011	0.027	0.869	CC1_0.csv
1112	CC1_0.tif	1111	1	0.575	8.22898	0.575	0.46	0.575	1	0.575	1		CC1_0.csv
1113	CC1_0.tif	1112	42	0.242	3.46333	10.157	8.1256	1.62	0.159	0.039	0.159	0.861	CC1_0.csv
1114	CC1_0.tif	1113	10	0.332	4.75134	3.125	2.5	1.462	0.423	0.132	0.398	1.565	CC1_0.csv
1115	CC1_0.tif	1114	241	0.27	3.86404	64.108	51.2864	3.171	0.018	0.005	0.018	0.962	CC1_0.csv
1116	CC1_0.tif	1115	4	8.762	125.395	35.048	28.0384	18.698	0.222	1.944	0.222	1.807	CC1_0.csv
1117	CC1_0.tif	1116	33	0.281	4.02147	8.748	6.9984	2.391	0.198	0.052	0.186	0.731	CC1_0.csv
1118	CC1_0.tif	1117	18	0.171	2.44723	2.819	2.2552	1.7	0.452	0.071	0.414	1.135	CC1_0.csv
1119	CC1_0.tif	1118	40	0.515	7.3703	20.178	16.1424	5.688	0.241	0.122	0.237	0.88	CC1_0.csv
1120	CC1_0.tif	1119	1	0.202	2.89088	0.202	0.1616	0.202	1	0.202	1		CC1_0.csv
1121	CC1_0.tif	1120	30	0.171	2.44723	4.978	3.9824	1.012	0.169	0.028	0.164	0.729	CC1_0.csv
1122	CC1_0.tif	1121	21	0.39	5.5814	8.561	6.8488	3.288	0.384	0.157	0.401	0.911	CC1_0.csv
1123	CC1_0.tif	1122	2	0.459	6.56887	0.917	0.7336	0.906	0.987	0.453	0.987	0.345	CC1_0.csv
1124	CC1_0.tif	1123	64	0.199	2.84794	12.506	10.0048	2.069	0.059	0.012	0.058	0.925	CC1_0.csv
1125	CC1_0.tif	1124	1	0.472	6.75492	0.472	0.3776	0.472	1	0.472	1		CC1_0.csv
1126	CC1_0.tif	1125	45	0.675	9.66011	27.381	21.9048	7.644	0.132	0.08	0.119	1.038	CC1_0.csv
1127	CC1_0.tif	1126	878	0.19	2.71914	166.071	132.857	6.882	0.04	0.008	0.04	0.94	CC1_0.csv
1128	CC1_0.tif	1127	15	2.388	34.1753	35.824	28.6592	19.039	0.531	1.269	0.531	0.543	CC1_0.csv
1129	CC1_0.tif	1128	5	0.192	2.74776	0.959	0.7672	0.882	0.92	0.176	0.92	0.473	CC1_0.csv
1130	CC1_0.tif	1129	10	0.695	9.94633	6.143	4.9144	5.502	0.896	0.55	0.792	0.824	CC1_0.csv
1131	CC1_0.tif	1130	2	0.186	2.6619	0.372	0.2976	0.334	0.898	0.167	0.898	0.914	CC1_0.csv
1132	CC1_0.tif	1131	16	0.311	4.45081	3.852	3.0816	2.313	0.287	0.069	0.222	0.478	CC1_0.csv
1133	CC1_0.tif	1132	1	0	0	0	0	0		0			CC1_0.csv
1134	CC1_0.tif	1133	6	0.127	1.81753	0.761	0.6088	0.337	0.443	0.056	0.443	0.631	CC1_0.csv
1135	CC1_0.tif	1134	3	0.29	4.15027	0.87	0.696	0.495	0.216	0.063	0.216	1.559	CC1_0.csv
1136	CC1_0.tif	1135	4	0.404	5.78175	1.618	1.2944	1.585	0.98	0.396	0.98	0.234	CC1_0.csv
1137	CC1_0.tif	1136	8	0.492	7.04114	3.94	3.152	2.763	0.495	0.244	0.495	0.916	CC1_0.csv
1138	CC1_0.tif	1137	56	0.421	6.02504	20.385	16.308	8.722	0.348	0.127	0.3	0.888	CC1_0.csv
1139	CC1_0.tif	1138	154	0.728	10.4186	112.134	89.7072	18.017	0.044	0.032	0.044	0.971	CC1_0.csv
1140	CC1_0.tif	1139	2	0.482	6.89803	0.964	0.7712	0.946	0.981	0.473	0.981	0.401	CC1_0.csv
1141	CC1_0.tif	1140	864	0.237	3.39177	205.01	164.008	12.57	0.004	0.001	0.004	0.363	CC1_0.csv
1142	CC1_0.tif	1141	9	1.718	24.5868	15.458	12.3664	11.581	0.749	1.287	0.749	0.294	CC1_0.csv
1143	CC1_0.tif	1142	76	0.644	9.21646	49.027	39.2216	6.816	0.124	0.08	0.124	0.969	CC1_0.csv
1144	CC1_0.tif	1143	24	0.489	6.99821	11.734	9.3872	5.553	0.421	0.206	0.421	1.206	CC1_0.csv
1145	CC1_0.tif	1144	48	0.464	6.64043	22.315	17.852	7.244	0.299	0.139	0.299	0.757	CC1_0.csv
1146	CC1_0.tif	1145	4	0.493	7.05546	1.973	1.5784	1.753	0.888	0.438	0.888	0.434	CC1_0.csv
1147	CC1_0.tif	1146	33	0.392	5.61002	11.73	9.384	7.637	0.651	0.231	0.591	1.393	CC1_0.csv
1148	CC1_0.tif	1147	23	0.292	4.17889	8.223	6.5784	3.345	0.304	0.109	0.372	0.922	CC1_0.csv
1149	CC1_0.tif	1148	30	0.364	5.2093	7.976	6.3808	1.832	0.204	0.054	0.149	1.038	CC1_0.csv
1150	CC1_0.tif	1149	1	0.213	3.0483	0.213	0.1704	0.213	1	0.213	1		CC1_0.csv
1151	CC1_0.tif	1150	2	1.275	18.2469	2.549	2.0392	2.523	0.99	1.261	0.99	0.314	CC1_0.csv
1152	CC1_0.tif	1151	2	0.081	1.15921	0.162	0.1296	0.13	0.801	0.065	0.801	1.393	CC1_0.csv
1153	CC1_0.tif	1152	2	0.634	9.07335	1.268	1.0144	1.112	0.826	0.524	0.826	2.056	CC1_0.csv
1154	CC1_0.tif	1153	5	0.812	11.6208	4.06	3.248	3.129	0.627	0.509	0.627	0.751	CC1_0.csv
1155	CC1_0.tif	1154	112	1.788	25.5886	200.288	160.23	55.726	0.183	0.327	0.183	0.414	CC1_0.csv
1156	CC1_0.tif	1155	15	0.496	7.09839	7.911	6.3288	4.43	0.23	0.122	0.245	0.605	CC1_0.csv
1157	CC1_0.tif	1156	1	0.077	1.10197	0.077	0.0616	0.077	1	0.077	1		CC1_0.csv
1158	CC1_0.tif	1157	6	0.483	6.91234	2.9	2.32	1.638	0.386	0.186	0.386	0.64	CC1_0.csv
1159	CC1_0.tif	1158	1	0.389	5.56708	0.389	0.3112	0.389	1	0.389	1		CC1_0.csv
1160	CC1_0.tif	1159	125	0.281	4.02147	35.248	28.1984	2.984	0.085	0.024	0.085	0.888	CC1_0.csv
1161	CC1_0.tif	1160	1	0.008	0.11449	0.008	0.0064	0.008	1	0.008	1		CC1_0.csv
1162	CC1_0.tif	1161	19	0.122	1.74597	2.026	1.6208	1.17	0.46	0.049	0.402	0.899	CC1_0.csv
1163	CC1_0.tif	1162	5	1.581	22.6261	7.907	6.3256	6.359	0.804	1.272	0.804	1.012	CC1_0.csv
1164	CC1_0.tif	1163	14	0.258	3.69231	3.192	2.5536	0.729	0.153	0.035	0.135	1.43	CC1_0.csv
1165	CC1_0.tif	1164	56	0.37	5.29517	20.424	16.3392	8.977	0.372	0.136	0.367	0.92	CC1_0.csv
1166	CC1_0.tif	1165	52	0.239	3.42039	12.208	9.7664	1.59	0.118	0.028	0.116	0.963	CC1_0.csv
1167	CC1_0.tif	1166	18	0.221	3.16279	3.976	3.1808	1.329	0.231	0.051	0.231	0.834	CC1_0.csv
1168	CC1_0.tif	1167	103	0.331	4.73703	33.012	26.4096	7.89	0.169	0.054	0.163	1.009	CC1_0.csv
1169	CC1_0.tif	1168	4	0.29	4.15027	1.158	0.9264	0.632	0.54	0.156	0.54	0.821	CC1_0.csv
1170	CC1_0.tif	1169	3	0.36	5.15206	1.081	0.8648	0.826	0.53	0.191	0.53	1.563	CC1_0.csv
1171	CC1_0.tif	1170	23	0.984	14.0823	17.345	13.876	5.303	0.265	0.2	0.203	1.366	CC1_0.csv
1172	CC1_0.tif	1171	1	0.129	1.84615	0.129	0.1032	0.129	1	0.129	1		CC1_0.csv
1173	CC1_0.tif	1172	14	0.469	6.71199	6.572	5.2576	4.911	0.747	0.351	0.747	0.777	CC1_0.csv
1174	CC1_0.tif	1173	91	0.319	4.5653	28.272	22.6176	4.991	0.1	0.031	0.098	0.828	CC1_0.csv
1175	CC1_0.tif	1174	72	0.498	7.12701	34.463	27.5704	3.002	0.051	0.024	0.049	1.032	CC1_0.csv
1176	CC1_0.tif	1175	172	0.33	4.72272	56.492	45.1936	5.493	0.073	0.024	0.073	0.886	CC1_0.csv
1177	CC1_0.tif	1176	20	0.336	4.80859	6.722	5.3776	2.814	0.419	0.141	0.419	0.726	CC1_0.csv
1178	CC1_0.tif	1177	10	0.522	7.47048	3.178	2.5424	2.016	0.427	0.136	0.26	1.5	CC1_0.csv
1179	CC1_0.tif	1178	8	1.052	15.0555	8.419	6.7352	4.727	0.561	0.591	0.561	0.837	CC1_0.csv
1180	CC1_0.tif	1179	23	0.425	6.08229	6.751	5.4008	4.194	0.56	0.164	0.387	1.088	CC1_0.csv
1181	CC1_0.tif	1180	9	0.102	1.45975	0.967	0.7736	0.343	0.203	0.022	0.213	1.179	CC1_0.csv
1182	CC1_0.tif	1181	6	0.33	4.72272	1.982	1.5856	1.277	0.518	0.171	0.518	1.029	CC1_0.csv
1183	CC1_0.tif	1182	5	1.002	14.3399	5.011	4.0088	1.709	0.292	0.293	0.292	0.98	CC1_0.csv
1184	CC1_0.tif	1183	1	0.053	0.758497	0.053	0.0424	0.053	1	0.053	1		CC1_0.csv
1185	CC1_0.tif	1184	25	0.552	7.89982	10.871	8.6968	2.159	0.071	0.031	0.056	0.9	CC1_0.csv
1186	CC1_0.tif	1185	12	0.432	6.18247	5.571	4.4568	2.436	0.335	0.155	0.36	0.826	CC1_0.csv
1187	CC1_0.tif	1186	46	0.839	12.0072	35.482	28.3856	6.508	0.183	0.141	0.169	0.95	CC1_0.csv
1188	CC1_0.tif	1187	4	0.661	9.45975	2.643	2.1144	2.06	0.695	0.46	0.695	0.857	CC1_0.csv
1189	CC1_0.tif	1188	14	0.308	4.40787	4.652	3.7216	1.698	0.365	0.121	0.394	0.998	CC1_0.csv
1190	CC1_0.tif	1189	10	0.417	5.9678	4.17	3.336	1.452	0.248	0.103	0.248	1.064	CC1_0.csv
1191	CC1_0.tif	1190	29	0.214	3.06261	5.752	4.6016	1.073	0.1	0.02	0.093	0.771	CC1_0.csv
1192	CC1_0.tif	1191	30	0.461	6.5975	13.365	10.692	3.498	0.035	0.016	0.034	0.873	CC1_0.csv
1193	CC1_0.tif	1192	1	0.455	6.51163	0.455	0.364	0.455	1	0.455	1		CC1_0.csv
1194	CC1_0.tif	1193	3	0.528	7.55635	1.584	1.2672	0.938	0.592	0.313	0.592	1.031	CC1_0.csv
1195	CC1_0.tif	1194	7	0.314	4.49374	2.195	1.756	0.527	0.049	0.015	0.049	1.299	CC1_0.csv
1196	CC1_0.tif	1195	3	0.162	2.31843	0.487	0.3896	0.487	1	0.162	1	0	CC1_0.csv
1197	CC1_0.tif	1196	1	0.026	0.372093	0.026	0.0208	0.026	1	0.026	1		CC1_0.csv
1198	CC1_0.tif	1197	1	0.067	0.958855	0.067	0.0536	0.067	1	0.067	1		CC1_0.csv
1199	CC1_0.tif	1198	25	0.378	5.40966	8.43	6.744	3.589	0.36	0.121	0.32	0.92	CC1_0.csv
1200	CC1_0.tif	1199	2	0.408	5.839	0.817	0.6536	0.765	0.937	0.383	0.937	0.715	CC1_0.csv
1201	CC1_0.tif	1200	242	0.248	3.54919	60.057	48.0456	4.649	0.013	0.003	0.013	0.955	CC1_0.csv
1202	CC1_0.tif	1201	6	1.794	25.6744	6.737	5.3896	3.306	0.491	0.551	0.307	1.718	CC1_0.csv
1203	CC1_0.tif	1202	18	1.198	17.1449	18.583	14.8664	15.286	0.808	0.834	0.697	1.104	CC1_0.csv
1204	CC1_0.tif	1203	35	0.321	4.59392	11.576	9.2608	3.299	0.22	0.073	0.227	0.664	CC1_0.csv
1205	CC1_0.tif	1204	7	0.347	4.96601	2.429	1.9432	1.248	0.263	0.091	0.263	0.728	CC1_0.csv
1206	CC1_0.tif	1205	307	0.379	5.42397	114.226	91.3808	18.103	0.158	0.059	0.156	0.995	CC1_0.csv
1207	CC1_0.tif	1206	1	0.19	2.71914	0.19	0.152	0.19	1	0.19	1		CC1_0.csv
1208	CC1_0.tif	1207	94	0.282	4.03578	27.613	22.0904	4.197	0.096	0.028	0.1	0.761	CC1_0.csv
1209	CC1_0.tif	1208	11	0.368	5.26655	4.049	3.2392	3.279	0.81	0.298	0.81	0.604	CC1_0.csv
1210	CC1_0.tif	1209	39	0.439	6.28265	17.114	13.6912	4.253	0.133	0.058	0.133	0.783	CC1_0.csv
1211	CC1_0.tif	1210	1	1.333	19.0769	1.333	1.0664	1.333	1	1.333	1		CC1_0.csv
1212	CC1_0.tif	1211	2	0.982	14.0537	1.963	1.5704	1.893	0.964	0.946	0.964	0.946	CC1_0.csv
1213	CC1_0.tif	1212	1	0.42	6.01073	0.42	0.336	0.42	1	0.42	1		CC1_0.csv
1214	CC1_0.tif	1213	9	0.178	2.54741	1.733	1.3864	1.043	0.602	0.116	0.651	0.856	CC1_0.csv
1215	CC1_0.tif	1214	8	0.853	12.2075	6.822	5.4576	1.373	0.09	0.077	0.09	1.316	CC1_0.csv
1216	CC1_0.tif	1215	49	0.747	10.6905	30.718	24.5744	12.752	0.372	0.233	0.312	1.127	CC1_0.csv
1217	CC1_0.tif	1216	6	0.389	5.56708	2.334	1.8672	1.271	0.227	0.089	0.227	1.042	CC1_0.csv
1218	CC1_0.tif	1217	68	0.581	8.31485	39.535	31.628	7.498	0.055	0.032	0.055	0.927	CC1_0.csv
1219	CC1_0.tif	1218	1	1.035	14.8122	1.035	0.828	1.035	1	1.035	1		CC1_0.csv
1220	CC1_0.tif	1219	34	0.191	2.73345	5.881	4.7048	1.235	0.134	0.023	0.121	0.714	CC1_0.csv
1221	CC1_0.tif	1220	2	0.876	12.5367	1.752	1.4016	1.498	0.855	0.749	0.855	1.426	CC1_0.csv
1222	CC1_0.tif	1221	1	0.229	3.27728	0.229	0.1832	0.229	1	0.229	1		CC1_0.csv
1223	CC1_0.tif	1222	7	0.162	2.31843	1.132	0.9056	0.652	0.576	0.093	0.576	0.793	CC1_0.csv
1224	CC1_0.tif	1223	19	0.831	11.8927	11.97	9.576	2.277	0.19	0.12	0.144	1.534	CC1_0.csv
1225	CC1_0.tif	1224	2	1.517	21.7102	3.033	2.4264	1.396	0.191	0.289	0.191	2.792	CC1_0.csv
1226	CC1_0.tif	1225	6	0.401	5.73882	2.407	1.9256	0.881	0.274	0.11	0.274	1.486	CC1_0.csv
1227	CC1_0.tif	1226	1	0.225	3.22004	0.225	0.18	0.225	1	0.225	1		CC1_0.csv
1228	CC1_0.tif	1227	1	0.16	2.2898	0.16	0.128	0.16	1	0.16	1		CC1_0.csv
1229	CC1_0.tif	1228	1	0.314	4.49374	0.314	0.2512	0.314	1	0.314	1		CC1_0.csv
1230	CC1_0.tif	1229	1	0.399	5.7102	0.399	0.3192	0.399	1	0.399	1		CC1_0.csv
1231	CC1_0.tif	1230	16	0.196	2.80501	2.681	2.1448	0.96	0.14	0.023	0.12	0.847	CC1_0.csv
1232	CC1_0.tif	1231	1	0.522	7.47048	0.522	0.4176	0.522	1	0.522	1		CC1_0.csv
1233	CC1_0.tif	1232	193	0.599	8.57245	113.078	90.4624	30.447	0.183	0.107	0.179	0.754	CC1_0.csv
1234	CC1_0.tif	1233	1	0.42	6.01073	0.42	0.336	0.42	1	0.42	1		CC1_0.csv
1235	CC1_0.tif	1234	4	0.208	2.97674	0.831	0.6648	0.424	0.51	0.106	0.51	1.294	CC1_0.csv
1236	CC1_0.tif	1235	17	0.209	2.99106	3.083	2.4664	1.972	0.599	0.109	0.519	1.198	CC1_0.csv
1237	CC1_0.tif	1236	6	1.385	19.8211	8.307	6.6456	3.241	0.074	0.103	0.074	1.334	CC1_0.csv
1238	CC1_0.tif	1237	13	1.872	26.7907	19.181	15.3448	16.994	0.876	1.293	0.691	1.241	CC1_0.csv
1239	CC1_0.tif	1238	1	0.264	3.77818	0.264	0.2112	0.264	1	0.264	1		CC1_0.csv
1240	CC1_0.tif	1239	1	1.268	18.1467	1.268	1.0144	1.268	1	1.268	1		CC1_0.csv
1241	CC1_0.tif	1240	37	0.41	5.86762	13.8	11.04	2.438	0.177	0.066	0.161	0.801	CC1_0.csv
1242	CC1_0.tif	1241	1	0.465	6.65474	0.465	0.372	0.465	1	0.465	1		CC1_0.csv
1243	CC1_0.tif	1242	4	0.102	1.45975	0.408	0.3264	0.183	0.449	0.046	0.449	1.102	CC1_0.csv
1244	CC1_0.tif	1243	11	0.389	5.56708	3.844	3.0752	1.316	0.214	0.075	0.192	1.474	CC1_0.csv
1245	CC1_0.tif	1244	100	0.226	3.23435	22.569	18.0552	3.136	0.117	0.026	0.117	0.88	CC1_0.csv
1246	CC1_0.tif	1245	15	0.164	2.34705	2.799	2.2392	1.509	0.363	0.068	0.413	1.022	CC1_0.csv
1247	CC1_0.tif	1246	28	1.002	14.3399	24.276	19.4208	4.737	0.195	0.169	0.169	1.08	CC1_0.csv
1248	CC1_0.tif	1247	149	0.212	3.03399	31.237	24.9896	2.477	0.064	0.014	0.064	1.086	CC1_0.csv
1249	CC1_0.tif	1248	24	0.518	7.41324	12.303	9.8424	8.94	0.727	0.372	0.72	0.352	CC1_0.csv
1250	CC1_0.tif	1249	277	0.391	5.59571	105.182	84.1456	21.737	0.127	0.048	0.123	0.697	CC1_0.csv
1251	CC1_0.tif	1250	145	0.711	10.1753	99.591	79.6728	4.652	0.021	0.014	0.02	1.079	CC1_0.csv
1252	CC1_0.tif	1251	732	0.698	9.98927	511.146	408.917	9.153	0.011	0.007	0.011	1.031	CC1_0.csv
1253	CC1_0.tif	1252	15	0.284	4.0644	2.713	2.1704	0.959	0.191	0.034	0.121	0.791	CC1_0.csv
1254	CC1_0.tif	1253	34	0.461	6.5975	15.521	12.4168	3.115	0.201	0.092	0.199	0.791	CC1_0.csv
1255	CC1_0.tif	1254	18	0.268	3.83542	6.005	4.804	4.165	0.434	0.145	0.541	0.565	CC1_0.csv
1256	CC1_0.tif	1255	41	0.338	4.83721	14.27	11.416	1.85	0.045	0.016	0.046	0.933	CC1_0.csv
1257	CC1_0.tif	1256	1	0.196	2.80501	0.196	0.1568	0.196	1	0.196	1		CC1_0.csv
1258	CC1_0.tif	1257	3	0.21	3.00537	0.631	0.5048	0.424	0.672	0.141	0.672	1.187	CC1_0.csv
1259	CC1_0.tif	1258	52	0.223	3.19141	9.715	7.772	1.469	0.026	0.005	0.022	0.904	CC1_0.csv
1260	CC1_0.tif	1259	11	1.784	25.5313	19.629	15.7032	17.831	0.887	1.584	0.887	0.921	CC1_0.csv
1261	CC1_0.tif	1260	772	0.451	6.45438	348.393	278.714	16.482	0.004	0.002	0.004	0.371	CC1_0.csv
1262	CC1_0.tif	1261	5	0.259	3.70662	1.296	1.0368	0.945	0.571	0.148	0.571	0.75	CC1_0.csv
1263	CC1_0.tif	1262	14	0.344	4.92308	3.974	3.1792	1.787	0.321	0.091	0.265	0.995	CC1_0.csv
1264	CC1_0.tif	1263	11	0.362	5.18068	3.983	3.1864	1.343	0.244	0.088	0.244	0.742	CC1_0.csv
1265	CC1_0.tif	1264	19	0.389	5.56708	7.384	5.9072	1.476	0.042	0.016	0.042	1.131	CC1_0.csv
1266	CC1_0.tif	1265	2	0.602	8.61538	1.205	0.964	1.192	0.989	0.596	0.989	0.369	CC1_0.csv
1267	CC1_0.tif	1266	3	0.561	8.02862	1.683	1.3464	1.174	0.405	0.227	0.405	1.539	CC1_0.csv
1268	CC1_0.tif	1267	82	0.252	3.60644	20.244	16.1952	1.448	0.016	0.004	0.015	0.986	CC1_0.csv
1269	CC1_0.tif	1268	9	0.261	3.73524	1.869	1.4952	1.594	0.853	0.177	0.678	0.642	CC1_0.csv
1270	CC1_0.tif	1269	31	0.463	6.62612	12.876	10.3008	2.376	0.071	0.03	0.064	0.924	CC1_0.csv
1271	CC1_0.tif	1270	3	0.53	7.58497	1.591	1.2728	1.535	0.965	0.512	0.965	0.423	CC1_0.csv
1272	CC1_0.tif	1271	2	0.141	2.01789	0.281	0.2248	0.148	0.526	0.074	0.526	2.043	CC1_0.csv
1273	CC1_0.tif	1272	4	0.298	4.26476	1.194	0.9552	1.024	0.729	0.218	0.729	1.114	CC1_0.csv
1274	CC1_0.tif	1273	22	0.873	12.4937	11.297	9.0376	6	0.531	0.273	0.312	0.859	CC1_0.csv
1275	CC1_0.tif	1274	7	0.994	14.2254	6.617	5.2936	3.392	0.337	0.319	0.321	1.975	CC1_0.csv
1276	CC1_0.tif	1275	7	0.522	7.47048	3.61	2.888	1.527	0.423	0.218	0.418	0.828	CC1_0.csv
1277	CC1_0.tif	1276	13	0.365	5.22361	4.742	3.7936	2.835	0.397	0.145	0.397	0.445	CC1_0.csv
1278	CC1_0.tif	1277	1	0.625	8.94454	0.625	0.5	0.625	1	0.625	1		CC1_0.csv
1279	CC1_0.tif	1278	8	0.505	7.22719	4.561	3.6488	3.809	0.76	0.433	0.857	0.846	CC1_0.csv
1280	CC1_0.tif	1279	2	0.241	3.44902	0.482	0.3856	0.478	0.992	0.239	0.992	0.255	CC1_0.csv
1281	CC1_0.tif	1280	15	0.668	9.55993	10.017	8.0136	5.448	0.228	0.152	0.228	1.2	CC1_0.csv
1282	CC1_0.tif	1281	1	0.077	1.10197	0.077	0.0616	0.077	1	0.077	1		CC1_0.csv
1283	CC1_0.tif	1282	2	0.578	8.27191	1.156	0.9248	0.638	0.552	0.319	0.552	2.366	CC1_0.csv
1284	CC1_0.tif	1283	20	0.57	8.15742	7.516	6.0128	1.389	0.185	0.069	0.122	1.536	CC1_0.csv
1285	CC1_0.tif	1284	2	0.426	6.0966	0.852	0.6816	0.838	0.983	0.419	0.983	0.427	CC1_0.csv
1286	CC1_0.tif	1285	2	0.631	9.03041	1.263	1.0104	1.237	0.98	0.619	0.98	0.407	CC1_0.csv
1287	CC1_0.tif	1286	1	0.233	3.33453	0.233	0.1864	0.233	1	0.233	1		CC1_0.csv
1288	CC1_0.tif	1287	1	0.342	4.89445	0.342	0.2736	0.342	1	0.342	1		CC1_0.csv
1289	CC1_0.tif	1288	248	0.479	6.8551	116.309	93.0472	18.846	0.16	0.075	0.156	1	CC1_0.csv
1290	CC1_0.tif	1289	7	0.612	8.7585	4.281	3.4248	1.852	0.38	0.232	0.38	0.759	CC1_0.csv
1291	CC1_0.tif	1290	18	0.894	12.7943	15.326	12.2608	2.797	0.106	0.09	0.101	0.604	CC1_0.csv
1292	CC1_0.tif	1291	5	0.639	9.1449	3.193	2.5544	1.356	0.425	0.271	0.425	0.961	CC1_0.csv
1293	CC1_0.tif	1292	14	0.296	4.23614	4.412	3.5296	3.261	0.739	0.233	0.788	0.734	CC1_0.csv
1294	CC1_0.tif	1293	3	0.228	3.26297	0.683	0.5464	0.477	0.49	0.112	0.49	1.283	CC1_0.csv
1295	CC1_0.tif	1294	72	0.462	6.61181	33.201	26.5608	4.705	0.025	0.011	0.025	0.771	CC1_0.csv
1296	CC1_0.tif	1295	2	0.417	5.9678	0.834	0.6672	0.729	0.874	0.364	0.874	1.037	CC1_0.csv
1297	CC1_0.tif	1296	743	0.226	3.23435	168.559	134.847	13.683	0.066	0.015	0.066	0.856	CC1_0.csv
1298	CC1_0.tif	1297	2	0.98	14.025	1.96	1.568	1.841	0.939	0.921	0.939	0.735	CC1_0.csv
1299	CC1_0.tif	1298	4	0.103	1.47406	0.412	0.3296	0.364	0.884	0.091	0.884	1.335	CC1_0.csv
1300	CC1_0.tif	1299	29	0.135	1.93202	4	3.2	1	0	0	0	0	CC1_0.csv
1301	CC1_0.tif	1300	41	0.851	12.1789	30.829	24.6632	16.261	0.527	0.397	0.466	1.047	CC1_0.csv
1302	CC1_0.tif	1301	4	1.207	17.2737	4.828	3.8624	4.799	0.994	1.2	0.994	0.199	CC1_0.csv
1303	CC1_0.tif	1302	9	0.22	3.14848	1.957	1.5656	0.729	0.289	0.063	0.285	1.715	CC1_0.csv
1304	CC1_0.tif	1303	65	0.272	3.89267	16.72	13.376	2.355	0.035	0.009	0.033	1.02	CC1_0.csv
1305	CC1_0.tif	1304	308	0.223	3.19141	69.149	55.3192	11.393	0.14	0.032	0.141	0.857	CC1_0.csv
1306	CC1_0.tif	1305	156	0.216	3.09123	31.442	25.1536	2.017	0.019	0.004	0.018	0.962	CC1_0.csv
1307	CC1_0.tif	1306	2	0.314	4.49374	0.628	0.5024	0.621	0.989	0.31	0.989	0.31	CC1_0.csv
1308	CC1_0.tif	1307	22	1.164	16.6583	25.615	20.492	7.462	0.261	0.304	0.261	0.942	CC1_0.csv
1309	CC1_0.tif	1308	86	0.376	5.38104	31.333	25.0664	4.08	0.112	0.041	0.109	0.723	CC1_0.csv
1310	CC1_0.tif	1309	4	0.75	10.7335	3	2.4	3	1	0.75	1	0	CC1_0.csv
1311	CC1_0.tif	1310	3	0.377	5.39535	1.131	0.9048	1.107	0.979	0.369	0.979	0.286	CC1_0.csv
1312	CC1_0.tif	1311	4	0.288	4.12165	1.152	0.9216	0.624	0.542	0.156	0.542	1.92	CC1_0.csv
1313	CC1_0.tif	1312	13	0.169	2.4186	2.197	1.7576	1.186	0.375	0.063	0.375	0.881	CC1_0.csv
1314	CC1_0.tif	1313	53	0.241	3.44902	12.438	9.9504	3.208	0.258	0.061	0.251	0.9	CC1_0.csv
1315	CC1_0.tif	1314	7	0.169	2.4186	1.184	0.9472	0.507	0.315	0.053	0.315	1.337	CC1_0.csv
1316	CC1_0.tif	1315	331	0.459	6.56887	151.969	121.575	7.966	0.014	0.006	0.014	1.021	CC1_0.csv
1317	CC1_0.tif	1316	733	0.204	2.9195	150.361	120.289	2.742	0.005	0.000951	0.005	0.982	CC1_0.csv
1318	CC1_0.tif	1317	1	0.121	1.73166	0.121	0.0968	0.121	1	0.121	1		CC1_0.csv
1319	CC1_0.tif	1318	12	0.299	4.27907	3.016	2.4128	1.546	0.341	0.086	0.286	0.795	CC1_0.csv
1320	CC1_0.tif	1319	5	0.383	5.48122	1.913	1.5304	0.928	0.485	0.186	0.485	0.765	CC1_0.csv
1321	CC1_0.tif	1320	475	0.337	4.8229	159.857	127.886	45.627	0.265	0.089	0.265	0.466	CC1_0.csv
1322	CC1_0.tif	1321	91	0.592	8.47227	53.954	43.1632	13.346	0.247	0.147	0.248	0.709	CC1_0.csv
1323	CC1_0.tif	1322	7	0.175	2.50447	1.225	0.98	0.713	0.508	0.089	0.508	0.946	CC1_0.csv
1324	CC1_0.tif	1323	676	0.354	5.06619	239.151	191.321	16.759	0.056	0.02	0.056	0.825	CC1_0.csv
1325	CC1_0.tif	1324	4	0.707	10.1181	2.827	2.2616	1.82	0.296	0.209	0.296	1.148	CC1_0.csv
1326	CC1_0.tif	1325	4	0.274	3.92129	1.098	0.8784	0.796	0.535	0.147	0.535	1.388	CC1_0.csv
1327	CC1_0.tif	1326	4	0.226	3.23435	0.905	0.724	0.525	0.427	0.097	0.427	1.05	CC1_0.csv
1328	CC1_0.tif	1327	2	0.269	3.84973	0.539	0.4312	0.428	0.795	0.214	0.795	1.308	CC1_0.csv
1329	CC1_0.tif	1328	1	0.256	3.66369	0.256	0.2048	0.256	1	0.256	1		CC1_0.csv
1330	CC1_0.tif	1329	12	0.457	6.54025	3.848	3.0784	3.392	0.877	0.281	0.616	0.829	CC1_0.csv
1331	CC1_0.tif	1330	2	0.204	2.9195	0.407	0.3256	0.337	0.827	0.168	0.827	1.197	CC1_0.csv
1332	CC1_0.tif	1331	9	1.237	17.703	6.306	5.0448	2.033	0.107	0.075	0.061	1.421	CC1_0.csv
1333	CC1_0.tif	1332	353	1.749	25.0304	617.523	494.018	246.87	0.4	0.699	0.4	0.398	CC1_0.csv
1334	CC1_0.tif	1333	77	0.432	6.18247	32.974	26.3792	4.194	0.09	0.039	0.09	1.183	CC1_0.csv
1335	CC1_0.tif	1334	13	1.008	14.4258	13.109	10.4872	3.953	0.293	0.295	0.293	0.693	CC1_0.csv
1336	CC1_0.tif	1335	106	0.447	6.39714	47.349	37.8792	3.734	0.01	0.005	0.01	1.067	CC1_0.csv
1337	CC1_0.tif	1336	4	0.244	3.49195	0.975	0.78	0.584	0.283	0.069	0.283	1.705	CC1_0.csv
1338	CC1_0.tif	1337	66	0.817	11.6923	50.728	40.5824	26.455	0.519	0.399	0.489	0.836	CC1_0.csv
1339	CC1_0.tif	1338	3	1.335	19.1055	4.006	3.2048	3.988	0.995	1.329	0.995	0.12	CC1_0.csv
1340	CC1_0.tif	1339	16	2.685	38.4258	42.964	34.3712	34.655	0.807	2.166	0.807	0.384	CC1_0.csv
1341	CC1_0.tif	1340	4	0.382	5.46691	1.529	1.2232	0.884	0.191	0.073	0.191	1.065	CC1_0.csv
1342	CC1_0.tif	1341	6	0.542	7.75671	3.249	2.5992	2.255	0.689	0.373	0.689	0.984	CC1_0.csv
1343	CC1_0.tif	1342	13	0.312	4.46512	2.978	2.3824	1.042	0.018	0.004	0.014	1.119	CC1_0.csv
1344	CC1_0.tif	1343	3	0.096	1.37388	0.287	0.2296	0.213	0.741	0.071	0.741	1.487	CC1_0.csv
1345	CC1_0.tif	1344	4	0.191	2.73345	0.765	0.612	0.532	0.425	0.081	0.425	1.135	CC1_0.csv
1346	CC1_0.tif	1345	7	0.115	1.6458	0.807	0.6456	0.317	0.226	0.026	0.226	1.052	CC1_0.csv
1347	CC1_0.tif	1346	2	0.447	6.39714	0.893	0.7144	0.597	0.41	0.183	0.41	2.64	CC1_0.csv
1348	CC1_0.tif	1347	3	0.143	2.04651	0.429	0.3432	0.407	0.912	0.13	0.912	1.225	CC1_0.csv
1349	CC1_0.tif	1348	3	0.252	3.60644	0.757	0.6056	0.739	0.976	0.246	0.976	0.422	CC1_0.csv
1350	CC1_0.tif	1349	41	0.471	6.74061	18.063	14.4504	6.159	0.333	0.147	0.311	0.935	CC1_0.csv
1351	CC1_0.tif	1350	704	0.217	3.10555	149.58	119.664	6.498	0.024	0.005	0.024	0.897	CC1_0.csv
1352	CC1_0.tif	1351	16	0.177	2.53309	3	2.4	1	0.333	0.062	0.353	0	CC1_0.csv
1353	CC1_0.tif	1352	6	0.167	2.38998	1	0.8	1	1	0.167	1	0	CC1_0.csv
1354	CC1_0.tif	1353	4	0.749	10.7191	2.996	2.3968	2.964	0.989	0.741	0.989	0.159	CC1_0.csv
1355	CC1_0.tif	1354	633	0.361	5.16637	226.92	181.536	15.873	0.022	0.008	0.022	0.854	CC1_0.csv
1356	CC1_0.tif	1355	55	0.5	7.15564	25.96	20.768	4.483	0.069	0.033	0.065	0.972	CC1_0.csv
1357	CC1_0.tif	1356	2	0.249	3.56351	0.497	0.3976	0.357	0.719	0.179	0.719	2.482	CC1_0.csv
1358	CC1_0.tif	1357	1	1.074	15.3703	1.074	0.8592	1.074	1	1.074	1		CC1_0.csv
1359	CC1_0.tif	1358	3	0.722	10.3327	2.167	1.7336	2.069	0.955	0.69	0.955	0.365	CC1_0.csv
1360	CC1_0.tif	1359	14	0.713	10.2039	6.787	5.4296	2.951	0.435	0.211	0.296	1.067	CC1_0.csv
1361	CC1_0.tif	1360	108	0.55	7.8712	53.981	43.1848	19.781	0.366	0.183	0.333	0.95	CC1_0.csv
1362	CC1_0.tif	1361	10	0.131	1.87478	1.311	1.0488	0.546	0.416	0.055	0.416	1.45	CC1_0.csv
1363	CC1_0.tif	1362	2	0.157	2.24687	0.314	0.2512	0.313	0.997	0.156	0.997	0.16	CC1_0.csv
1364	CC1_0.tif	1363	2	0.329	4.70841	0.658	0.5264	0.439	0.666	0.219	0.666	1.771	CC1_0.csv
1365	CC1_0.tif	1364	49	0.691	9.88909	25.734	20.5872	7.485	0.211	0.111	0.16	1.151	CC1_0.csv
1366	CC1_0.tif	1365	31	0.656	9.38819	17.23	13.784	3.8	0.047	0.026	0.04	0.947	CC1_0.csv
1367	CC1_0.tif	1366	33	0.274	3.92129	8.929	7.1432	2.319	0.08	0.022	0.079	0.757	CC1_0.csv
1368	CC1_0.tif	1367	1	0.275	3.9356	0.275	0.22	0.275	1	0.275	1		CC1_0.csv
1369	CC1_0.tif	1368	2	0.238	3.40608	0.476	0.3808	0.356	0.664	0.158	0.664	2.079	CC1_0.csv
1370	CC1_0.tif	1369	1	0.575	8.22898	0.575	0.46	0.575	1	0.575	1		CC1_0.csv
1371	CC1_0.tif	1370	3	0.144	2.06082	0.432	0.3456	0.289	0.575	0.083	0.575	1.131	CC1_0.csv
1372	CC1_0.tif	1371	5	0.715	10.2326	3.576	2.8608	1.289	0.239	0.171	0.239	0.874	CC1_0.csv
1373	CC1_0.tif	1372	78	0.083	1.18784	7	5.6	1	0.143	0.013	0.154	0.014	CC1_0.csv
1374	CC1_0.tif	1373	7	1.652	23.6422	11.562	9.2496	10.28	0.889	1.469	0.889	1.266	CC1_0.csv
1375	CC1_0.tif	1374	2	0.284	4.0644	0.568	0.4544	0.526	0.926	0.263	0.926	0.891	CC1_0.csv
1376	CC1_0.tif	1375	22	0.533	7.62791	12.622	10.0976	3.154	0.08	0.046	0.086	0.996	CC1_0.csv
1377	CC1_0.tif	1376	7	0.328	4.6941	2.299	1.8392	0.512	0.223	0.073	0.223	1.417	CC1_0.csv
1378	CC1_0.tif	1377	39	0.314	4.49374	12.68	10.144	3.075	0.22	0.072	0.228	1.105	CC1_0.csv
1379	CC1_0.tif	1378	9	0.514	7.35599	4.133	3.3064	2.086	0.473	0.217	0.422	1.557	CC1_0.csv
1380	CC1_0.tif	1379	66	0.454	6.49732	31.025	24.82	2.912	0.051	0.024	0.053	0.841	CC1_0.csv
1381	CC1_0.tif	1380	5	0.761	10.8909	4.379	3.5032	3.674	0.839	0.735	0.965	1.12	CC1_0.csv
1382	CC1_0.tif	1381	22	0.525	7.51342	10.73	8.584	2.764	0.237	0.116	0.22	1.126	CC1_0.csv
1383	CC1_0.tif	1382	9	0.481	6.88372	4.329	3.4632	1.121	0.081	0.039	0.081	1.111	CC1_0.csv
1384	CC1_0.tif	1383	76	0.255	3.64937	18.899	15.1192	1.362	0.044	0.011	0.043	0.996	CC1_0.csv
1385	CC1_0.tif	1384	18	0.261	3.73524	5.857	4.6856	3.734	0.611	0.199	0.762	0.956	CC1_0.csv
1386	CC1_0.tif	1385	11	0.41	5.86762	3.422	2.7376	2.035	0.574	0.178	0.435	1.108	CC1_0.csv
1387	CC1_0.tif	1386	10	0.6	8.58676	5.999	4.7992	1.824	0.258	0.155	0.258	1.221	CC1_0.csv
1388	CC1_0.tif	1387	3	0.444	6.3542	1.333	1.0664	1.07	0.619	0.275	0.619	1.695	CC1_0.csv
1389	CC1_0.tif	1388	6	0.199	2.84794	1.196	0.9568	0.538	0.04	0.008	0.04	0.878	CC1_0.csv
1390	CC1_0.tif	1389	20	0.357	5.10912	7.145	5.716	1.999	0.068	0.024	0.068	0.951	CC1_0.csv
1391	CC1_0.tif	1390	1	0.154	2.20394	0.154	0.1232	0.154	1	0.154	1		CC1_0.csv
1392	CC1_0.tif	1391	102	0.549	7.85689	55.809	44.6472	6.283	0.099	0.054	0.098	0.889	CC1_0.csv
1393	CC1_0.tif	1392	1	0.797	11.4061	0.797	0.6376	0.797	1	0.797	1		CC1_0.csv
1394	CC1_0.tif	1393	19	0.314	4.49374	6.067	4.8536	0.982	0.088	0.028	0.089	0.922	CC1_0.csv
1395	CC1_0.tif	1394	8	0.271	3.87835	2.17	1.736	1.58	0.728	0.197	0.728	0.633	CC1_0.csv
1396	CC1_0.tif	1395	5	0.184	2.63327	0.92	0.736	0.713	0.775	0.143	0.775	1.231	CC1_0.csv
1397	CC1_0.tif	1396	14	0.359	5.13775	3.603	2.8824	0.992	0.228	0.059	0.163	0.988	CC1_0.csv
1398	CC1_0.tif	1397	20	0.534	7.64222	8.87	7.096	5.25	0.544	0.241	0.452	0.72	CC1_0.csv
1399	CC1_0.tif	1398	21	0.266	3.8068	5.587	4.4696	1.407	0.034	0.009	0.034	0.617	CC1_0.csv
1400	CC1_0.tif	1399	644	0.343	4.90877	220.943	176.754	5.797	0.023	0.008	0.023	0.996	CC1_0.csv
1401	CC1_0.tif	1400	10	0.563	8.05725	5.626	4.5008	3.075	0.408	0.23	0.408	0.486	CC1_0.csv
1402	CC1_0.tif	1401	1	0	0	0	0	0		0			CC1_0.csv
1403	CC1_0.tif	1402	7	0.382	5.46691	2.096	1.6768	0.647	0.286	0.086	0.224	1.036	CC1_0.csv
1404	CC1_0.tif	1403	70	0.23	3.29159	15.718	12.5744	2.551	0.069	0.016	0.068	0.946	CC1_0.csv
1405	CC1_0.tif	1404	28	0.745	10.6619	20.854	16.6832	10.801	0.474	0.353	0.474	0.829	CC1_0.csv
1406	CC1_0.tif	1405	1	0.561	8.02862	0.561	0.4488	0.561	1	0.561	1		CC1_0.csv
1407	CC1_0.tif	1406	3	0.784	11.22	2.351	1.8808	1.012	0.43	0.337	0.43	1.267	CC1_0.csv
1408	CC1_0.tif	1407	26	0.509	7.28444	13.227	10.5816	4.207	0.128	0.065	0.128	1	CC1_0.csv
1409	CC1_0.tif	1408	3	0.365	5.22361	1.095	0.876	0.717	0.353	0.129	0.353	1.401	CC1_0.csv
1410	CC1_0.tif	1409	13	1.605	22.9696	15.67	12.536	10.445	0.603	0.727	0.453	1.44	CC1_0.csv
1411	CC1_0.tif	1410	2	0.268	3.83542	0.537	0.4296	0.532	0.992	0.266	0.992	0.292	CC1_0.csv
1412	CC1_0.tif	1411	3	0.193	2.76208	0.579	0.4632	0.183	0.284	0.055	0.284	1.728	CC1_0.csv
1413	CC1_0.tif	1412	46	0.691	9.88909	31.781	25.4248	3.372	0.059	0.041	0.059	1.007	CC1_0.csv
1414	CC1_0.tif	1413	354	0.364	5.2093	126.341	101.073	5.969	0.03	0.011	0.029	0.877	CC1_0.csv
1415	CC1_0.tif	1414	2	0.222	3.1771	0.443	0.3544	0.227	0.358	0.079	0.358	2.411	CC1_0.csv
1416	CC1_0.tif	1415	1	0.07	1.00179	0.07	0.056	0.07	1	0.07	1		CC1_0.csv
1417	CC1_0.tif	1416	3	0.843	12.0644	2.528	2.0224	1.259	0.498	0.42	0.498	1.288	CC1_0.csv
1418	CC1_0.tif	1417	1	0.34	4.86583	0.34	0.272	0.34	1	0.34	1		CC1_0.csv
1419	CC1_0.tif	1418	1	0.235	3.36315	0.235	0.188	0.235	1	0.235	1		CC1_0.csv
1420	CC1_0.tif	1419	1	0.148	2.11807	0.148	0.1184	0.148	1	0.148	1		CC1_0.csv
1421	CC1_0.tif	1420	33	0.401	5.73882	13.095	10.476	5.895	0.45	0.179	0.445	0.728	CC1_0.csv
1422	CC1_0.tif	1421	19	0.317	4.53667	4.833	3.8664	1.283	0.238	0.061	0.191	1.357	CC1_0.csv
1423	CC1_0.tif	1422	4	0.205	2.93381	0.821	0.6568	0.311	0.17	0.035	0.17	1.519	CC1_0.csv
1424	CC1_0.tif	1423	19	0.546	7.81395	10.369	8.2952	6.008	0.399	0.217	0.399	0.883	CC1_0.csv
1425	CC1_0.tif	1424	1	0.06	0.858676	0.06	0.048	0.06	1	0.06	1		CC1_0.csv
1426	CC1_0.tif	1425	15	0.896	12.8229	12.563	10.0504	6.411	0.156	0.131	0.146	0.848	CC1_0.csv
1427	CC1_0.tif	1426	9	0.306	4.37925	2.754	2.2032	1.393	0.219	0.067	0.219	0.916	CC1_0.csv
1428	CC1_0.tif	1427	6	0.407	5.82469	2.575	2.06	1.045	0.215	0.092	0.227	0.636	CC1_0.csv
1429	CC1_0.tif	1428	625	0.158	2.26118	99.043	79.2344	6.944	0.07	0.011	0.07	0.934	CC1_0.csv
1430	CC1_0.tif	1429	117	0.502	7.18426	48.196	38.5568	13.7	0.016	0.006	0.013	1.05	CC1_0.csv
1431	CC1_0.tif	1430	56	0.259	3.70662	14.189	11.3512	1.734	0.029	0.007	0.029	0.855	CC1_0.csv
1432	CC1_0.tif	1431	144	0.361	5.16637	51.961	41.5688	3.07	0.015	0.006	0.015	0.873	CC1_0.csv
1433	CC1_0.tif	1432	6	0.338	4.83721	2.03	1.624	1.323	0.652	0.22	0.652	0.739	CC1_0.csv
1434	CC1_0.tif	1433	1	0.355	5.0805	0.355	0.284	0.355	1	0.355	1		CC1_0.csv
1435	CC1_0.tif	1434	16	1.431	20.4794	21.707	17.3656	18.879	0.857	1.163	0.813	1.155	CC1_0.csv
1436	CC1_0.tif	1435	120	0.209	2.99106	24.954	19.9632	1.345	0.029	0.006	0.029	1.164	CC1_0.csv
1437	CC1_0.tif	1436	3	0.374	5.35242	1.122	0.8976	1.093	0.975	0.364	0.975	0.29	CC1_0.csv
1438	CC1_0.tif	1437	1	0.606	8.67263	0.606	0.4848	0.606	1	0.606	1		CC1_0.csv
1439	CC1_0.tif	1438	5	0.154	2.20394	0.778	0.6224	0.44	0.453	0.071	0.458	1.566	CC1_0.csv
1440	CC1_0.tif	1439	14	1.351	19.3345	13.619	10.8952	12.583	0.924	0.899	0.665	1.624	CC1_0.csv
1441	CC1_0.tif	1440	45	0.69	9.87478	29.64	23.712	3.63	0.099	0.065	0.094	1.071	CC1_0.csv
1442	CC1_0.tif	1441	2	0.208	2.97674	0.417	0.3336	0.401	0.962	0.2	0.962	0.571	CC1_0.csv
1443	CC1_0.tif	1442	2	0.877	12.551	1.753	1.4024	1.735	0.99	0.867	0.99	0.387	CC1_0.csv
1444	CC1_0.tif	1443	61	0.288	4.12165	17.548	14.0384	2.248	0.026	0.008	0.026	1.16	CC1_0.csv
1445	CC1_0.tif	1444	17	0.508	7.27013	7.958	6.3664	4.886	0.348	0.163	0.321	0.469	CC1_0.csv
1446	CC1_0.tif	1445	165	0.42	6.01073	68.422	54.7376	3.752	0.025	0.01	0.025	1.143	CC1_0.csv
1447	CC1_0.tif	1446	185	0.491	7.02683	89.858	71.8864	24.171	0.265	0.129	0.262	0.674	CC1_0.csv
1448	CC1_0.tif	1447	6	0.312	4.46512	1.799	1.4392	0.865	0.135	0.04	0.13	1.033	CC1_0.csv
1449	CC1_0.tif	1448	74	0.664	9.50268	42.668	34.1344	23.307	0.542	0.313	0.471	0.962	CC1_0.csv
1450	CC1_0.tif	1449	355	0.351	5.02326	123.242	98.5936	21.25	0.172	0.06	0.17	0.782	CC1_0.csv
1451	CC1_0.tif	1450	31	0.49	7.01252	15.202	12.1616	4.625	0.061	0.03	0.061	1.081	CC1_0.csv
1452	CC1_0.tif	1451	6	0.153	2.18962	0.919	0.7352	0.427	0.364	0.056	0.364	0.954	CC1_0.csv
1453	CC1_0.tif	1452	30	0.343	4.90877	9.126	7.3008	2.874	0.261	0.079	0.231	1.162	CC1_0.csv
1454	CC1_0.tif	1453	41	0.851	12.1789	31.855	25.484	20.861	0.655	0.509	0.598	0.794	CC1_0.csv
1455	CC1_0.tif	1454	4	5.095	72.9159	20.382	16.3056	20.286	0.993	5.062	0.993	1.001	CC1_0.csv
1456	CC1_0.tif	1455	14	0.339	4.85152	4.929	3.9432	1.931	0.392	0.138	0.406	1.243	CC1_0.csv
1457	CC1_0.tif	1456	11	0.558	7.98569	6.139	4.9112	3.357	0.547	0.305	0.547	1.171	CC1_0.csv
1458	CC1_0.tif	1457	14	2.798	40.0429	28.952	23.1616	24.257	0.838	1.733	0.619	0.897	CC1_0.csv
1459	CC1_0.tif	1458	15	0.312	4.46512	5.006	4.0048	3.076	0.615	0.205	0.657	0.631	CC1_0.csv
1460	CC1_0.tif	1459	7	0.483	6.91234	3.38	2.704	2.27	0.416	0.201	0.416	0.843	CC1_0.csv
1461	CC1_0.tif	1460	1	0.608	8.70125	0.608	0.4864	0.608	1	0.608	1		CC1_0.csv
1462	CC1_0.tif	1461	6	0.26	3.72093	1.561	1.2488	0.896	0.574	0.149	0.574	1.134	CC1_0.csv
1463	CC1_0.tif	1462	47	0.694	9.93202	32.632	26.1056	6.728	0.042	0.029	0.042	0.89	CC1_0.csv
1464	CC1_0.tif	1463	2	0.316	4.52236	0.631	0.5048	0.52	0.824	0.26	0.824	1.214	CC1_0.csv
1465	CC1_0.tif	1464	24	0.258	3.69231	7.341	5.8728	3.196	0.435	0.133	0.515	1.029	CC1_0.csv
1466	CC1_0.tif	1465	26	1.385	19.8211	26.351	21.0808	11.075	0.42	0.426	0.308	1.233	CC1_0.csv
1467	CC1_0.tif	1466	591	0.578	8.27191	341.459	273.167	102.321	0.269	0.155	0.269	0.594	CC1_0.csv
1468	CC1_0.tif	1467	41	0.51	7.29875	20.914	16.7312	3.742	0.077	0.039	0.077	0.808	CC1_0.csv
1469	CC1_0.tif	1468	2	0	0	0	0	0		0		0	CC1_0.csv
1470	CC1_0.tif	1469	7	0.663	9.48837	4.644	3.7152	1.935	0.145	0.096	0.145	0.942	CC1_0.csv
1471	CC1_0.tif	1470	4	0.314	4.49374	1.256	1.0048	0.45	0.275	0.086	0.275	1.087	CC1_0.csv
1472	CC1_0.tif	1471	19	0.371	5.30948	4.945	3.956	2.497	0.355	0.092	0.249	0.734	CC1_0.csv
1473	CC1_0.tif	1472	1	0.092	1.31664	0.092	0.0736	0.092	1	0.092	1		CC1_0.csv
1474	CC1_0.tif	1473	32	0.745	10.6619	21.345	17.076	17.342	0.802	0.535	0.718	1.129	CC1_0.csv
1475	CC1_0.tif	1474	2	0.5	7.15564	1.001	0.8008	1	0.999	0.5	0.999	0.088	CC1_0.csv
1476	CC1_0.tif	1475	1	0.121	1.73166	0.121	0.0968	0.121	1	0.121	1		CC1_0.csv
1477	CC1_0.tif	1476	179	0.56	8.01431	97.499	77.9992	22.055	0.224	0.122	0.218	0.703	CC1_0.csv
1478	CC1_0.tif	1477	52	0.325	4.65116	17.962	14.3696	3.461	0.123	0.043	0.131	1.034	CC1_0.csv
1479	CC1_0.tif	1478	537	0.32	4.57961	172.681	138.145	21.757	0.117	0.038	0.117	0.921	CC1_0.csv
1480	CC1_0.tif	1479	8	0.375	5.36673	3	2.4	3	1	0.375	1	0	CC1_0.csv
1481	CC1_0.tif	1480	3	0.187	2.67621	0.562	0.4496	0.558	0.992	0.186	0.992	0.162	CC1_0.csv
1482	CC1_0.tif	1481	38	0.24	3.4347	9.113	7.2904	4.148	0.455	0.109	0.455	1.109	CC1_0.csv
1483	CC1_0.tif	1482	2	0.074	1.05903	0.147	0.1176	0.145	0.986	0.073	0.986	0.338	CC1_0.csv
1484	CC1_0.tif	1483	578	0.194	2.77639	112.149	89.7192	2.056	0.005	0.000935	0.005	1.024	CC1_0.csv
1485	CC1_0.tif	1484	21	0.693	9.91771	14.553	11.6424	2.946	0.19	0.132	0.19	0.981	CC1_0.csv
1486	CC1_0.tif	1485	2	0.168	2.40429	0.335	0.268	0.31	0.924	0.155	0.924	0.816	CC1_0.csv
1487	CC1_0.tif	1486	10	0.176	2.51878	1.641	1.3128	0.495	0.124	0.02	0.115	1.023	CC1_0.csv
1488	CC1_0.tif	1487	37	0.322	4.60823	11.931	9.5448	2.145	0.046	0.015	0.046	0.988	CC1_0.csv
1489	CC1_0.tif	1488	39	0.263	3.76386	10.371	8.2968	1.747	0.161	0.043	0.162	1.138	CC1_0.csv
1490	CC1_0.tif	1489	3	0.442	6.32558	1.325	1.06	0.454	0.343	0.151	0.343	2.744	CC1_0.csv
1491	CC1_0.tif	1490	2	0.457	6.54025	0.914	0.7312	0.913	0.999	0.457	0.999	0.112	CC1_0.csv
1492	CC1_0.tif	1491	2	0.465	6.65474	0.93	0.744	0.925	0.994	0.462	0.994	0.215	CC1_0.csv
1493	CC1_0.tif	1492	110	0.255	3.64937	28.113	22.4904	3.34	0.098	0.025	0.098	0.88	CC1_0.csv
1494	CC1_0.tif	1493	5	0.27	3.86404	1.272	1.0176	1.264	0.994	0.253	0.937	0.117	CC1_0.csv
1495	CC1_0.tif	1494	4	0.178	2.54741	0.712	0.5696	0.509	0.715	0.127	0.715	1.221	CC1_0.csv
1496	CC1_0.tif	1495	2	0.194	2.77639	0.389	0.3112	0.356	0.914	0.178	0.914	0.835	CC1_0.csv
1497	CC1_0.tif	1496	6	0.222	3.1771	1.334	1.0672	0.476	0.181	0.04	0.181	0.79	CC1_0.csv
1498	CC1_0.tif	1497	3	0.433	6.19678	1.3	1.04	1.015	0.663	0.287	0.663	1.246	CC1_0.csv
1499	CC1_0.tif	1498	13	0.091	1.30233	1	0.8	1	1	0.077	0.846	0	CC1_0.csv
1500	CC1_0.tif	1499	1	0.351	5.02326	0.351	0.2808	0.351	1	0.351	1		CC1_0.csv
1501	CC1_0.tif	1500	12	0.728	10.4186	8.731	6.9848	3.89	0.075	0.054	0.075	0.724	CC1_0.csv
1502	CC1_0.tif	1501	81	0.257	3.678	20.16	16.128	1.876	0.021	0.005	0.02	1.006	CC1_0.csv
1503	CC1_0.tif	1502	13	0.187	2.67621	2.432	1.9456	1.166	0.479	0.09	0.479	0.736	CC1_0.csv
1504	CC1_0.tif	1503	34	0.244	3.49195	8.283	6.6264	3.995	0.482	0.117	0.482	0.699	CC1_0.csv
1505	CC1_0.tif	1504	2	0.768	10.9911	1.535	1.228	1.482	0.965	0.741	0.965	0.54	CC1_0.csv
1506	CC1_0.tif	1505	2	0.283	4.05009	0.566	0.4528	0.549	0.97	0.274	0.97	0.539	CC1_0.csv
1507	CC1_0.tif	1506	3	0.745	10.6619	2.236	1.7888	2.236	1	0.745	1	0	CC1_0.csv
1508	CC1_0.tif	1507	1	0.186	2.6619	0.186	0.1488	0.186	1	0.186	1		CC1_0.csv
1509	CC1_0.tif	1508	16	0.321	4.59392	3.914	3.1312	2.136	0.187	0.046	0.143	0.586	CC1_0.csv
1510	CC1_0.tif	1509	33	0.434	6.21109	12.672	10.1376	4.418	0.212	0.081	0.187	1.164	CC1_0.csv
1511	CC1_0.tif	1510	25	0.615	8.80143	15.373	12.2984	2.989	0.065	0.04	0.065	0.907	CC1_0.csv
1512	CC1_0.tif	1511	4	0.294	4.20751	1.178	0.9424	0.856	0.727	0.214	0.727	0.875	CC1_0.csv
1513	CC1_0.tif	1512	11	0.682	9.76029	5.698	4.5584	2.011	0.353	0.183	0.268	1.078	CC1_0.csv
1514	CC1_0.tif	1513	1	0.403	5.76744	0.403	0.3224	0.403	1	0.403	1		CC1_0.csv
1515	CC1_0.tif	1514	33	0.363	5.19499	11.97	9.576	2.142	0.179	0.065	0.179	0.766	CC1_0.csv
1516	CC1_0.tif	1515	68	0.419	5.99642	26.863	21.4904	5.458	0.138	0.054	0.13	1.144	CC1_0.csv
1517	CC1_0.tif	1516	10	0.337	4.8229	2.089	1.6712	1.175	0.563	0.118	0.349	0.683	CC1_0.csv
1518	CC1_0.tif	1517	30	0.277	3.96422	7.089	5.6712	2.035	0.206	0.049	0.176	1.028	CC1_0.csv
1519	CC1_0.tif	1518	1	0.307	4.39356	0.307	0.2456	0.307	1	0.307	1		CC1_0.csv
1520	CC1_0.tif	1519	68	0.583	8.34347	38.634	30.9072	10.57	0.268	0.152	0.261	1.056	CC1_0.csv
1521	CC1_0.tif	1520	8	0.426	6.0966	3.404	2.7232	1.266	0.363	0.154	0.363	1.496	CC1_0.csv
1522	CC1_0.tif	1521	9	2.319	33.1878	20.868	16.6944	19.425	0.881	2.043	0.881	0.711	CC1_0.csv
1523	CC1_0.tif	1522	4	0.308	4.40787	1.233	0.9864	0.534	0.433	0.134	0.433	1.161	CC1_0.csv
1524	CC1_0.tif	1523	7	0.686	9.81753	4.812	3.8496	1.652	0.042	0.029	0.042	1.262	CC1_0.csv
1525	CC1_0.tif	1524	56	0.233	3.33453	12.414	9.9312	1.643	0.082	0.018	0.078	0.913	CC1_0.csv
1526	CC1_0.tif	1525	2	0.453	6.48301	0.905	0.724	0.904	0.999	0.452	0.999	0.089	CC1_0.csv
1527	CC1_0.tif	1526	71	0.345	4.93739	23.611	18.8888	8.038	0.325	0.108	0.313	0.73	CC1_0.csv
1528	CC1_0.tif	1527	5	0.296	4.23614	1.481	1.1848	1.299	0.878	0.26	0.878	1.491	CC1_0.csv
1529	CC1_0.tif	1528	546	0.238	3.40608	129.593	103.674	21.465	0.159	0.038	0.159	1.016	CC1_0.csv
1530	CC1_0.tif	1529	1	0.334	4.77996	0.334	0.2672	0.334	1	0.334	1		CC1_0.csv
1531	CC1_0.tif	1530	13	0.154	2.20394	2	1.6	1	0	0	0	0	CC1_0.csv
1532	CC1_0.tif	1531	1	0.579	8.28623	0.579	0.4632	0.579	1	0.579	1		CC1_0.csv
1533	CC1_0.tif	1532	61	0.562	8.04293	28.339	22.6712	6.669	0.197	0.092	0.163	1.011	CC1_0.csv
1534	CC1_0.tif	1533	49	0.999	14.297	36.833	29.4664	21.495	0.554	0.416	0.417	0.814	CC1_0.csv
1535	CC1_0.tif	1534	1	0.305	4.36494	0.305	0.244	0.305	1	0.305	1		CC1_0.csv
1536	CC1_0.tif	1535	35	0.576	8.24329	21	16.8	6	0.238	0.143	0.248	0	CC1_0.csv
1537	CC1_0.tif	1536	6	0.203	2.90519	1.219	0.9752	1.09	0.855	0.174	0.855	0.478	CC1_0.csv
1538	CC1_0.tif	1537	4	0.644	9.21646	2.575	2.06	1.236	0.48	0.309	0.48	1.101	CC1_0.csv
1539	CC1_0.tif	1538	397	0.334	4.77996	133.731	106.985	7.771	0.048	0.016	0.049	0.966	CC1_0.csv
1540	CC1_0.tif	1539	32	0.331	4.73703	10.336	8.2688	3.772	0.365	0.118	0.356	0.841	CC1_0.csv
1541	CC1_0.tif	1540	2	0.622	8.90161	1.243	0.9944	1.242	0.999	0.621	0.999	0.086	CC1_0.csv
1542	CC1_0.tif	1541	75	0.381	5.45259	27.659	22.1272	7.939	0.141	0.052	0.136	0.758	CC1_0.csv
1543	CC1_0.tif	1542	32	0.331	4.73703	9.906	7.9248	1.962	0.019	0.006	0.018	0.874	CC1_0.csv
1544	CC1_0.tif	1543	67	0.543	7.77102	36.414	29.1312	4.656	0.02	0.011	0.02	0.734	CC1_0.csv
1545	CC1_0.tif	1544	142	0.31	4.43649	45.353	36.2824	6.588	0.116	0.037	0.119	0.781	CC1_0.csv
1546	CC1_0.tif	1545	1	0.43	6.15385	0.43	0.344	0.43	1	0.43	1		CC1_0.csv
1547	CC1_0.tif	1546	1	1.479	21.1664	1.479	1.1832	1.479	1	1.479	1		CC1_0.csv
1548	CC1_0.tif	1547	3	0.162	2.31843	0.486	0.3888	0.371	0.554	0.09	0.554	1.368	CC1_0.csv
1549	CC1_0.tif	1548	1	2.883	41.2594	2.883	2.3064	2.883	1	2.883	1		CC1_0.csv
1550	CC1_0.tif	1549	1	0.096	1.37388	0.096	0.0768	0.096	1	0.096	1		CC1_0.csv
1551	CC1_0.tif	1550	9	0.193	2.76208	1.741	1.3928	1.096	0.63	0.122	0.63	1.134	CC1_0.csv
1552	CC1_0.tif	1551	15	0.45	6.44007	6.749	5.3992	3.567	0.529	0.238	0.529	0.704	CC1_0.csv
1553	CC1_0.tif	1552	1	0.507	7.25581	0.507	0.4056	0.507	1	0.507	1		CC1_0.csv
1554	CC1_0.tif	1553	1	0.304	4.35063	0.304	0.2432	0.304	1	0.304	1		CC1_0.csv
1555	CC1_0.tif	1554	1	0.13	1.86047	0.13	0.104	0.13	1	0.13	1		CC1_0.csv
1556	CC1_0.tif	1555	35	1.108	15.8569	36.764	29.4112	16.682	0.451	0.474	0.428	1.1	CC1_0.csv
1557	CC1_0.tif	1556	2	0.36	5.15206	0.72	0.576	0.695	0.965	0.347	0.965	0.772	CC1_0.csv
1558	CC1_0.tif	1557	2	2.069	29.61	4.138	3.3104	1.392	0.336	0.696	0.336	3.015	CC1_0.csv
1559	CC1_0.tif	1558	17	0.516	7.38462	8.701	6.9608	2.045	0.06	0.03	0.059	1.072	CC1_0.csv
1560	CC1_0.tif	1559	2	0.421	6.02504	0.842	0.6736	0.827	0.982	0.413	0.982	0.638	CC1_0.csv
1561	CC1_0.tif	1560	31	0.303	4.33631	9.36	7.488	1.546	0.155	0.047	0.155	0.883	CC1_0.csv
1562	CC1_0.tif	1561	35	0.42	6.01073	14.515	11.612	3	0.119	0.049	0.118	1.296	CC1_0.csv
1563	CC1_0.tif	1562	5	4.936	70.6404	24.682	19.7456	22.802	0.924	4.56	0.924	0.935	CC1_0.csv
1564	CC1_0.tif	1563	1	1.119	16.0143	1.119	0.8952	1.119	1	1.119	1		CC1_0.csv
1565	CC1_0.tif	1564	32	0.636	9.10197	16.546	13.2368	8.265	0.5	0.258	0.406	1.156	CC1_0.csv
1566	CC1_0.tif	1565	1	0.275	3.9356	0.275	0.22	0.275	1	0.275	1		CC1_0.csv
1567	CC1_0.tif	1566	11	1.121	16.0429	11.149	8.9192	3.154	0.117	0.118	0.106	0.757	CC1_0.csv
1568	CC1_0.tif	1567	1	0.128	1.83184	0.128	0.1024	0.128	1	0.128	1		CC1_0.csv
1569	CC1_0.tif	1568	7	0.18	2.57603	1.466	1.1728	1.028	0.554	0.116	0.645	2.035	CC1_0.csv
1570	CC1_0.tif	1569	3	0.306	4.37925	0.919	0.7352	0.801	0.872	0.267	0.872	0.731	CC1_0.csv
1571	CC1_0.tif	1570	1	0.026	0.372093	0.026	0.0208	0.026	1	0.026	1		CC1_0.csv
1572	CC1_0.tif	1571	22	0.053	0.758497	1	0.8	1	1	0.045	0.864	0	CC1_0.csv
1573	CC1_0.tif	1572	4	1.826	26.1324	7.305	5.844	6.995	0.957	1.749	0.957	1.099	CC1_0.csv
1574	CC1_0.tif	1573	2	1.024	14.6547	2.048	1.6384	2.033	0.993	1.017	0.993	0.244	CC1_0.csv
1575	CC1_0.tif	1574	2	0.292	4.17889	0.585	0.468	0.383	0.655	0.192	0.655	1.761	CC1_0.csv
1576	CC1_0.tif	1575	17	1.383	19.7925	20.128	16.1024	11.713	0.489	0.579	0.418	1.288	CC1_0.csv
1577	CC1_0.tif	1576	3	0.508	7.27013	1.524	1.2192	1.499	0.984	0.5	0.984	0.376	CC1_0.csv
1578	CC1_0.tif	1577	70	0.365	5.22361	23.034	18.4272	3.121	0.103	0.034	0.093	0.892	CC1_0.csv
1579	CC1_0.tif	1578	109	0.386	5.52415	42.085	33.668	6.181	0.134	0.052	0.134	0.845	CC1_0.csv
1580	CC1_0.tif	1579	3	0.491	7.02683	1.472	1.1776	1.308	0.888	0.436	0.888	0.589	CC1_0.csv
1581	CC1_0.tif	1580	72	0.691	9.88909	49.73	39.784	8.908	0.151	0.104	0.151	1.007	CC1_0.csv
1582	CC1_0.tif	1581	1	0.496	7.09839	0.496	0.3968	0.496	1	0.496	1		CC1_0.csv
1583	CC1_0.tif	1582	65	1.314	18.805	78.179	62.5432	23.304	0.291	0.351	0.267	1.251	CC1_0.csv
1584	CC1_0.tif	1583	2	0.409	5.85331	0.817	0.6536	0.651	0.796	0.325	0.796	1.372	CC1_0.csv
1585	CC1_0.tif	1584	2	0.18	2.57603	0.361	0.2888	0.328	0.909	0.164	0.909	0.876	CC1_0.csv
1586	CC1_0.tif	1585	213	0.592	8.47227	118.386	94.7088	7.163	0.05	0.028	0.047	1.067	CC1_0.csv
1587	CC1_0.tif	1586	21	0.565	8.08587	9.622	7.6976	3.108	0.166	0.076	0.135	0.79	CC1_0.csv
1588	CC1_0.tif	1587	26	0.238	3.40608	6.195	4.956	1.385	0.224	0.053	0.224	1.128	CC1_0.csv
1589	CC1_0.tif	1588	498	0.061	0.872987	30	24	1	0	0	0	0	CC1_0.csv
1590	CC1_0.tif	1589	1	0.427	6.11091	0.427	0.3416	0.427	1	0.427	1		CC1_0.csv
1591	CC1_0.tif	1590	90	0.138	1.97496	12.463	9.9704	1.302	0.092	0.013	0.092	1.053	CC1_0.csv
1592	CC1_0.tif	1591	37	0.306	4.37925	10.531	8.4248	2.224	0.093	0.027	0.087	0.766	CC1_0.csv
1593	CC1_0.tif	1592	54	0.356	5.09481	18.321	14.6568	3.053	0.133	0.045	0.126	1	CC1_0.csv
1594	CC1_0.tif	1593	9	0.667	9.54562	6	4.8	6	1	0.667	1	0	CC1_0.csv
1595	CC1_0.tif	1594	33	0.425	6.08229	13.141	10.5128	4.807	0.197	0.078	0.185	1.028	CC1_0.csv
1596	CC1_0.tif	1595	29	0.247	3.53488	7.098	5.6784	1.237	0.034	0.008	0.034	1.04	CC1_0.csv
1597	CC1_0.tif	1596	19	1.112	15.9141	20.563	16.4504	7.234	0.157	0.17	0.152	0.992	CC1_0.csv
1598	CC1_0.tif	1597	9	0.858	12.2791	7.722	6.1776	5.107	0.661	0.567	0.661	0.309	CC1_0.csv
1599	CC1_0.tif	1598	5	0.939	13.4383	4.696	3.7568	1.848	0.218	0.205	0.218	0.91	CC1_0.csv
1600	CC1_0.tif	1599	1	0.367	5.25224	0.367	0.2936	0.367	1	0.367	1		CC1_0.csv
1601	CC1_0.tif	1600	14	1.465	20.966	11.949	9.5592	11.077	0.927	0.791	0.54	1.214	CC1_0.csv
1602	CC1_0.tif	1601	3	7.673	109.81	23.019	18.4152	22.54	0.979	7.513	0.979	0.739	CC1_0.csv
1603	CC1_0.tif	1602	12	0.506	7.2415	6.077	4.8616	3.154	0.404	0.205	0.404	1.779	CC1_0.csv
1604	CC1_0.tif	1603	21	0.367	5.25224	7.716	6.1728	1.164	0.101	0.037	0.101	1.391	CC1_0.csv
1605	CC1_0.tif	1604	2	0.074	1.05903	0.148	0.1184	0.147	0.993	0.073	0.993	0.353	CC1_0.csv
1606	CC1_0.tif	1605	21	0.472	6.75492	9.92	7.936	2.901	0.1	0.047	0.1	0.834	CC1_0.csv
1607	CC1_0.tif	1606	7	0.392	5.61002	2.743	2.1944	2.225	0.697	0.273	0.697	0.636	CC1_0.csv
1608	CC1_0.tif	1607	15	2.244	32.1145	28.195	22.556	21.839	0.756	1.42	0.633	1.105	CC1_0.csv
1609	CC1_0.tif	1608	5	0.337	4.8229	1.684	1.3472	1.336	0.793	0.267	0.793	0.537	CC1_0.csv
1610	CC1_0.tif	1609	1	0.585	8.37209	0.585	0.468	0.585	1	0.585	1		CC1_0.csv
1611	CC1_0.tif	1610	95	0.48	6.86941	45.547	36.4376	25.214	0.481	0.23	0.48	0.757	CC1_0.csv
1612	CC1_0.tif	1611	3	0.507	7.25581	1.522	1.2176	0.735	0.241	0.122	0.241	1.39	CC1_0.csv
1613	CC1_0.tif	1612	9	0.136	1.94633	1.472	1.1776	0.999	0.595	0.097	0.717	0.81	CC1_0.csv
1614	CC1_0.tif	1613	1	0.286	4.09302	0.286	0.2288	0.286	1	0.286	1		CC1_0.csv
1615	CC1_0.tif	1614	6	1.087	15.5564	6.521	5.2168	5.706	0.875	0.951	0.875	0.268	CC1_0.csv
1616	CC1_0.tif	1615	30	0.72	10.3041	19	15.2	15	0.789	0.5	0.694	0.02	CC1_0.csv
1617	CC1_0.tif	1616	9	0.111	1.58855	1	0.8	1	1	0.111	1	0	CC1_0.csv
1618	CC1_0.tif	1617	5	0.246	3.52057	1.23	0.984	0.874	0.711	0.175	0.711	0.979	CC1_0.csv
1619	CC1_0.tif	1618	109	0.484	6.92665	52.141	41.7128	3.911	0.022	0.011	0.022	0.997	CC1_0.csv
1620	CC1_0.tif	1619	54	0.546	7.81395	29.758	23.8064	6.039	0.203	0.112	0.205	0.751	CC1_0.csv
1621	CC1_0.tif	1620	11	0.221	3.16279	2.608	2.0864	1.048	0.402	0.095	0.431	1.091	CC1_0.csv
1622	CC1_0.tif	1621	25	0.223	3.19141	4.654	3.7232	0.716	0.151	0.028	0.126	0.841	CC1_0.csv
1623	CC1_0.tif	1622	2	0.372	5.32379	0.744	0.5952	0.679	0.913	0.34	0.913	1.276	CC1_0.csv
1624	CC1_0.tif	1623	57	0.779	11.1485	44.383	35.5064	20.703	0.466	0.363	0.466	0.308	CC1_0.csv
1625	CC1_0.tif	1624	19	0.856	12.2504	16.265	13.012	4.515	0.042	0.036	0.042	0.814	CC1_0.csv
1626	CC1_0.tif	1625	5	0.436	6.23971	2.181	1.7448	2.083	0.955	0.417	0.955	0.359	CC1_0.csv
1627	CC1_0.tif	1626	1	0.034	0.486583	0.034	0.0272	0.034	1	0.034	1		CC1_0.csv
1628	CC1_0.tif	1627	49	0.634	9.07335	31.077	24.8616	6.197	0.181	0.115	0.181	0.8	CC1_0.csv
1629	CC1_0.tif	1628	366	0.254	3.63506	93.072	74.4576	3.81	0.02	0.005	0.02	0.1	CC1_0.csv
1630	CC1_0.tif	1629	1	0.39	5.5814	0.39	0.312	0.39	1	0.39	1		CC1_0.csv
1631	CC1_0.tif	1630	1	0.32	4.57961	0.32	0.256	0.32	1	0.32	1		CC1_0.csv
1632	CC1_0.tif	1631	464	0.246	3.52057	114.15	91.32	3.31	0.023	0.006	0.023	1.006	CC1_0.csv
1633	CC1_0.tif	1632	46	0.383	5.48122	17.603	14.0824	4.872	0.277	0.106	0.277	0.934	CC1_0.csv
1634	CC1_0.tif	1633	44	0.703	10.0608	30.948	24.7584	10.826	0.261	0.183	0.261	0.818	CC1_0.csv
1635	CC1_0.tif	1634	5	0.973	13.9249	4.864	3.8912	4.46	0.917	0.892	0.917	0.326	CC1_0.csv
1636	CC1_0.tif	1635	4	0.211	3.01968	0.844	0.6752	0.614	0.728	0.154	0.728	1.402	CC1_0.csv
1637	CC1_0.tif	1636	1	0.096	1.37388	0.096	0.0768	0.096	1	0.096	1		CC1_0.csv
1638	CC1_0.tif	1637	7	0.293	4.1932	1.635	1.308	1.419	0.856	0.2	0.681	1.135	CC1_0.csv
1639	CC1_0.tif	1638	22	0.091	1.30233	1	0.8	1	1	0.045	0.5	0	CC1_0.csv
1640	CC1_0.tif	1639	18	0.223	3.19141	3.462	2.7696	1.185	0.323	0.062	0.278	1.302	CC1_0.csv
1641	CC1_0.tif	1640	1	0.192	2.74776	0.192	0.1536	0.192	1	0.192	1		CC1_0.csv
1642	CC1_0.tif	1641	45	0.734	10.5045	30.358	24.2864	9.428	0.311	0.21	0.286	0.83	CC1_0.csv
1643	CC1_0.tif	1642	452	0.253	3.62075	114.205	91.364	4.077	0.011	0.003	0.011	0.93	CC1_0.csv
1644	CC1_0.tif	1643	30	0.28	4.00716	7.417	5.9336	1.326	0.142	0.035	0.126	1.337	CC1_0.csv
1645	CC1_0.tif	1644	13	0.194	2.77639	1.878	1.5024	1.088	0.579	0.084	0.431	1.542	CC1_0.csv
1646	CC1_0.tif	1645	66	0.881	12.6082	49.188	39.3504	23.727	0.448	0.334	0.379	1.003	CC1_0.csv
1647	CC1_0.tif	1646	18	0.705	10.0894	11.517	9.2136	5.188	0.45	0.288	0.409	1.12	CC1_0.csv
1648	CC1_0.tif	1647	28	1.016	14.5403	28.462	22.7696	24.297	0.844	0.858	0.844	1.128	CC1_0.csv
1649	CC1_0.tif	1648	1	0.228	3.26297	0.228	0.1824	0.228	1	0.228	1		CC1_0.csv
1650	CC1_0.tif	1649	8	0.63	9.0161	2.957	2.3656	2.498	0.845	0.312	0.496	0.382	CC1_0.csv
1651	CC1_0.tif	1650	6	3.222	46.1109	12.995	10.396	11.046	0.836	1.811	0.562	1.265	CC1_0.csv
1652	CC1_0.tif	1651	10	0.747	10.6905	5.579	4.4632	3.201	0.574	0.32	0.429	0.933	CC1_0.csv
1653	CC1_0.tif	1652	3	0.53	7.58497	1.59	1.272	1.37	0.861	0.457	0.861	0.716	CC1_0.csv
1654	CC1_0.tif	1653	8	0.507	7.25581	4.102	3.2816	1.531	0.274	0.141	0.277	0.901	CC1_0.csv
1655	CC1_0.tif	1654	7	0.298	4.26476	1.96	1.568	1.353	0.665	0.186	0.625	1.232	CC1_0.csv
1656	CC1_0.tif	1655	13	0.369	5.28086	4.492	3.5936	1.865	0.022	0.008	0.02	0.666	CC1_0.csv
1657	CC1_0.tif	1656	29	0.874	12.5081	24.962	19.9696	16	0.641	0.552	0.632	0.133	CC1_0.csv
1658	CC1_0.tif	1657	6	0.141	2.01789	0.844	0.6752	0.592	0.702	0.099	0.702	1.185	CC1_0.csv
1659	CC1_0.tif	1658	70	0.699	10.0036	47.904	38.3232	9.27	0.191	0.131	0.187	1.126	CC1_0.csv
1660	CC1_0.tif	1659	441	0.312	4.46512	137.542	110.034	17.822	0.103	0.032	0.103	0.974	CC1_0.csv
1661	CC1_0.tif	1660	4	0.168	2.40429	0.672	0.5376	0.394	0.497	0.084	0.497	0.856	CC1_0.csv
1662	CC1_0.tif	1661	22	0.389	5.56708	8.693	6.9544	4.108	0.446	0.176	0.452	0.665	CC1_0.csv
1663	CC1_0.tif	1662	31	0.386	5.52415	11.594	9.2752	1.604	0.051	0.019	0.05	1.001	CC1_0.csv
1664	CC1_0.tif	1663	38	0.608	8.70125	21.05	16.84	8.942	0.378	0.209	0.344	1.092	CC1_0.csv
1665	CC1_0.tif	1664	437	0.413	5.91055	180.399	144.319	19.17	0.098	0.04	0.098	0.925	CC1_0.csv
1666	CC1_0.tif	1665	22	0.13	1.86047	2.682	2.1456	1.144	0.318	0.039	0.299	1.034	CC1_0.csv
1667	CC1_0.tif	1666	1	1.114	15.9428	1.114	0.8912	1.114	1	1.114	1		CC1_0.csv
1668	CC1_0.tif	1667	22	0.204	2.9195	4.25	3.4	1.901	0.36	0.07	0.341	1.02	CC1_0.csv
1669	CC1_0.tif	1668	1	0	0	0	0	0		0			CC1_0.csv
1670	CC1_0.tif	1669	3	0.345	4.93739	1.036	0.8288	0.612	0.57	0.197	0.57	1.496	CC1_0.csv
1671	CC1_0.tif	1670	432	0.299	4.27907	128.873	103.098	38.588	0.299	0.089	0.299	0.416	CC1_0.csv
1672	CC1_0.tif	1671	5	0.299	4.27907	1.495	1.196	1.249	0.71	0.212	0.71	0.765	CC1_0.csv
1673	CC1_0.tif	1672	3	0.504	7.21288	1.513	1.2104	1.499	0.991	0.5	0.991	0.225	CC1_0.csv
1674	CC1_0.tif	1673	40	0.492	7.04114	18.155	14.524	2.683	0.053	0.024	0.049	0.927	CC1_0.csv
1675	CC1_0.tif	1674	3	0.251	3.59213	0.753	0.6024	0.538	0.715	0.179	0.715	1.06	CC1_0.csv
1676	CC1_0.tif	1675	2	0.641	9.17352	1.281	1.0248	1.245	0.972	0.623	0.972	0.478	CC1_0.csv
1677	CC1_0.tif	1676	5	3.696	52.8945	16.052	12.8416	11.76	0.733	2.352	0.636	0.706	CC1_0.csv
1678	CC1_0.tif	1677	5	0.539	7.71377	2.693	2.1544	1.195	0.234	0.126	0.234	1.148	CC1_0.csv
1679	CC1_0.tif	1678	141	0.241	3.44902	31.827	25.4616	2.222	0.005	0.001	0.005	0.836	CC1_0.csv
1680	CC1_0.tif	1679	25	0.603	8.6297	15.082	12.0656	10	0.663	0.4	0.663	0.168	CC1_0.csv
1681	CC1_0.tif	1680	13	0.422	6.03936	4.152	3.3216	1.191	0.161	0.051	0.122	1.218	CC1_0.csv
1682	CC1_0.tif	1681	194	0.4	5.72451	75.282	60.2256	4.802	0.024	0.009	0.023	0.821	CC1_0.csv
1683	CC1_0.tif	1682	265	0.282	4.03578	75.427	60.3416	6.14	0.052	0.015	0.052	0.913	CC1_0.csv
1684	CC1_0.tif	1683	1	0	0	0	0	0		0			CC1_0.csv
1685	CC1_0.tif	1684	2	0.538	7.69946	1.076	0.8608	0.411	0.326	0.175	0.326	2.675	CC1_0.csv
1686	CC1_0.tif	1685	21	0.727	10.4043	10.281	8.2248	2.529	0.021	0.01	0.014	1.347	CC1_0.csv
1687	CC1_0.tif	1686	315	0.234	3.34884	73.597	58.8776	7.812	0.075	0.018	0.075	1.036	CC1_0.csv
1688	CC1_0.tif	1687	207	0.311	4.45081	65.229	52.1832	8.527	0.042	0.013	0.042	0.713	CC1_0.csv
1689	CC1_0.tif	1688	49	0.783	11.2057	38.384	30.7072	10.396	0.069	0.054	0.069	1.014	CC1_0.csv
1690	CC1_0.tif	1689	1	0.157	2.24687	0.157	0.1256	0.157	1	0.157	1		CC1_0.csv
1691	CC1_0.tif	1690	71	0.315	4.50805	22.705	18.164	3.007	0.084	0.027	0.085	0.808	CC1_0.csv
1692	CC1_0.tif	1691	34	0.229	3.27728	7.536	6.0288	1.154	0.083	0.018	0.081	0.983	CC1_0.csv
1693	CC1_0.tif	1692	21	0.48	6.86941	10.633	8.5064	2.818	0.109	0.055	0.115	0.776	CC1_0.csv
1694	CC1_0.tif	1693	1	0.136	1.94633	0.136	0.1088	0.136	1	0.136	1		CC1_0.csv
1695	CC1_0.tif	1694	94	0.794	11.3631	74.638	59.7104	22.524	0.298	0.236	0.298	1.036	CC1_0.csv
1696	CC1_0.tif	1695	94	0.041	0.586762	4	3.2	1	0	0	0	0	CC1_0.csv
1697	CC1_0.tif	1696	31	0.459	6.56887	14.013	11.2104	3.398	0.242	0.11	0.239	0.796	CC1_0.csv
1698	CC1_0.tif	1697	403	0.562	8.04293	226.977	181.582	28.519	0.099	0.056	0.099	0.69	CC1_0.csv
1699	CC1_0.tif	1698	57	0.27	3.86404	15.33	12.264	1.566	0.075	0.02	0.074	0.848	CC1_0.csv
1700	CC1_0.tif	1699	4	0.325	4.65116	1.301	1.0408	0.982	0.586	0.191	0.586	0.992	CC1_0.csv
1701	CC1_0.tif	1700	402	0.347	4.96601	138.693	110.954	34.915	0.233	0.08	0.231	0.658	CC1_0.csv
1702	CC1_0.tif	1701	13	0.795	11.3775	10.332	8.2656	2.272	0.134	0.106	0.134	1.589	CC1_0.csv
1703	CC1_0.tif	1702	11	0.411	5.88193	4.52	3.616	1.817	0.365	0.15	0.365	0.834	CC1_0.csv
1704	CC1_0.tif	1703	15	0.232	3.32021	3.722	2.9776	0.932	0.202	0.05	0.216	1.257	CC1_0.csv
1705	CC1_0.tif	1704	38	0.842	12.0501	32	25.6	6	0.062	0.053	0.063	0	CC1_0.csv
1706	CC1_0.tif	1705	15	0.411	5.88193	6.395	5.116	3.519	0.55	0.235	0.571	0.772	CC1_0.csv
1707	CC1_0.tif	1706	9	0.176	2.51878	1.585	1.268	0.337	0.178	0.031	0.178	0.968	CC1_0.csv
1708	CC1_0.tif	1707	78	0.436	6.23971	34.035	27.228	6.722	0.05	0.022	0.05	0.939	CC1_0.csv
1709	CC1_0.tif	1708	4	0.252	3.60644	1.007	0.8056	0.46	0.308	0.077	0.308	1.514	CC1_0.csv
1710	CC1_0.tif	1709	2	0.56	8.01431	1.12	0.896	1.114	0.995	0.557	0.995	0.213	CC1_0.csv
1711	CC1_0.tif	1710	1	0.354	5.06619	0.354	0.2832	0.354	1	0.354	1		CC1_0.csv
1712	CC1_0.tif	1711	13	0.315	4.50805	4.013	3.2104	1.39	0.346	0.107	0.339	1.628	CC1_0.csv
1713	CC1_0.tif	1712	70	0.727	10.4043	50.911	40.7288	10.383	0.095	0.069	0.095	0.957	CC1_0.csv
1714	CC1_0.tif	1713	17	0.876	12.5367	14.899	11.9192	2.943	0.198	0.173	0.198	1.375	CC1_0.csv
1715	CC1_0.tif	1714	16	0.438	6.26834	7	5.6	7	1	0.438	1	0	CC1_0.csv
1716	CC1_0.tif	1715	1	0.801	11.4633	0.801	0.6408	0.801	1	0.801	1		CC1_0.csv
1717	CC1_0.tif	1716	5	0.424	6.06798	2.121	1.6968	1.253	0.513	0.218	0.513	0.846	CC1_0.csv
1718	CC1_0.tif	1717	2	1.462	20.9231	2.924	2.3392	2.458	0.841	1.229	0.841	2.053	CC1_0.csv
1719	CC1_0.tif	1718	2	0.588	8.41503	1.177	0.9416	1.177	1	0.588	1	0.015	CC1_0.csv
1720	CC1_0.tif	1719	10	0.354	5.06619	3.542	2.8336	1.839	0.219	0.078	0.219	1.025	CC1_0.csv
1721	CC1_0.tif	1720	129	0.537	7.68515	66.168	52.9344	11.075	0.039	0.02	0.037	1.06	CC1_0.csv
1722	CC1_0.tif	1721	5	0.228	3.26297	1.14	0.912	0.533	0.311	0.071	0.311	1.196	CC1_0.csv
1723	CC1_0.tif	1722	1	1.195	17.102	1.195	0.956	1.195	1	1.195	1		CC1_0.csv
1724	CC1_0.tif	1723	22	0.508	7.27013	9.877	7.9016	4.414	0.432	0.194	0.382	0.64	CC1_0.csv
1725	CC1_0.tif	1724	20	0.475	6.79785	9.151	7.3208	1.897	0.115	0.053	0.111	0.899	CC1_0.csv
1726	CC1_0.tif	1725	3	0.205	2.93381	0.616	0.4928	0.604	0.98	0.201	0.98	0.236	CC1_0.csv
1727	CC1_0.tif	1726	8	0.876	12.5367	7.01	5.608	2.71	0.222	0.195	0.222	0.523	CC1_0.csv
1728	CC1_0.tif	1727	19	0.171	2.44723	3.083	2.4664	0.581	0.185	0.03	0.176	0.833	CC1_0.csv
1729	CC1_0.tif	1728	18	0.652	9.33095	9.179	7.3432	3.795	0.413	0.211	0.323	0.717	CC1_0.csv
1730	CC1_0.tif	1729	1	1.227	17.5599	1.227	0.9816	1.227	1	1.227	1		CC1_0.csv
1731	CC1_0.tif	1730	11	0.455	6.51163	5	4	5	1	0.455	1	0	CC1_0.csv
1732	CC1_0.tif	1731	3	0.111	1.58855	0.332	0.2656	0.329	0.99	0.11	0.99	0.293	CC1_0.csv
1733	CC1_0.tif	1732	8	0.213	3.0483	1.288	1.0304	0.699	0.482	0.078	0.364	0.761	CC1_0.csv
1734	CC1_0.tif	1733	377	0.235	3.36315	88.563	70.8504	2.631	0.013	0.003	0.013	0.98	CC1_0.csv
1735	CC1_0.tif	1734	103	0.275	3.9356	27.059	21.6472	2.68	0.031	0.008	0.03	0.936	CC1_0.csv
1736	CC1_0.tif	1735	57	0.566	8.10018	32.253	25.8024	15.689	0.453	0.256	0.453	0.701	CC1_0.csv
1737	CC1_0.tif	1736	16	0.752	10.7621	12.024	9.6192	9.935	0.826	0.621	0.826	0.944	CC1_0.csv
1738	CC1_0.tif	1737	7	0.321	4.59392	2.245	1.796	0.911	0.406	0.13	0.406	1.338	CC1_0.csv
1739	CC1_0.tif	1738	4	0.778	11.1342	3.331	2.6648	3.22	0.967	0.805	1.035	0.326	CC1_0.csv
1740	CC1_0.tif	1739	1	0.369	5.28086	0.369	0.2952	0.369	1	0.369	1		CC1_0.csv
1741	CC1_0.tif	1740	8	0.559	8	4.476	3.5808	3.982	0.89	0.498	0.89	0.272	CC1_0.csv
1742	CC1_0.tif	1741	1	0.042	0.601073	0.042	0.0336	0.042	1	0.042	1		CC1_0.csv
1743	CC1_0.tif	1742	13	1.714	24.5295	22.279	17.8232	5.709	0.22	0.378	0.22	1.176	CC1_0.csv
1744	CC1_0.tif	1743	4	0.612	8.7585	2.447	1.9576	0.912	0.26	0.159	0.26	1.076	CC1_0.csv
1745	CC1_0.tif	1744	2	0.315	4.50805	0.63	0.504	0.629	0.999	0.315	0.999	0.065	CC1_0.csv
1746	CC1_0.tif	1745	4	5.337	76.3792	21.349	17.0792	21.015	0.984	5.254	0.984	1.188	CC1_0.csv
1747	CC1_0.tif	1746	1	0.19	2.71914	0.19	0.152	0.19	1	0.19	1		CC1_0.csv
1748	CC1_0.tif	1747	36	0.548	7.84258	18.05	14.44	5.342	0.054	0.027	0.049	0.905	CC1_0.csv
1749	CC1_0.tif	1748	275	0.328	4.6941	90.151	72.1208	6.004	0.018	0.006	0.018	0.899	CC1_0.csv
1750	CC1_0.tif	1749	2	1.322	18.9195	2.644	2.1152	2.64	0.999	1.32	0.999	0.11	CC1_0.csv
1751	CC1_0.tif	1750	2	0.269	3.84973	0.538	0.4304	0.538	1	0.269	1	0.074	CC1_0.csv
1752	CC1_0.tif	1751	2	0.122	1.74597	0.244	0.1952	0.244	0.999	0.122	0.999	0.083	CC1_0.csv
1753	CC1_0.tif	1752	76	0.349	4.99463	25.633	20.5064	13.144	0.513	0.173	0.496	0.993	CC1_0.csv
1754	CC1_0.tif	1753	6	0.333	4.76565	2	1.6	2	1	0.333	1	0	CC1_0.csv
1755	CC1_0.tif	1754	2	0.658	9.41682	1.316	1.0528	0.772	0.586	0.386	0.586	2.622	CC1_0.csv
1756	CC1_0.tif	1755	24	0.327	4.67979	8.126	6.5008	2.175	0.268	0.091	0.278	0.595	CC1_0.csv
1757	CC1_0.tif	1756	1	0.301	4.30769	0.301	0.2408	0.301	1	0.301	1		CC1_0.csv
1758	CC1_0.tif	1757	120	0.902	12.9088	105.693	84.5544	6.071	0.032	0.028	0.032	0.983	CC1_0.csv
1759	CC1_0.tif	1758	9	0.234	3.34884	2.108	1.6864	1.174	0.557	0.13	0.557	0.889	CC1_0.csv
1760	CC1_0.tif	1759	53	0.474	6.78354	25.074	20.0592	3.875	0.012	0.006	0.012	0.686	CC1_0.csv
1761	CC1_0.tif	1760	1	0.224	3.20572	0.224	0.1792	0.224	1	0.224	1		CC1_0.csv
1762	CC1_0.tif	1761	157	0.915	13.0948	140.793	112.634	8.995	0.007	0.006	0.007	0.143	CC1_0.csv
1763	CC1_0.tif	1762	35	0.244	3.49195	7.722	6.1776	1.369	0.062	0.014	0.056	0.79	CC1_0.csv
1764	CC1_0.tif	1763	2	0.161	2.30411	0.322	0.2576	0.231	0.631	0.102	0.631	2.072	CC1_0.csv
1765	CC1_0.tif	1764	3	1.373	19.6494	4.118	3.2944	3.064	0.521	0.716	0.521	1.45	CC1_0.csv
1766	CC1_0.tif	1765	7	0.792	11.3345	4.232	3.3856	2.133	0.117	0.071	0.089	2.221	CC1_0.csv
1767	CC1_0.tif	1766	73	1.887	27.0054	137.769	110.215	66.794	0.312	0.589	0.312	0.301	CC1_0.csv
1768	CC1_0.tif	1767	157	0.277	3.96422	42.845	34.276	10.203	0.168	0.046	0.166	0.746	CC1_0.csv
1769	CC1_0.tif	1768	14	0.61	8.72987	8.541	6.8328	3.36	0.108	0.066	0.108	0.869	CC1_0.csv
1770	CC1_0.tif	1769	12	1.152	16.4866	12.688	10.1504	5.903	0.465	0.492	0.427	0.973	CC1_0.csv
1771	CC1_0.tif	1770	4	0.337	4.8229	1.347	1.0776	0.546	0.405	0.136	0.405	1.573	CC1_0.csv
1772	CC1_0.tif	1771	1	0.596	8.52952	0.596	0.4768	0.596	1	0.596	1		CC1_0.csv
1773	CC1_0.tif	1772	139	0.257	3.678	37.126	29.7008	4.881	0.069	0.018	0.072	0.974	CC1_0.csv
1774	CC1_0.tif	1773	8	2.848	40.7585	20.264	16.2112	15.871	0.775	1.963	0.689	0.854	CC1_0.csv
1775	CC1_0.tif	1774	1	0.743	10.6333	0.743	0.5944	0.743	1	0.743	1		CC1_0.csv
1776	CC1_0.tif	1775	1	0.933	13.3524	0.933	0.7464	0.933	1	0.933	1		CC1_0.csv
1777	CC1_0.tif	1776	30	0.249	3.56351	7.475	5.98	1.792	0.235	0.058	0.235	0.802	CC1_0.csv
1778	CC1_0.tif	1777	13	0.164	2.34705	2.949	2.3592	2.408	0.701	0.159	0.971	0.924	CC1_0.csv
1779	CC1_0.tif	1778	101	0.391	5.59571	39.524	31.6192	5.124	0.058	0.023	0.058	0.943	CC1_0.csv
1780	CC1_0.tif	1779	20	0.224	3.20572	4.489	3.5912	0.939	0.187	0.042	0.187	0.864	CC1_0.csv
1781	CC1_0.tif	1780	8	0.867	12.4079	6.939	5.5512	3.801	0.548	0.475	0.548	1.112	CC1_0.csv
1782	CC1_0.tif	1781	40	0.351	5.02326	13.219	10.5752	2.878	0.039	0.013	0.037	0.793	CC1_0.csv
1783	CC1_0.tif	1782	1	0.33	4.72272	0.33	0.264	0.33	1	0.33	1		CC1_0.csv
1784	CC1_0.tif	1783	26	0.211	3.01968	5.654	4.5232	1.306	0.146	0.032	0.15	1	CC1_0.csv
1785	CC1_0.tif	1784	5	0.158	2.26118	0.727	0.5816	0.489	0.673	0.098	0.618	0.591	CC1_0.csv
1786	CC1_0.tif	1785	9	0.482	6.89803	3.273	2.6184	1.441	0.44	0.16	0.332	1.489	CC1_0.csv
1787	CC1_0.tif	1786	1	0.329	4.70841	0.329	0.2632	0.329	1	0.329	1		CC1_0.csv
1788	CC1_0.tif	1787	206	0.243	3.47764	49.506	39.6048	3.372	0.066	0.016	0.066	0.831	CC1_0.csv
1789	CC1_0.tif	1788	6	1.054	15.0841	6.326	5.0608	2.299	0.363	0.383	0.363	1.185	CC1_0.csv
1790	CC1_0.tif	1789	49	0.278	3.97853	13.61	10.888	3.378	0.228	0.063	0.228	1.067	CC1_0.csv
1791	CC1_0.tif	1790	10	0.994	14.2254	9.941	7.9528	5.078	0.491	0.488	0.491	1.029	CC1_0.csv
1792	CC1_0.tif	1791	29	0.832	11.907	24.124	19.2992	7.721	0.213	0.177	0.213	0.777	CC1_0.csv
1793	CC1_0.tif	1792	31	0.43	6.15385	13.327	10.6616	7.471	0.547	0.235	0.547	1.006	CC1_0.csv
1794	CC1_0.tif	1793	36	0.942	13.4812	33.911	27.1288	11.919	0.341	0.321	0.341	1.271	CC1_0.csv
1795	CC1_0.tif	1794	2	0.187	2.67621	0.375	0.3	0.375	1	0.187	1	0.037	CC1_0.csv
1796	CC1_0.tif	1795	317	0.275	3.9356	87.221	69.7768	6.76	0.073	0.02	0.073	0.951	CC1_0.csv
1797	CC1_0.tif	1796	19	0.222	3.1771	4.225	3.38	0.72	0.118	0.026	0.118	1.009	CC1_0.csv
1798	CC1_0.tif	1797	2	1.514	21.6673	3.028	2.4224	3.023	0.999	1.512	0.999	0.118	CC1_0.csv
1799	CC1_0.tif	1798	2	0.402	5.75313	0.804	0.6432	0.786	0.978	0.393	0.978	0.42	CC1_0.csv
1800	CC1_0.tif	1799	13	0.214	3.06261	2.266	1.8128	0.986	0.381	0.066	0.311	0.73	CC1_0.csv
1801	CC1_0.tif	1800	111	0.799	11.4347	88.713	70.9704	22.534	0.199	0.159	0.199	0.53	CC1_0.csv
1802	CC1_0.tif	1801	14	0.341	4.88014	3.559	2.8472	1.965	0.33	0.084	0.246	1.347	CC1_0.csv
1803	CC1_0.tif	1802	2	0.964	13.7961	1.928	1.5424	1.915	0.993	0.958	0.993	0.548	CC1_0.csv
1804	CC1_0.tif	1803	15	0.367	5.25224	5.532	4.4256	2.026	0.157	0.058	0.158	0.875	CC1_0.csv
1805	CC1_0.tif	1804	48	0.75	10.7335	33.536	26.8288	5.971	0.044	0.03	0.041	0.773	CC1_0.csv
1806	CC1_0.tif	1805	14	0.247	3.53488	3.273	2.6184	1.461	0.28	0.065	0.265	0.931	CC1_0.csv
1807	CC1_0.tif	1806	1	0.06	0.858676	0.06	0.048	0.06	1	0.06	1		CC1_0.csv
1808	CC1_0.tif	1807	11	0.268	3.83542	2.945	2.356	1.123	0.33	0.088	0.33	1.12	CC1_0.csv
1809	CC1_0.tif	1808	11	0.459	6.56887	5.053	4.0424	2.162	0.428	0.197	0.428	0.785	CC1_0.csv
1810	CC1_0.tif	1809	1	0.939	13.4383	0.939	0.7512	0.939	1	0.939	1		CC1_0.csv
1811	CC1_0.tif	1810	1	0.55	7.8712	0.55	0.44	0.55	1	0.55	1		CC1_0.csv
1812	CC1_0.tif	1811	3	0	0	0	0	0		0		0	CC1_0.csv
1813	CC1_0.tif	1812	32	0.424	6.06798	12.252	9.8016	5.591	0.39	0.149	0.352	0.94	CC1_0.csv
1814	CC1_0.tif	1813	5	0.104	1.48837	0.522	0.4176	0.14	0.246	0.026	0.246	1.149	CC1_0.csv
1815	CC1_0.tif	1814	10	0.288	4.12165	2.427	1.9416	1.733	0.652	0.158	0.551	0.776	CC1_0.csv
1816	CC1_0.tif	1815	28	0.491	7.02683	13.976	11.1808	3.601	0.12	0.06	0.122	0.894	CC1_0.csv
1817	CC1_0.tif	1816	14	0.295	4.22182	4.13	3.304	1.459	0.115	0.034	0.115	0.855	CC1_0.csv
1818	CC1_0.tif	1817	13	0.355	5.0805	3.468	2.7744	2.48	0.715	0.191	0.538	0.687	CC1_0.csv
1819	CC1_0.tif	1818	34	0.277	3.96422	8.617	6.8936	1.05	0.079	0.02	0.072	1.01	CC1_0.csv
1820	CC1_0.tif	1819	2	0.132	1.88909	0.264	0.2112	0.167	0.634	0.084	0.634	2.571	CC1_0.csv
1821	CC1_0.tif	1820	48	0.914	13.0805	43.887	35.1096	13.222	0.301	0.275	0.301	1.002	CC1_0.csv
1822	CC1_0.tif	1821	30	0.667	9.54562	17.555	14.044	4.033	0.21	0.123	0.184	1.018	CC1_0.csv
1823	CC1_0.tif	1822	5	0.174	2.49016	0.868	0.6944	0.583	0.672	0.117	0.672	1.3	CC1_0.csv
1824	CC1_0.tif	1823	11	0.281	4.02147	2.46	1.968	0.634	0.113	0.025	0.09	1.73	CC1_0.csv
1825	CC1_0.tif	1824	3	0.411	5.88193	1.233	0.9864	1.142	0.926	0.381	0.926	2.976	CC1_0.csv
1826	CC1_0.tif	1825	26	0.247	3.53488	5.952	4.7616	2.05	0.344	0.079	0.319	0.967	CC1_0.csv
1827	CC1_0.tif	1826	3	0.276	3.94991	0.828	0.6624	0.664	0.801	0.221	0.801	0.791	CC1_0.csv
1828	CC1_0.tif	1827	106	0.245	3.50626	25.633	20.5064	4.857	0.117	0.028	0.116	0.864	CC1_0.csv
1829	CC1_0.tif	1828	121	0.187	2.67621	21.966	17.5728	1.628	0.042	0.008	0.041	0.979	CC1_0.csv
1830	CC1_0.tif	1829	176	0.183	2.61896	31.075	24.86	1.408	0.005	0.000949	0.005	0.897	CC1_0.csv
1831	CC1_0.tif	1830	2	0.286	4.09302	0.572	0.4576	0.571	0.999	0.286	0.999	0.096	CC1_0.csv
1832	CC1_0.tif	1831	7	0.435	6.2254	3.865	3.092	3.478	0.817	0.451	1.037	1.058	CC1_0.csv
1833	CC1_0.tif	1832	2	0.549	7.85689	1.099	0.8792	0.368	0.331	0.182	0.331	3.099	CC1_0.csv
1834	CC1_0.tif	1833	12	0.394	5.63864	5.254	4.2032	3.449	0.656	0.287	0.729	0.548	CC1_0.csv
1835	CC1_0.tif	1834	17	0.629	9.00179	10.737	8.5896	4.204	0.03	0.019	0.031	0.935	CC1_0.csv
1836	CC1_0.tif	1835	2	0.211	3.01968	0.421	0.3368	0.219	0.52	0.109	0.52	2.052	CC1_0.csv
1837	CC1_0.tif	1836	30	0	0	0	0	0		0		0	CC1_0.csv
1838	CC1_0.tif	1837	1	0	0	0	0	0		0			CC1_0.csv
1839	CC1_0.tif	1838	2	0.972	13.9106	1.945	1.556	0.886	0.089	0.087	0.089	3.129	CC1_0.csv
1840	CC1_0.tif	1839	130	1.405	20.1073	182.648	146.118	84.657	0.462	0.649	0.462	0.363	CC1_0.csv
1841	CC1_0.tif	1840	6	0.375	5.36673	2.253	1.8024	0.991	0.207	0.078	0.207	2.031	CC1_0.csv
1842	CC1_0.tif	1841	33	0.285	4.07871	8.263	6.6104	2.118	0.139	0.035	0.122	1.018	CC1_0.csv
1843	CC1_0.tif	1842	8	1.169	16.7299	9.35	7.48	6.623	0.708	0.828	0.708	0.533	CC1_0.csv
1844	CC1_0.tif	1843	8	1.627	23.2844	13.013	10.4104	9.827	0.747	1.215	0.747	1.682	CC1_0.csv
1845	CC1_0.tif	1844	44	0.323	4.62254	13.107	10.4856	1.926	0.04	0.012	0.037	0.762	CC1_0.csv
1846	CC1_0.tif	1845	19	1.19	17.0304	19.642	15.7136	10.799	0.538	0.556	0.467	0.937	CC1_0.csv
1847	CC1_0.tif	1846	21	1.97	28.1932	23.746	18.9968	14.633	0.61	0.69	0.35	1.368	CC1_0.csv
1848	CC1_0.tif	1847	1	0.089	1.2737	0.089	0.0712	0.089	1	0.089	1		CC1_0.csv
1849	CC1_0.tif	1848	1	0.093	1.33095	0.093	0.0744	0.093	1	0.093	1		CC1_0.csv
1850	CC1_0.tif	1849	26	0.153	2.18962	3.148	2.5184	0.715	0.143	0.017	0.113	1.215	CC1_0.csv
1851	CC1_0.tif	1850	4	0.327	4.67979	1.309	1.0472	1.018	0.777	0.254	0.777	0.597	CC1_0.csv
1852	CC1_0.tif	1851	135	0.456	6.52594	59.72	47.776	6.267	0.094	0.042	0.091	0.885	CC1_0.csv
1853	CC1_0.tif	1852	111	0.355	5.0805	39.382	31.5056	2.857	0.009	0.003	0.009	1.038	CC1_0.csv
1854	CC1_0.tif	1853	17	0.296	4.23614	4.676	3.7408	2.432	0.469	0.129	0.436	0.866	CC1_0.csv
1855	CC1_0.tif	1854	25	1.77	25.3309	43.771	35.0168	15.558	0.166	0.29	0.164	1.162	CC1_0.csv
1856	CC1_0.tif	1855	1	0.985	14.0966	0.985	0.788	0.985	1	0.985	1		CC1_0.csv
1857	CC1_0.tif	1856	55	0.409	5.85331	21.455	17.164	2.045	0.095	0.037	0.091	0.791	CC1_0.csv
1858	CC1_0.tif	1857	1	0.082	1.17352	0.082	0.0656	0.082	1	0.082	1		CC1_0.csv
1859	CC1_0.tif	1858	3	0.608	8.70125	1.824	1.4592	1.378	0.755	0.459	0.755	1.593	CC1_0.csv
1860	CC1_0.tif	1859	173	0.376	5.38104	65.114	52.0912	11.356	0.109	0.041	0.109	0.642	CC1_0.csv
1861	CC1_0.tif	1860	20	0.929	13.2952	18.582	14.8656	13.133	0.664	0.617	0.664	1.024	CC1_0.csv
1862	CC1_0.tif	1861	12	0.344	4.92308	4.13	3.304	1.924	0.269	0.093	0.269	0.736	CC1_0.csv
1863	CC1_0.tif	1862	3	0.198	2.83363	0.595	0.476	0.494	0.831	0.165	0.831	0.944	CC1_0.csv
1864	CC1_0.tif	1863	2	0.183	2.61896	0.366	0.2928	0.259	0.708	0.13	0.708	1.641	CC1_0.csv
1865	CC1_0.tif	1864	1	0.229	3.27728	0.229	0.1832	0.229	1	0.229	1		CC1_0.csv
1866	CC1_0.tif	1865	2	0.283	4.05009	0.566	0.4528	0.565	0.999	0.283	0.999	0.102	CC1_0.csv
1867	CC1_0.tif	1866	16	1.222	17.4884	19.556	15.6448	8.113	0.322	0.393	0.322	0.843	CC1_0.csv
1868	CC1_0.tif	1867	4	0.255	3.64937	1.019	0.8152	0.573	0.253	0.065	0.253	0.988	CC1_0.csv
1869	CC1_0.tif	1868	3	0.204	2.9195	0.611	0.4888	0.36	0.261	0.053	0.261	1.852	CC1_0.csv
1870	CC1_0.tif	1869	2	0.115	1.6458	0.229	0.1832	0.209	0.913	0.105	0.913	1.224	CC1_0.csv
1871	CC1_0.tif	1870	69	0.482	6.89803	28.203	22.5624	3.047	0.093	0.038	0.079	0.893	CC1_0.csv
1872	CC1_0.tif	1871	241	0.353	5.05188	85.343	68.2744	17.347	0.2	0.071	0.201	0.942	CC1_0.csv
1873	CC1_0.tif	1872	1	0.455	6.51163	0.455	0.364	0.455	1	0.455	1		CC1_0.csv
1874	CC1_0.tif	1873	8	0.219	3.13417	1.316	1.0528	0.472	0.359	0.059	0.27	1.572	CC1_0.csv
1875	CC1_0.tif	1874	33	0.744	10.6476	24.548	19.6384	8.173	0.149	0.111	0.149	0.938	CC1_0.csv
1876	CC1_0.tif	1875	21	0.267	3.82111	4.957	3.9656	0.899	0.181	0.043	0.16	0.932	CC1_0.csv
1877	CC1_0.tif	1876	4	0.264	3.77818	1.055	0.844	0.938	0.889	0.235	0.889	1.148	CC1_0.csv
1878	CC1_0.tif	1877	40	0.416	5.95349	16.657	13.3256	2.462	0.094	0.039	0.094	1.097	CC1_0.csv
1879	CC1_0.tif	1878	22	0.47	6.7263	9.399	7.5192	2.516	0.155	0.066	0.141	1.117	CC1_0.csv
1880	CC1_0.tif	1879	10	0.325	4.65116	3.75	3	2.446	0.652	0.245	0.753	0.715	CC1_0.csv
1881	CC1_0.tif	1880	18	0.134	1.91771	2.462	1.9696	0.623	0.192	0.026	0.196	1.369	CC1_0.csv
1882	CC1_0.tif	1881	9	0	0	0	0	0		0		0	CC1_0.csv
1883	CC1_0.tif	1882	7	1.054	15.0841	7.377	5.9016	3.178	0.258	0.272	0.258	0.957	CC1_0.csv
1884	CC1_0.tif	1883	3	0.093	1.33095	0.28	0.224	0.237	0.694	0.065	0.694	1.565	CC1_0.csv
1885	CC1_0.tif	1884	5	0.311	4.45081	1.556	1.2448	1.196	0.769	0.239	0.769	0.829	CC1_0.csv
1886	CC1_0.tif	1885	3	0.289	4.13596	0.868	0.6944	0.867	0.999	0.289	0.999	0.051	CC1_0.csv
1887	CC1_0.tif	1886	1	1.857	26.576	1.857	1.4856	1.857	1	1.857	1		CC1_0.csv
1888	CC1_0.tif	1887	46	0.351	5.02326	15.637	12.5096	3.491	0.215	0.073	0.208	1.034	CC1_0.csv
1889	CC1_0.tif	1888	13	1.273	18.2182	16.551	13.2408	11.457	0.618	0.787	0.618	0.439	CC1_0.csv
1890	CC1_0.tif	1889	30	0.606	8.67263	16.967	13.5736	7.161	0.319	0.181	0.298	0.87	CC1_0.csv
1891	CC1_0.tif	1890	83	0.204	2.9195	16.767	13.4136	3.278	0.168	0.034	0.166	0.91	CC1_0.csv
1892	CC1_0.tif	1891	41	1.042	14.9123	42.705	34.164	7.258	0.166	0.173	0.166	0.822	CC1_0.csv
1893	CC1_0.tif	1892	35	0.45	6.44007	14.682	11.7456	3.073	0.033	0.014	0.031	0.719	CC1_0.csv
1894	CC1_0.tif	1893	2	0.205	2.93381	0.409	0.3272	0.375	0.915	0.187	0.915	1.074	CC1_0.csv
1895	CC1_0.tif	1894	225	0.348	4.98032	77.793	62.2344	3.959	0.041	0.014	0.041	1.038	CC1_0.csv
1896	CC1_0.tif	1895	5	1.23	17.6029	6.152	4.9216	2.581	0.352	0.434	0.352	1.385	CC1_0.csv
1897	CC1_0.tif	1896	1	0.393	5.62433	0.393	0.3144	0.393	1	0.393	1		CC1_0.csv
1898	CC1_0.tif	1897	57	0.321	4.59392	17.605	14.084	2.68	0.113	0.035	0.109	1.043	CC1_0.csv
1899	CC1_0.tif	1898	1	0.844	12.0787	0.844	0.6752	0.844	1	0.844	1		CC1_0.csv
1900	CC1_0.tif	1899	2	0.204	2.9195	0.407	0.3256	0.317	0.777	0.158	0.777	1.368	CC1_0.csv
1901	CC1_0.tif	1900	1	0.151	2.161	0.151	0.1208	0.151	1	0.151	1		CC1_0.csv
1902	CC1_0.tif	1901	3	0.291	4.16458	0.874	0.6992	0.509	0.583	0.17	0.583	1.057	CC1_0.csv
1903	CC1_0.tif	1902	29	0.503	7.19857	13.223	10.5784	8.042	0.601	0.274	0.545	1.169	CC1_0.csv
1904	CC1_0.tif	1903	2	0.562	8.04293	1.124	0.8992	0.665	0.469	0.264	0.469	2.232	CC1_0.csv
1905	CC1_0.tif	1904	8	0.757	10.8336	5.894	4.7152	2.718	0.27	0.199	0.262	1.145	CC1_0.csv
1906	CC1_0.tif	1905	4	1.297	18.5617	5.19	4.152	4.895	0.943	1.224	0.943	0.263	CC1_0.csv
1907	CC1_0.tif	1906	14	0.08	1.1449	1.083	0.8664	0.678	0.626	0.048	0.604	1.174	CC1_0.csv
1908	CC1_0.tif	1907	82	0.252	3.60644	21.199	16.9592	2.204	0.049	0.013	0.05	0.944	CC1_0.csv
1909	CC1_0.tif	1908	27	0.249	3.56351	6.542	5.2336	1.521	0.117	0.028	0.114	0.919	CC1_0.csv
1910	CC1_0.tif	1909	9	0.365	5.22361	3.286	2.6288	1.381	0.42	0.153	0.42	0.572	CC1_0.csv
1911	CC1_0.tif	1910	2	0.243	3.47764	0.486	0.3888	0.457	0.94	0.229	0.94	0.698	CC1_0.csv
1912	CC1_0.tif	1911	25	0.414	5.92487	8.953	7.1624	2.798	0.236	0.084	0.204	1.05	CC1_0.csv
1913	CC1_0.tif	1912	27	0.323	4.62254	7.909	6.3272	1.06	0.057	0.017	0.051	1.306	CC1_0.csv
1914	CC1_0.tif	1913	87	0.734	10.5045	57.482	45.9856	15.786	0.272	0.18	0.245	0.769	CC1_0.csv
1915	CC1_0.tif	1914	13	0.477	6.82648	6.202	4.9616	1.955	0.044	0.021	0.044	1.588	CC1_0.csv
1916	CC1_0.tif	1915	8	1.094	15.6565	8.752	7.0016	7.389	0.844	0.924	0.844	0.285	CC1_0.csv
1917	CC1_0.tif	1916	30	1.103	15.7853	33.1	26.48	20.201	0.582	0.642	0.582	1.098	CC1_0.csv
1918	CC1_0.tif	1917	2	0.701	10.0322	1.401	1.1208	1.365	0.974	0.683	0.974	0.456	CC1_0.csv
1919	CC1_0.tif	1918	38	0.83	11.8784	31.521	25.2168	8.537	0.248	0.206	0.248	1.083	CC1_0.csv
1920	CC1_0.tif	1919	46	0.368	5.26655	15.895	12.716	4.666	0.169	0.058	0.159	0.859	CC1_0.csv
1921	CC1_0.tif	1920	18	0.726	10.39	13.069	10.4552	7.075	0.541	0.393	0.541	0.837	CC1_0.csv
1922	CC1_0.tif	1921	3	0.785	11.2343	2.356	1.8848	2.057	0.809	0.635	0.809	1.128	CC1_0.csv
1923	CC1_0.tif	1922	201	0.166	2.37567	32.987	26.3896	3.406	0.07	0.011	0.069	0.864	CC1_0.csv
1924	CC1_0.tif	1923	6	0	0	0	0	0		0		0	CC1_0.csv
1925	CC1_0.tif	1924	6	3.152	45.1091	18.912	15.1296	16.804	0.888	2.799	0.888	1.453	CC1_0.csv
1926	CC1_0.tif	1925	31	0.639	9.1449	18.427	14.7416	2.213	0.013	0.008	0.012	0.984	CC1_0.csv
1927	CC1_0.tif	1926	4	0.157	2.24687	0.627	0.5016	0.268	0.427	0.067	0.427	0.957	CC1_0.csv
1928	CC1_0.tif	1927	128	0.722	10.3327	92.459	73.9672	18.438	0.153	0.11	0.153	0.496	CC1_0.csv
1929	CC1_0.tif	1928	19	0.266	3.8068	5.059	4.0472	1.092	0.115	0.031	0.115	1.295	CC1_0.csv
1930	CC1_0.tif	1929	4	0.36	5.15206	1.442	1.1536	0.772	0.364	0.131	0.364	0.974	CC1_0.csv
1931	CC1_0.tif	1930	1	1.567	22.4258	1.567	1.2536	1.567	1	1.567	1		CC1_0.csv
1932	CC1_0.tif	1931	192	0.294	4.20751	56.359	45.0872	4.336	0.071	0.021	0.071	0.897	CC1_0.csv
1933	CC1_0.tif	1932	1	0.687	9.83184	0.687	0.5496	0.687	1	0.687	1		CC1_0.csv
1934	CC1_0.tif	1933	16	0.5	7.15564	8	6.4	8	1	0.5	1	0	CC1_0.csv
1935	CC1_0.tif	1934	4	0.609	8.71556	2.435	1.948	0.979	0.194	0.118	0.194	1.1	CC1_0.csv
1936	CC1_0.tif	1935	3	0.214	3.06261	0.643	0.5144	0.419	0.651	0.14	0.651	1.004	CC1_0.csv
1937	CC1_0.tif	1936	48	0.587	8.40072	28.197	22.5576	4.211	0.069	0.04	0.069	1.023	CC1_0.csv
1938	CC1_0.tif	1937	1	1.128	16.1431	1.128	0.9024	1.128	1	1.128	1		CC1_0.csv
1939	CC1_0.tif	1938	22	0.398	5.69589	8.76	7.008	2.886	0.139	0.056	0.139	0.73	CC1_0.csv
1940	CC1_0.tif	1939	7	0.216	3.09123	1.672	1.3376	0.859	0.087	0.021	0.096	0.8	CC1_0.csv
1941	CC1_0.tif	1940	33	0.173	2.47585	5.724	4.5792	2.191	0.383	0.066	0.383	0.839	CC1_0.csv
1942	CC1_0.tif	1941	13	0.455	6.51163	5.916	4.7328	3.22	0.544	0.248	0.544	0.973	CC1_0.csv
1943	CC1_0.tif	1942	5	0.727	10.4043	3.637	2.9096	2.687	0.614	0.446	0.614	1.383	CC1_0.csv
1944	CC1_0.tif	1943	23	1.363	19.5063	28.575	22.86	19.598	0.686	0.852	0.625	0.837	CC1_0.csv
1945	CC1_0.tif	1944	5	0.289	4.13596	1.443	1.1544	1.246	0.864	0.249	0.864	0.689	CC1_0.csv
1946	CC1_0.tif	1945	6	0.203	2.90519	1.22	0.976	0.943	0.773	0.157	0.773	0.403	CC1_0.csv
1947	CC1_0.tif	1946	23	0.224	3.20572	4.959	3.9672	1.898	0.354	0.076	0.34	0.926	CC1_0.csv
1948	CC1_0.tif	1947	72	0.241	3.44902	17.503	14.0024	5.822	0.313	0.076	0.315	0.874	CC1_0.csv
1949	CC1_0.tif	1948	6	0.389	5.56708	2.333	1.8664	1.606	0.553	0.215	0.553	1.096	CC1_0.csv
1950	CC1_0.tif	1949	1	0.137	1.96064	0.137	0.1096	0.137	1	0.137	1		CC1_0.csv
1951	CC1_0.tif	1950	4	0.157	2.24687	0.629	0.5032	0.401	0.637	0.1	0.637	1.525	CC1_0.csv
1952	CC1_0.tif	1951	6	0.5	7.15564	3	2.4	3	1	0.5	1	0	CC1_0.csv
1953	CC1_0.tif	1952	4	4.783	68.4508	19.134	15.3072	18.836	0.984	4.709	0.984	1.251	CC1_0.csv
1954	CC1_0.tif	1953	14	0.304	4.35063	3.098	2.4784	1.579	0.276	0.061	0.201	1.012	CC1_0.csv
1955	CC1_0.tif	1954	3	0.406	5.81038	1.217	0.9736	1.031	0.847	0.344	0.847	0.967	CC1_0.csv
1956	CC1_0.tif	1955	89	0.174	2.49016	14.251	11.4008	1.079	0.036	0.006	0.033	0.99	CC1_0.csv
1957	CC1_0.tif	1956	166	0.102	1.45975	17	13.6	1	0.059	0.006	0.059	0.059	CC1_0.csv
1958	CC1_0.tif	1957	2	0.412	5.89624	0.823	0.6584	0.797	0.968	0.398	0.968	0.516	CC1_0.csv
1959	CC1_0.tif	1958	1	0.602	8.61538	0.602	0.4816	0.602	1	0.602	1		CC1_0.csv
1960	CC1_0.tif	1959	6	1.943	27.8068	11.66	9.328	4.18	0.141	0.274	0.141	1.738	CC1_0.csv
1961	CC1_0.tif	1960	140	0.262	3.74955	36.018	28.8144	4.269	0.044	0.011	0.043	0.987	CC1_0.csv
1962	CC1_0.tif	1961	5	0.163	2.33274	0.814	0.6512	0.554	0.421	0.069	0.421	0.829	CC1_0.csv
1963	CC1_0.tif	1962	2	0.257	3.678	0.514	0.4112	0.449	0.874	0.225	0.874	1.059	CC1_0.csv
1964	CC1_0.tif	1963	48	0.283	4.05009	11.076	8.8608	2.315	0.128	0.029	0.104	0.808	CC1_0.csv
1965	CC1_0.tif	1964	7	0.194	2.77639	1.43	1.144	0.894	0.625	0.128	0.658	0.963	CC1_0.csv
1966	CC1_0.tif	1965	13	1.649	23.5993	21.438	17.1504	13.023	0.603	0.994	0.603	0.819	CC1_0.csv
1967	CC1_0.tif	1966	2	0.232	3.32021	0.463	0.3704	0.454	0.98	0.227	0.98	0.401	CC1_0.csv
1968	CC1_0.tif	1967	1	0.49	7.01252	0.49	0.392	0.49	1	0.49	1		CC1_0.csv
1969	CC1_0.tif	1968	1	0.24	3.4347	0.24	0.192	0.24	1	0.24	1		CC1_0.csv
1970	CC1_0.tif	1969	3	0.497	7.1127	1.492	1.1936	1.475	0.989	0.492	0.989	0.182	CC1_0.csv
1971	CC1_0.tif	1970	52	0.694	9.93202	33.524	26.8192	21.036	0.627	0.405	0.583	0.882	CC1_0.csv
1972	CC1_0.tif	1971	5	0.847	12.1216	4.236	3.3888	2.294	0.542	0.459	0.542	1.176	CC1_0.csv
1973	CC1_0.tif	1972	6	1.353	19.3631	8.121	6.4968	7.866	0.969	1.311	0.969	0.799	CC1_0.csv
1974	CC1_0.tif	1973	7	0.253	3.62075	1.773	1.4184	0.926	0.292	0.074	0.292	1.391	CC1_0.csv
1975	CC1_0.tif	1974	3	0.372	5.32379	1.115	0.892	1.085	0.973	0.362	0.973	0.315	CC1_0.csv
1976	CC1_0.tif	1975	137	0.249	3.56351	35.362	28.2896	3.363	0.065	0.017	0.067	0.966	CC1_0.csv
1977	CC1_0.tif	1976	32	0.228	3.26297	6.935	5.548	2.549	0.351	0.076	0.333	1.03	CC1_0.csv
1978	CC1_0.tif	1977	46	0.432	6.18247	17.211	13.7688	4.322	0.212	0.079	0.184	0.959	CC1_0.csv
1979	CC1_0.tif	1978	5	0.417	5.9678	2.087	1.6696	1.011	0.071	0.029	0.071	0.881	CC1_0.csv
1980	CC1_0.tif	1979	4	6.253	89.4884	25.013	20.0104	24.773	0.989	6.187	0.989	1.552	CC1_0.csv
1981	CC1_0.tif	1980	1	0.1	1.43113	0.1	0.08	0.1	1	0.1	1		CC1_0.csv
1982	CC1_0.tif	1981	150	0.328	4.6941	47.957	38.3656	11.22	0.192	0.062	0.188	0.67	CC1_0.csv
1983	CC1_0.tif	1982	5	1.3	18.6047	6.502	5.2016	4.206	0.326	0.423	0.326	0.928	CC1_0.csv
1984	CC1_0.tif	1983	9	1.374	19.6637	12.364	9.8912	9.321	0.739	1.016	0.739	0.555	CC1_0.csv
1985	CC1_0.tif	1984	37	0.257	3.678	9.051	7.2408	2.563	0.041	0.01	0.039	0.654	CC1_0.csv
1986	CC1_0.tif	1985	2	0	0	0	0	0		0		0	CC1_0.csv
1987	CC1_0.tif	1986	43	0.252	3.60644	10.648	8.5184	2.97	0.176	0.044	0.173	0.99	CC1_0.csv
1988	CC1_0.tif	1987	10	0.398	5.69589	4.373	3.4984	1.795	0.173	0.076	0.191	0.891	CC1_0.csv
1989	CC1_0.tif	1988	8	0.222	3.1771	1.774	1.4192	1.24	0.646	0.143	0.646	0.63	CC1_0.csv
1990	CC1_0.tif	1989	91	0.19	2.71914	17.604	14.0832	1.558	0.08	0.016	0.082	1.027	CC1_0.csv
1991	CC1_0.tif	1990	3	0.174	2.49016	0.522	0.4176	0.399	0.572	0.1	0.572	1.4	CC1_0.csv
1992	CC1_0.tif	1991	34	0.809	11.5778	27.272	21.8176	5.12	0.037	0.029	0.036	1.407	CC1_0.csv
1993	CC1_0.tif	1992	38	0.37	5.29517	13.376	10.7008	3.516	0.147	0.052	0.14	0.817	CC1_0.csv
1994	CC1_0.tif	1993	10	0.182	2.60465	1.882	1.5056	1.222	0.649	0.122	0.673	1.366	CC1_0.csv
1995	CC1_0.tif	1994	3	0.33	4.72272	0.989	0.7912	0.548	0.21	0.069	0.21	1.804	CC1_0.csv
1996	CC1_0.tif	1995	139	0.261	3.73524	35.931	28.7448	7.518	0.202	0.052	0.2	0.984	CC1_0.csv
1997	CC1_0.tif	1996	90	0.247	3.53488	20.529	16.4232	4.838	0.197	0.045	0.182	1.162	CC1_0.csv
1998	CC1_0.tif	1997	10	0.251	3.59213	2.506	2.0048	1.956	0.736	0.184	0.736	0.607	CC1_0.csv
1999	CC1_0.tif	1998	14	0.334	4.77996	4.664	3.7312	2.18	0.467	0.156	0.467	0.937	CC1_0.csv
[truncated: 312,173+ more rows]
